# Supplementary material for: Generation of orthotopically functional salivary gland from embryonic stem cells
Source: Nat Commun. 2018 Oct 11;9:4216. doi: 10.1038/s41467-018-06469-7 (PMC6181987; doi:10.1038/s41467-018-06469-7)
Supplement: Supplementary file 7 — Supplementary Data 1 [file 41467_2018_6469_MOESM7_ESM.xlsx]

## Sheet: E12_smg vs. E12_oe_smg vs. ...
Feature ID	E12_bud - RPKM	E12_stalk - RPKM	E12_OE - RPKM
0610006L08Rik	0	0	0
0610007P14Rik	15.0172	13.3977	10.5931
0610009B22Rik	22.9138	25.126	22.0613
0610009E02Rik	5.52133	4.51806	6.91745
0610009L18Rik	1.65418	1.9454	1.64481
0610009O20Rik	14.5053	15.3516	15.7231
0610010F05Rik	3.80978	2.49401	1.97257
0610010K14Rik	24.4824	22.1547	26.1783
0610012D04Rik	0	0	0
0610012G03Rik	31.415	35.2461	38.004
0610025J13Rik	0	0	0.11353
0610030E20Rik	3.12495	4.25918	2.54229
0610031O16Rik	0	0	0
0610033M10Rik	0	0	0
0610037L13Rik	6.59439	6.33783	6.38255
0610038B21Rik	0.472079	0	0
0610039K10Rik	0	0	0
0610040B10Rik	2.58192	3.11136	1.58385
0610040F04Rik	0	0	0
0610040J01Rik	4.45047	0.589557	0.741464
0610043K17Rik	0	0	0.0826409
1010001B22Rik	0.0965798	0.601319	0.108037
1010001N08Rik	0	0	0
1110002E22Rik	0	0	0
1110002J07Rik	0	0.0316795	0.142293
1110002L01Rik	2.2308	1.16601	1.64822
1110002O04Rik	0	0	0
1110003F10Rik	0	0	0
1110004E09Rik	30.4086	19.8964	14.879
1110004F10Rik	70.0217	55.0183	52.4146
1110006O24Rik	0	0	0
1110008E08Rik	0	0	0
1110008F13Rik	40.4202	32.0498	32.1603
1110008L16Rik	3.16882	3.72315	2.78718
1110008P14Rik	4.89882	4.49623	4.70047
1110012L19Rik	14.0914	13.662	13.32
1110015O18Rik	0	0	0
1110017D15Rik	0	0	0
1110018N20Rik	1.65721	0	0.201499
1110019D14Rik	0.557701	1.55233	0.880741
1110020A21Rik	0.466821	0.498256	1.41739
1110025L11Rik	0	0	0
1110025M09Rik	0	0	0
1110028F11Rik	0	0.290309	0
1110028F18Rik	0	0	0.0949046
1110032A03Rik	1.73032	2.00742	2.60882
1110032F04Rik	0.353052	0.357199	0.296199
1110034G24Rik	3.92314	2.2753	2.82548
1110035H17Rik	0	0	0
1110036E04Rik	0	0	0
1110037F02Rik	6.32769	8.78247	6.7663
1110038B12Rik	23.4013	22.0994	18.0605
1110038F14Rik	33.6244	45.8676	39.6922
1110046J04Rik	0.410726	0.319654	0.631741
1110051M20Rik	4.29758	3.64934	5.79821
1110057P08Rik	0	0	0
1110059E24Rik	11.7035	10.6241	12.4072
1110059G10Rik	4.9083	6.44916	5.66094
1110060G06Rik	0	0	0
1110065P20Rik	17.82	19.7019	18.0181
1190002N15Rik	8.17999	11.0109	15.5298
1190003K10Rik	0	0	0
1190005I06Rik	4.20207	1.70057	2.93783
1190007I07Rik	9.88486	8.28483	6.69826
1200007C13Rik	0	0	0
1300002E11Rik	1.4417	2.29108	1.61272
1300017J02Rik	0.0402967	0.301071	0.0300512
1500002C15Rik	0	0	0
1500002F19Rik	0.18365	0	0
1500004A13Rik	0.317714	0.365193	0.382741
1500005C15Rik	0	0	0
1500009C09Rik	0	0	0
1500009L16Rik	10.2518	20.3065	29.8699
1500011B03Rik	9.15511	12.6173	7.3984
1500011K16Rik	46.9305	36.5687	23.783
1500012K07Rik	0	0	0
1500015A07Rik	1.07974	0	2.22495
1500015L24Rik	0.14586	0	0.326326
1500015O10Rik	0	0	0
1500017E21Rik	0.0429109	0.587771	0
1500026H17Rik	0.0187927	0	0.168176
1500035N22Rik	0	0	0
1520401A03Rik	0.0553495	0	0
1600002D24Rik	0.0770458	0	0
1600002H07Rik	4.50446	5.80344	5.31319
1600002K03Rik	4.78241	7.10443	5.06816
1600010M07Rik	0	0	0
1600012H06Rik	7.02866	7.56953	5.23518
1600012P17Rik	0	0	0
1600014C10Rik	3.21232	3.24669	3.98012
1600014C23Rik	0	0	0.614223
1600015I10Rik	0	0	0
1600017P15Rik_1	0	0	0
1600017P15Rik_2	0	0	0
1600019K03Rik	0	0	0
1600020E01Rik	1.11721	1.84944	0.955679
1600023N17Rik	0	0	0
1600025M17Rik	0	0	0
1600029O15Rik	0.157229	0.313257	0.140704
1700001C02Rik	0	0	0
1700001C19Rik	0	0	0
1700001D01Rik	0	0	0
1700001F09Rik	0	0	0
1700001G01Rik	0	0	0
1700001G11Rik	0.0526717	0.655883	0.2946
1700001G17Rik	0	0	0
1700001J03Rik	0	0	0
1700001J04Rik	0	0	0
1700001J11Rik	0	0	0
1700001K19Rik	0.178885	0.222753	0
1700001L05Rik	0.0935232	0	0
1700001L19Rik	0.157316	0	0
1700001N15Rik	0	0	0
1700001O22Rik	0.612111	0.813031	0.821666
1700001P01Rik	0	0	0
1700003C15Rik	0	0	0
1700003D09Rik	0	0	0
1700003E16Rik	1.2294	0.414615	0.544366
1700003E24Rik	0	0	0
1700003F12Rik	0.116569	0	0
1700003G13Rik	0	0	0
1700003G18Rik	0	0	0
1700003H04Rik	0	0	0
1700003I16Rik	0	0	0
1700003I22Rik	0	0	0
1700003L19Rik	0	0	0
1700003M07Rik	0	0	0
1700003N22Rik	0	0	0
1700003P14Rik	0	0	0
1700006A11Rik	0	0	0
1700006E09Rik	0	0	0
1700006F04Rik	0	0	0
1700006H21Rik	0	0	0
1700006J14Rik	0.0985884	0	0.110283
1700006P03Rik	0	0	0
1700007B14Rik	0	0	0
1700007E05Rik	0	0	0
1700007F19Rik	0	0	0
1700007G11Rik	0	0	0
1700007J10Rik	0	0	0
1700007K09Rik	0	0	0
1700007K13Rik	2.299	2.42235	1.05506
1700007L15Rik	2.39274	1.34558	0.949754
1700007M16Rik	0	0	0
1700007P06Rik	0	0	0
1700008A23Rik	0	0	0
1700008B11Rik	0	0	0
1700008H02Rik	0	0	0
1700008J07Rik	0	0	0
1700008K24Rik	0	0	0
1700008O03Rik	0	0	0.0865762
1700008P02Rik	0	0	0
1700009C05Rik	0	0	0
1700009J07Rik	0	0	0
1700009N14Rik	0.090438	0	0
1700010B08Rik	0	0	0
1700010B13Rik	0	0	0
1700010D01Rik	0	0	0
1700010H22Rik	0	0	0.46962
1700010I02Rik	0	0	0
1700010I14Rik	0.374599	0.733009	0.478897
1700010J16Rik	0	0	0
1700010K23Rik	0	0	0.676952
1700010K24Rik	0	0	0.281564
1700010L04Rik	0	0	0.040351
1700010N08Rik	0	0	0
1700011B04Rik	0	0	0
1700011C11Rik	0	0	0
1700011D18Rik	0	0	0
1700011E24Rik	0	0	0
1700011H14Rik	0	0	0
1700011I03Rik	0	0	0.141199
1700011L22Rik	0	0	0
1700011M02Rik	0	0	0
1700012A03Rik	0	0	0
1700012B07Rik	0	0	0.0292299
1700012B09Rik	0	0	0
1700012C08Rik	0	0	0
1700012C14Rik	0.274367	0.455533	0
1700012D16Rik	0	0	0
1700012E03Rik	0	0	0
1700012I11Rik	0	0	0
1700012J22Rik	0	0	0
1700012L04Rik	0	0	0
1700012P22Rik	0	0	0
1700013A02Rik	0	0	0
1700013D24Rik	0	0	0
1700013F07Rik	0.0783547	0	0
1700013G24Rik	0	0	0
1700013H16Rik	0	0	0
1700013M08Rik	0	0	0
1700013N06Rik	0	0	0
1700014D04Rik	0	0	0
1700014F14Rik	0	0	0
1700015C17Rik	0	0	0
1700015E13Rik	0	0	0.0825337
1700015F17Rik	0	0	0
1700015G11Rik	0	0	0
1700015O11Rik	0	0	0
1700016A09Rik	0	0	0
1700016B15Rik	0	0	0
1700016C15Rik	0	0	0
1700016D06Rik	0	0	0
1700016D08Rik	0	0	0
1700016F12Rik	0	0	0
1700016G14Rik	0	0	0
1700016G22Rik	0	0	0
1700016H13Rik	0.227412	0.161817	0
1700016K19Rik	0.617649	0.846025	0.690918
1700016L21Rik	0	0	0
1700016P03Rik	0	0	0
1700016P04Rik	0	0	0
1700017B05Rik	4.923	5.77134	4.56552
1700017D01Rik	0	0	0
1700017G19Rik	0	0	0
1700017I07Rik	0	0	0
1700017J07Rik	0	0	0
1700017L05Rik	0	0	0
1700017N19Rik	0	0	0
1700018A04Rik	0	0	0.0307112
1700018A14Rik	0	0	0
1700018B08Rik	0	0	0
1700018B24Rik	0	0	0
1700018C11Rik	0	0	0
1700018F24Rik	0	0	0
1700018L02Rik	0	0	0
1700018M17Rik	0	0	0
1700019A02Rik	0	0	0
1700019A23Rik	0	0	0
1700019B03Rik	0	0	0
1700019B21Rik	0	0	0
1700019D03Rik	0.512364	0.441698	0.0440879
1700019E08Rik	0	0	0
1700019G24Rik	0	0	0
1700019M22Rik	0	0	0
1700019N19Rik	0	0	0
1700019O17Rik	0	0	0
1700019P21Rik	0	0	0
1700020A23Rik	0	0	0
1700020D05Rik	0	0	0
1700020G17Rik	0	0	0
1700020I14Rik	5.80087	7.7095	8.1438
1700020L24Rik	0	2.63103	0.666637
1700020M21Rik	0	0	0
1700020N01Rik	0	0	0
1700020N15Rik	0	0	0
1700020N18Rik	0	0	0
1700021A07Rik	0	0	0
1700021F05Rik	15.379	15.2886	16.2529
1700021F07Rik	0	0	0
1700021F13Rik	0	0	0
1700021J08Rik	1.5829	0	0
1700021L23Rik	0	0	0
1700021N21Rik	0	0	0
1700021P04Rik	0	0	0
1700022A21Rik	0	0	0
1700022A22Rik	0	0	0
1700022E09Rik	0	0	0
1700022F17Rik	0	0	0
1700022H16Rik	0	0	0
1700022I11Rik	0	0.0311913	0
1700022N22Rik	0.561634	0	0.179502
1700023C21Rik	0	0	0
1700023F02Rik	0	0	0
1700023F06Rik	1.52792	1.02448	1.49004
1700023G09Rik	0	0	0
1700023H06Rik	0.108976	0	0
1700024B05Rik	0	0	0
1700024B18Rik	0	0	0
1700024G13Rik	0	0	0
1700024J04Rik	0	0	0
1700024P04Rik	0	0	0
1700024P16Rik	0	0	0
1700025A08Rik	0	0	0
1700025B11Rik	0	0	0
1700025C18Rik	0	0	0
1700025D23Rik	0	0	0.0752169
1700025F22Rik	0	0	0
1700025F24Rik	0.254521	0.0792342	0
1700025G04Rik	2.73135	3.99605	2.97439
1700025H01Rik	0	0	0
1700025J12Rik	0	0	0
1700025K24Rik	0	0	0
1700025M24Rik	0	0	0
1700025N21Rik	0	0	0
1700025N23Rik	0	0	0
1700025O08Rik	0	0	0
1700026D11Rik	0	0	0
1700026F02Rik	0.0338806	0	0
1700026J12Rik	0	0	0
1700026J14Rik	0	0	0
1700027A07Rik	0.372612	0	0
1700027A15Rik	0	0	0
1700027F06Rik	0	0	0
1700027F09Rik	0	0	0
1700027H10Rik	0	0.485173	0
1700027I24Rik	0	0	0
1700027J19Rik	10.0698	21.0086	18.5762
1700028B04Rik	0.117169	0	0
1700028D13Rik	0	0	0
1700028E10Rik	0.164243	0.296553	0.110236
1700028I16Rik	0.161606	0.536631	0
1700028J19Rik	0.364651	0	0.458895
1700028K03Rik	0.0357186	0.115642	0
1700028M03Rik	0	0	0
1700028N14Rik	0	0	0
1700028P14Rik	0	0	0
1700028P15Rik	0.0160106	0	0
1700029B22Rik	0	0	0
1700029B24Rik	0	0	0
1700029E06Rik	0	0	0
1700029F12Rik	0	0	0
1700029H14Rik	0	0	0
1700029I15Rik	0.24104	0	0
1700029J03Rik	0	0	0
1700029J07Rik	0.207611	0.129262	0.348359
1700029M03Rik	0	0	0
1700029M20Rik	0	0	0
1700029N11Rik	0	0	0
1700029P11Rik	0	0	0
1700030A11Rik	0	0	0
1700030C10Rik_1	0.590166	0.612409	0.80688
1700030C10Rik_2	0	0	0
1700030C12Rik	0	0	0
1700030C14Rik	0.376227	0.37479	0
1700030F04Rik	0	0	0
1700030I03Rik	0	0	0
1700030J22Rik	0.26582	1.06395	0.552227
1700030K09Rik	2.39417	3.62524	2.97813
1700030L20Rik	0	0	0
1700030M09Rik	0	0	0
1700030N03Rik	0	0	0
1700030N18Rik	0	0	0
1700030O20Rik	0	0	0
1700031A10Rik	0	0	0
1700031F05Rik	0	0	0
1700031F10Rik	0	0	0
1700031L13Rik	0	0	0
1700031M16Rik	0	0	0
1700031P21Rik	0	0	0
1700034B16Rik	0	0	0
1700034E13Rik	0	0	0
1700034G24Rik	0	0	0
1700034H15Rik	0.00932702	0	0
1700034I23Rik	0	0	0
1700034J04Rik	0	0	0
1700034J05Rik	0.0378354	0	0
1700034K08Rik	0	0	0
1700034O15Rik	0	0	0
1700034P13Rik	0.0183442	0	0.205203
1700036A12Rik	0	0	0
1700036G14Rik	0	0	0
1700036O09Rik	0	0	0
1700037C06Rik	0	0	0
1700037C18Rik	0.916655	0.636574	0.749325
1700037F24Rik	0.058464	0	0
1700037H04Rik	12.5417	16.9806	14.2521
1700039E22Rik	0	0	0
1700039I01Rik	0	0	0
1700039M10Rik	0	0	0
1700039M15Rik	0	0	0
1700040D17Rik	0	0	0
1700040F15Rik	0	0	0
1700040F17Rik	0	0	0
1700040K01Rik	0	0	0
1700040L02Rik	0.405681	0	0
1700040L08Rik	0	0	0
1700041C23Rik	0	0	0
1700041G16Rik	0.280685	0	0
1700041M05Rik	0	0	0
1700041M19Rik	0	0	0
1700042D02Rik	0	0	0
1700042G07Rik	0	0	0
1700042G15Rik	0	0	0
1700042O10Rik	0.105833	0	0
1700044C05Rik	0	0	0
1700044K03Rik	0	0	0
1700045H11Rik	0	0	0
1700045I11Rik	0	0	0
1700046C09Rik	0	0	0
1700047A11Rik	0	0	0
1700047F07Rik	0	0.269849	0
1700047G03Rik	0	0	0
1700047I17Rik2	9.80075	16.642	6.28668
1700047K16Rik	0.12841	0	0
1700047L14Rik	0	0	0
1700047M11Rik	0	0	0
1700047N06Rik	0	0	0
1700048F04Rik	0	0	0
1700048M11Rik	0	0	0
1700048O20Rik	1.7322	2.37268	2.32522
1700049E15Rik	0	0	0
1700049E17Rik1	0	0	0
1700049E17Rik2	0	0	0
1700049E22Rik	0	0	0
1700049J03Rik	0	0	0
1700049L16Rik	0	0	0
1700051A21Rik	0	0	0
1700051K13Rik	0	0	0
1700051O22Rik	0	0	0
1700052I22Rik	0	0	0
1700052K11Rik	0	0	0
1700054A03Rik	0	0	0
1700054K02Rik	0	0	0
1700054K19Rik	0	0	0
1700054M17Rik	0	0	0
1700054O19Rik	0	0	0
1700055C04Rik	0	0	0
1700055D18Rik	0	0	0
1700056E22Rik	0.235307	0.805779	0.0658051
1700056N10Rik	0.109081	0.611235	0.12202
1700057G04Rik	0	0	0
1700057H15Rik	0	0	0
1700057H21Rik	0	0	0
1700058P15Rik	0	0	0
1700060C16Rik	0	0	0
1700060C20Rik	0	0	0
1700060J05Rik	0	0	0
1700060O08Rik	0	0	0
1700061E17Rik	0	0	0
1700061E18Rik	0	0	0
1700061F12Rik	0	0	0
1700061G19Rik	0	0	0.109486
1700061H18Rik	0	0	0
1700061I17Rik	0	0	0
1700061J23Rik	0	0	0
1700063A18Rik	0	0	0
1700063D05Rik	0	0	0
1700063H04Rik	0	0.346807	0
1700063H06Rik	0	0	0
1700063I16Rik	0	0	0
1700063K16Rik	0	0.0744069	0
1700063O14Rik	0	0	0
1700064H15Rik	0	0	0
1700064J06Rik	0	0	0
1700064M15Rik	0.176389	0	0
1700065D16Rik	0.1106	0.137723	0.12372
1700065I16Rik	0	0	0
1700065J11Rik	0	0	0
1700065J18Rik	0	0	0.161917
1700065L07Rik	0	0	0
1700065O20Rik	0	0	0
1700066B17Rik	0	0	0.178746
1700066B19Rik	0	0.0499368	0
1700066C05Rik	0	0	0
1700066J03Rik	0	0	0
1700066M21Rik	3.0421	2.12397	1.84901
1700066N21Rik	0	0	0
1700066O22Rik	0	0	0
1700067G17Rik	0.283012	0	0
1700067K01Rik	0.145338	0.0723918	0.325158
1700067P10Rik	0	0	0
1700069B07Rik	0	0	0
1700069L16Rik	0	0	0
1700069P05Rik	0	0	0
1700071G01Rik	0	0	0
1700071K01Rik	0	0	0
1700071M16Rik	0	0	0
1700072B07Rik	0	0	0
1700072G22Rik	0	0	0
1700072O05Rik	0	0	0
1700073E17Rik	0	0.279982	0
1700074A21Rik	0	0	0
1700074H08Rik	0	0	0
1700074P13Rik	0	0	0
1700080E11Rik	0	0	0
1700080G11Rik	0	0	0
1700080N15Rik	0	0	0
1700080O16Rik	0	0	0
1700081H04Rik	0	0	0
1700082M22Rik	0.10296	0.160261	0.0287934
1700083H02Rik	0	0	0
1700084C06Rik	0	0	0.0848447
1700084E18Rik	1.01442	0	0.174578
1700084F23Rik	0	0	0
1700084J12Rik	0	0	0
1700084M14Rik	0	0	0
1700085C21Rik	0	0	0
1700086D15Rik	0	0	0
1700086L19Rik	0.105833	0	0
1700086O06Rik	2.50402	2.78793	1.81245
1700086P04Rik	0.225512	1.61468	0
1700087M22Rik	0	0	0
1700088E04Rik	0.988939	0.856663	1.38281
1700091H14Rik	0	0	0
1700092C02Rik	0	0	0
1700092C10Rik	0	0	0
1700092C17Rik	0	0	0
1700092E19Rik	0	0	0
1700092K14Rik	0	0	0.322195
1700092M07Rik	0	0	0
1700093J21Rik	0	0	0
1700093K21Rik	0	0	0
1700094J05Rik	0	0	0
1700094M24Rik	0	0	0
1700095A13Rik	0	0	0
1700095A21Rik	0	0	0
1700095B10Rik	0	0	0
1700095J03Rik	0	0	0
1700095J07Rik	0	0	0
1700095J12Rik	0	0	0
1700095K22Rik	0	0	0
1700096J18Rik	0	0	0
1700096K18Rik	0	0	0
1700097M23Rik	0	0	0
1700097N02Rik	0	0	0
1700099I09Rik	0	0	0
1700100L14Rik	0	0	0
1700101I11Rik	0.190465	0	0
1700101I19Rik	0	0	0
1700101O22Rik	0	0	0
1700102F20Rik	0	0	0
1700102P08Rik	0.0460239	0.745032	0
1700104B16Rik	0	0	0
1700105P06Rik	0	0	0
1700108F19Rik	0.182423	0	0
1700108J01Rik	0	0	0
1700108N11Rik	0	0	0
1700109G14Rik	0	0	0
1700109G15Rik	0	0	0
1700109H08Rik	0.323213	0.643958	0
1700109I08Rik	0	0	0
1700109K24Rik	0.0544359	0	0
1700110C19Rik	0	0	0
1700110I01Rik	0	0	0
1700110I07Rik	0	0	0
1700110K17Rik	0	0	0
1700111E14Rik	0	0	0
1700111N16Rik	0	0	0
1700112D23Rik	0.629438	0.587845	0.176026
1700112E06Rik	0	0.2349	0.187571
1700112H15Rik	0	0	0
1700112J05Rik	0	0	0
1700112J16Rik	0.137073	0.113792	0.0766669
1700112K13Rik	0	0	0
1700113A16Rik	4.05212	3.1698	3.48677
1700113B19Rik	0	0	0
1700113H08Rik	0	0.0457002	0
1700116B05Rik	0	0	0
1700119H24Rik	0	0	0
1700119I11Rik	0	0	0
1700120B22Rik	0	0	0
1700120C14Rik	0.365431	1.6685	0.13626
1700120C18Rik	0	0	0
1700120E14Rik	0	0	0
1700120G07Rik	0	0	0
1700120G11Rik	0	0	0
1700120K04Rik	0	0	0
1700120O09Rik	0	0.0725029	0
1700121C08Rik	0	0	0
1700121L03Rik	0	0	0
1700121L16Rik	0	0	0
1700121N20Rik	0	0	0
1700122D07Rik	0	0	0
1700122E12Rik	0	0.299726	0
1700122O11Rik	0	0	0
1700123K08Rik	0	0	0
1700123L14Rik	0	0	0
1700123M08Rik	0.632061	0.899496	0.353519
1700123O12Rik	0	0	0
1700123O20Rik	27.6748	28.8741	26.5448
1700123O21Rik	0	0	0
1700124L16Rik	0.289248	0	0
1700125G02Rik	0	0	0
1700125G22Rik	0	0	0
1700125H03Rik	0	0	0
1700125H20Rik	0.400199	0	0.127907
1700126A01Rik	0	0	0
1700126G02Rik	0	0	0
1700126H18Rik	0	0	0
1700128A07Rik	0	0	0
1700128E19Rik	0	0	0
1700128F08Rik	0	0	0
1700129C05Rik	0	0	0
1700129L04Rik	0	0	0
1810006J02Rik	0	0.188192	0.169058
1810007C17Rik	0	0	0
1810007D17Rik	0	0	0
1810008B01Rik	0	0	0
1810008I18Rik	0	0	0
1810009A15Rik	38.8429	21.9276	23.488
1810009J06Rik	0	0	0
1810010D01Rik	0	0	0
1810010H24Rik	0.10128	0	0.113294
1810010K12Rik	0	0	0
1810011H11Rik	0	0.288535	0
1810011O10Rik	9.17101	14.1278	8.98977
1810012K08Rik	1.28835	0	0.443439
1810012K16Rik	0	0	0
1810013D15Rik	0.482762	0.166986	0.090005
1810013L24Rik	8.54821	10.296	7.95028
1810014B01Rik	2.2261	1.49262	1.72397
1810017P11Rik	0	0	0
1810018F18Rik	0	0	0
1810019D21Rik	0.403443	2.1922	1.3539
1810019N24Rik	0	0	0
1810020O05Rik	0	0	0
1810021B22Rik	0	0.632458	0.355098
1810022K09Rik	45.463	45.3783	29.3302
1810024B03Rik	0.689035	0.319258	0.716997
1810026B05Rik	1.47635	2.5048	2.52883
1810026J23Rik	12.4358	11.9772	12.2449
1810030O07Rik	8.7046	11.4166	6.9787
1810032O08Rik	3.40165	1.58206	1.87966
1810034E14Rik	0	0.745635	0.246778
1810037I17Rik	45.2142	41.8295	40.9778
1810041H14Rik	0.401073	0.249713	1.04685
1810041L15Rik	0.00868348	0.162194	0.427396
1810043G02Rik	1.61377	1.48576	1.70918
1810043H04Rik	15.4832	19.1952	22.5846
1810044D09Rik	6.20356	3.78954	1.1784
1810046K07Rik	0	0	0
1810049J17Rik	2.5857	1.37991	5.64713
1810053B23Rik	0	0	0
1810055G02Rik	14.176	11.4421	11.5974
1810058I24Rik	23.9066	27.352	23.9083
1810059C17Rik	0	0	0.653321
1810059H22Rik	0.0534638	0.155341	0.119612
1810062G17Rik	0.561986	0.388778	0.349251
1810062O18Rik	0.245549	1.52882	1.5565
1810063I02Rik	0	0	0
1810064F22Rik	0.0413262	0	0
1810065E05Rik	0	0	0
2010001A14Rik	2.46982	5.95255	5.70384
2010001K21Rik	0	0	0.367824
2010003K11Rik	0	0	0
2010005H15Rik	0	0	0
2010007H06Rik	0.0691757	0	0
2010008C14Rik	0	0	0
2010009K17Rik	0	0	0
2010010A06Rik	0	0	0
2010013B24Rik	0	0	0
2010015M23Rik	0.996326	2.00867	0.74301
2010016I18Rik	0.0289789	0	0
2010103J01Rik	0	0	0
2010106C02Rik	0	0	0
2010106E10Rik	0	0	0
2010107E04Rik	290.35	295.568	309.799
2010107G23Rik	2.32809	4.65741	3.24465
2010109A12Rik	0	0	0
2010109I03Rik	0	0	0
2010109P13Rik	0	0	0
2010110E17Rik	0	0	0
2010110G14Rik	0	0	0
2010110K18Rik	0.159455	0.446754	0.133778
2010111I01Rik	6.17327	4.3512	5.25184
2010204K13Rik	9.66658	5.19071	3.61782
2010300C02Rik	8.56365	4.82936	1.90587
2010300F17Rik	0	0	0
2010308F09Rik	0	0	0
2010309G21Rik	0	0	0
2010310C07Rik	0	0	0
2010315B03Rik	0.857497	0.70582	0.699091
2010320M18Rik	0	0	0
2010320O07Rik	0	0	0
2200002A13Rik	0	0	0
2200002D01Rik	0	0	0
2200002J24Rik	0	0	0
2200007N16Rik	0	0	0
2210008F06Rik	1.15664	0.720137	1.5879
2210010C04Rik	0	0	0
2210011C24Rik	2.05319	0.250656	0.405309
2210011K15Rik	0	0	0
2210013O21Rik	8.57179	10.4582	11.0737
2210016F16Rik	8.14378	8.71008	8.4559
2210016L21Rik	8.81785	8.83565	10.8464
2210017I01Rik	0	0	0
2210019I11Rik	0	0	0
2210406H18Rik	0	0	0
2210406O10Rik	0.345179	0.143275	0.0772251
2210407C18Rik	0	0	0
2210408F21Rik	0	0	0.301785
2210408I21Rik	0.68642	0.994616	0.851611
2210409E12Rik	0	0	0
2210411M09Rik	0	0	0
2210412B16Rik	0	0	0
2210414B05Rik	0	0	0
2210417A02Rik	0	0	0
2210418O10Rik	3.62761	1.33176	1.40653
2210420H20Rik	0	0	0
2300002M23Rik	0	0	0.197313
2300003K06Rik	0	0	0
2300009A05Rik	5.61986	5.05411	5.51816
2310001H17Rik	0	0.00978253	0.0966674
2310001K20Rik	0	0	0
2310001K24Rik	0.384361	0	0
2310002F09Rik	0.47957	0.702557	0.583794
2310002L09Rik	0.0263603	0	0
2310003L06Rik	0	0	0
2310005A03Rik	0	0	0
2310005E17Rik	0	0	0
2310007B03Rik	0	0	0
2310008N11Rik	0	0	0
2310009A05Rik	24.4286	22.4217	26.1718
2310009B15Rik	5.65604	7.97403	9.59957
2310010J17Rik	4.33952	5.63863	2.42715
2310011J03Rik	20.9052	23.3254	22.729
2310014F06Rik	0.607318	0.957916	1.2002
2310015A10Rik	0.493329	1.40413	1.01172
2310015D24Rik	0	0	0
2310015K22Rik	0	0	0
2310016D03Rik	0	0	0
2310016D23Rik	0	0	0
2310016G11Rik	0	0	0
2310020H05Rik	0	0	0
2310022A10Rik	4.43897	4.80139	4.20673
2310022B05Rik	17.0295	17.757	17.2409
2310026I22Rik	0	0	0
2310026L22Rik	0.853282	2.47924	0.954503
2310030A07Rik	0	0	0
2310030G06Rik	2.01527	7.41433	3.27902
2310031A07Rik	0	0	0.128553
2310033P09Rik	14.7858	11.2455	11.8353
2310034C09Rik	0	0	0
2310034G01Rik	0.745768	0.722283	0.602502
2310034O05Rik	0	0	0
2310035C23Rik	1.63471	1.97593	1.46692
2310036O22Rik	207.55	190.831	188.361
2310039H08Rik	18.6184	12.6459	12.9243
2310039L15Rik	0	0	0
2310040G07Rik	0	0	0
2310040G24Rik	1.46801	0.731203	0.492646
2310043L19Rik	0	0	0
2310043M15Rik	0	0	0
2310043O21Rik	0	0	0
2310043P16Rik	0	0	0
2310044K18Rik	0	0	0
2310046K23Rik	0	0	0
2310047D07Rik	0	0	0.309276
2310050C09Rik	0	0	0
2310057J18Rik	0	0	0
2310057M21Rik	0.806205	1.06113	0.775676
2310057N15Rik	0	0	0
2310058D17Rik	0.479821	0.708132	0.417464
2310061I04Rik	5.9619	4.84169	4.77119
2310061N02Rik	0	0	0
2310065F04Rik	0	0	0
2310068J16Rik	0	0	0
2310069B03Rik	0	0	0
2310069G16Rik	0	0	0
2310074N15Rik	0	0	0
2310075C17Rik	0	0	0
2310079G19Rik	0	0	0
2310081O03Rik	0	0	0
2410002F23Rik	14.5774	13.7664	11.4304
2410003L11Rik	0	0	0
2410004B18Rik	15.2517	10.5433	10.4122
2410004I01Rik	0.143771	0.477407	0.482478
2410004P03Rik	0	0.100135	0.0539724
2410006H16Rik	64.1501	73.1352	89.6654
2410012E07Rik	0	0	0
2410015M20Rik	91.2428	91.1946	119.682
2410016O06Rik	13.7485	8.72609	8.08303
2410017I17Rik	0	0.0281316	0
2410018L13Rik	1.78026	2.81829	2.54719
2410021H03Rik	0	0	0
2410022M11Rik	0	0	0
2410024N13Rik	0	0	0
2410080I02Rik	0	0	0
2410089E03Rik	0.95705	1.19719	1.54476
2410124H12Rik	0	0	0.72106
2410131K14Rik	3.4238	3.63644	4.20168
2410137M14Rik	0	0	0
2410141K09Rik	0.0162902	0	0
2410152P15Rik	0	0	0
2500002B13Rik	0.566338	1.41044	0.351955
2500004C02Rik	2.30509	2.96934	2.07468
2510002D24Rik	10.1827	9.05701	7.49385
2510009E07Rik	0.308442	0.713291	2.78489
2510016D11Rik	0	0	0
2510017J16Rik	0	0	0
2510039O18Rik	17.7468	14.2916	14.3531
2510046G10Rik	0	0	0
2600006K01Rik	0.161836	0	0.31681
2600014E21Rik	0	0	0
2610001A08Rik	0	0	0
2610001J05Rik	8.32837	12.4673	11.822
2610002M06Rik	2.54939	2.97336	3.5748
2610005L07Rik	0.505588	1.88872	0.91713
2610008E11Rik	5.1922	8.27445	6.75608
2610011E03Rik	0	0	0
2610012C04Rik	0	0	0
2610016A17Rik	0	0	7.03318
2610020C07Rik	0.680681	0.556996	0.304571
2610020F03Rik	0	0	0
2610020H08Rik	0.832703	0.696207	0.465741
2610021A01Rik	2.21358	1.61884	1.8473
2610024D14Rik	0	0	0
2610027F03Rik	0	0	0
2610027K06Rik	0.1768	0.275196	0.543876
2610028E06Rik	0	0	0
2610028H24Rik	0	0	0.149287
2610034O05Rik	0	0	0
2610035D17Rik	13.0882	17.3665	5.3703
2610035F20Rik	0	0.0301171	0
2610037D02Rik	0.0464561	0.723105	0.129917
2610042L04Rik	0	0	0.0337399
2610044O15Rik8	3.62628	3.08379	3.51229
2610105M22Rik	0	0	0
2610203C20Rik	0.756563	1.04201	2.93644
2610203C22Rik	0.0810995	0.129841	0.02592
2610204G07Rik	0	0.142813	0
2610206C17Rik	0	0.517316	0
2610300A13Rik	0	0	0
2610301B20Rik	5.35309	4.76976	5.96148
2610303G11Rik	0	0	0
2610306M01Rik	0	0	0
2610306O10Rik	0	0	0
2610307P16Rik	0.500965	0.73137	0.830926
2610316D01Rik	0.0470517	0.29295	1.78953
2610318N02Rik	8.97731	14.3961	14.7939
2610507B11Rik	11.3344	9.12212	8.76606
2610507I01Rik	2.00772	2.18756	2.01194
2610509F24Rik	0	0	0
2610524H06Rik	26.4905	21.8415	18.0754
2610528A11Rik	4.67176	9.75269	0.230556
2610528J11Rik	4.21199	3.47694	1.21761
2700012I20Rik	0	0	0.372126
2700016F22Rik	0	0	0
2700029L08Rik	0	0	0
2700033N17Rik	3.70821	10.5123	11.0322
2700038G22Rik	1.82005	1.42204	1.03794
2700046A07Rik	0	0	0.103092
2700046G09Rik	0.866628	1.29498	1.2021
2700049A03Rik	1.6546	1.63865	1.61276
2700060E02Rik	115.052	104.142	98.9058
2700062C07Rik	10.6113	10.8296	10.8299
2700068H02Rik	0	0	0
2700069I18Rik	0.349911	0	1.78934
2700078F05Rik	0	0	0
2700080J24Rik	0	0	0
2700081O15Rik	7.33971	12.3853	16.2378
2700089I24Rik	0.031136	0	0.104489
2700094K13Rik	123.478	107.286	116.408
2700097O09Rik	1.77371	1.03263	1.03071
2700099C18Rik	2.34741	1.9487	2.74257
2810001G20Rik	27.5547	17.8261	10.8364
2810002D19Rik	2.53754	2.3959	2.80736
2810004N23Rik	15.2828	10.1481	9.08619
2810006K23Rik	3.56401	4.51196	3.78744
2810013P06Rik	0	0	0
2810021J22Rik	1.07167	0.865605	1.1664
2810025M15Rik	34.1133	36.7626	28.3934
2810029C07Rik	1.02102	0	0.848447
2810030D12Rik	0	0	0
2810032G03Rik	0.466128	0.223244	1.08295
2810039B14Rik	0.262611	0.188659	0.271165
2810047C21Rik1	0.241245	0	0
2810049E08Rik	0	0	0
2810402E24Rik	0	0	0
2810403A07Rik	3.80083	4.5537	4.27064
2810403D21Rik	0.490803	0.169767	0.0838788
2810404F17Rik	0	0	0
2810404M03Rik	0	0	0
2810405F15Rik	0	0	0
2810405F17Rik	0	0	0
2810407A14Rik	0	0	0
2810408A11Rik	1.53745	4.21781	3.3859
2810408I11Rik	10.9111	4.17511	2.66994
2810410L24Rik	1.33384	1.40361	1.91237
2810414N06Rik	0.0411915	1.07715	1.2441
2810417H13Rik	50.9996	42.8868	30.4616
2810425M01Rik	0.0922467	0	0
2810428I15Rik	14.3931	26.6702	27.6956
2810428J06Rik	0	0	0
2810429I04Rik	0.84529	0.479392	0.533634
2810430I11Rik	0.0333053	0	0.521586
2810432F15Rik	0	0	0
2810433D01Rik	0.283247	0.0587845	0.105616
2810442N19Rik	0.061299	0	3.70281
2810454H06Rik	0	0	0
2810455O05Rik	0.134561	0.502675	0.677352
2810459M11Rik	0	0.0850619	0.152827
2810468N07Rik	2.31927	0.892662	2.21703
2810471M01Rik	0.0356202	0	0
2810474O19Rik	3.38704	5.10281	5.46339
2900002M20Rik	0	0	0
2900005J15Rik	0	0	0
2900009J06Rik	3.27968	1.12661	2.15064
2900011O08Rik	0.380028	0.946443	1.59416
2900018N21Rik	0	0	0
2900022M07Rik	0	0	0
2900026A02Rik	5.07624	5.25337	2.27136
2900027M19Rik	0	0	0
2900035J10Rik	0	0	0
2900037B21Rik	0	0	0
2900041M22Rik	0.159432	0.119118	0.071338
2900042K21Rik	0	0	0
2900052L18Rik	0.465687	0.40146	0.0400715
2900052N01Rik	0	0	0
2900055J20Rik	0	0	0
2900060B14Rik	0	0	0
2900064F13Rik	0	0	0
2900064K03Rik	0	0	0
2900069G24Rik	0	0	0
2900072N19Rik	0	0.17577	0
2900076A07Rik	0.342512	0.497589	1.02171
2900076G11Rik	0	0	0
2900079G21Rik	0	0	0
2900089D17Rik	0.132138	0.164542	0.098542
2900092C05Rik	0	0	0
2900092N22Rik	0	0	0
2900092O11Rik	0	0	0
2900093K20Rik	0	0	0
2900097C17Rik	0	0	0
3000002C10Rik	0.828776	0.48042	0.543466
3010001F23Rik	0.250597	0.93615	1.26146
3010003L21Rik	1.62809	1.9868	1.56625
3010026O09Rik	2.70618	2.04967	3.33928
3100002H09Rik	0	0	0
3100003L05Rik	0	0	0
3110001I22Rik	2.57669	3.00289	2.51282
3110002H16Rik	0.966501	1.14211	1.21354
3110004A20Rik	0	0	0
3110009E18Rik	2.55376	2.82991	1.15316
3110018I06Rik	0	0	0
3110021N24Rik	0	0	0
3110031N09Rik	0	0	0
3110035E14Rik	0	0	0.0390869
3110039M20Rik	0	0	0
3110040N11Rik	12.8004	14.2131	11.1656
3110043O21Rik	2.3728	2.0929	2.50221
3110045C21Rik	0.80191	3.68219	1.96227
3110053B16Rik	0.748154	0.546123	1.8181
3110056K07Rik	1.73985	1.03616	1.777
3110062G12Rik	0	0	0
3110062M04Rik	1.45245	1.02876	1.26701
3110067C02Rik	0.268708	0	0
3110070M22Rik	0.709169	1.38769	1.75658
3110079O15Rik	0	0	0
3110080O07Rik	0	0	0
3110082I17Rik	15.2615	11.5645	8.86678
3110082J24Rik	0	0	0
3110083C13Rik	0	0.248255	1.11507
3110099E03Rik	2.81036	1.66529	0.108405
3222401L13Rik	0	0	0
3300002A11Rik	0	0	0
3300002I08Rik	0.214966	0	0.240467
3300002P13Rik	0.156279	0.25947	0
3300005D01Rik	0	0	0
3425401B19Rik	0.0205104	0	0
3632451O06Rik	1.38215	1.50837	2.31047
3632454L22Rik	0.150185	0.273329	0
3830403N18Rik	0	0	0.124527
3830406C13Rik	4.5242	6.31999	3.08277
3830408C21Rik	0.0664938	0	0
3830417A13Rik	0	0	0.50417
3830422I06Rik	0	0	0
3830432H09Rik	0	0	0
3930402G23Rik	0.239662	0.106583	0.0191494
4430402I18Rik	0	0	0
4631405J19Rik	0	0	0
4631405K08Rik	2.55877	1.71051	2.16932
4632404H12Rik	0.34649	0	0.341993
4632404M16Rik	0	0	0
4632411P08Rik	0.140588	0.0875321	0.0393163
4632415L05Rik	0	0	0
4632427E13Rik	0.0433645	0.0431989	0.145526
4632428C04Rik	0.0468193	0	0.0523733
4632432E15Rik	0	0	0
4633401B06Rik	0	0	0
4731419I09Rik	0.121033	0.22607	0.112825
4732414G09Rik	0	0	0
4732416N19Rik	0	0	0
4732419C18Rik	0.0804376	0.0200326	0
4732440D04Rik	0.413212	0	0
4732463B04Rik	0.194016	0	0
4732465J04Rik	0	0	0
4732471J01Rik	0	0	0
4732487G21Rik	1.00361	0.425437	1.64817
4732490B19Rik	0	0	0
4732491K20Rik	0.579356	0.924331	0.607576
4732496C06Rik	0	0	0
4831440E17Rik	0.166008	0	0
4833403J16Rik	0	0	0
4833404L02Rik	0	0	0
4833407H14Rik	0	0	0
4833411C07Rik	0	0	0.140969
4833412C05Rik	0.163113	0	0
4833412K13Rik	0	0	0
4833413E03Rik	0	0	0
4833413G10Rik	0	0	0
4833417C18Rik	0.582751	0	0.0501446
4833418N02Rik	0.267745	0.28211	0.138234
4833418N17Rik	0	0.460718	0.827753
4833420G17Rik	7.02781	8.88882	11.1
4833421G17Rik	0	0	0
4833421K07Rik	0	0	0
4833422C13Rik	0.0673201	0.167658	0.10758
4833422M21Rik	0.0153662	0	0.120323
4833423E24Rik	0.300452	0.436485	0.196054
4833427F10Rik	0	0	0
4833427G06Rik	0	0	0
4833428L15Rik	0	0	0
4833439L19Rik	20.8122	18.5368	16.6122
4833445I07Rik	0	0	0
4921501E09Rik	0	0	0
4921504A21Rik	0.184693	0.13142	0
4921504E06Rik	0	0	0
4921507G05Rik	0	0	0
4921507P07Rik	0.526274	0	0.133796
4921508D12Rik	0	0	0
4921508M14Rik	0	0	0
4921509A06Rik	0	0	0
4921509C19Rik	0	0	0
4921511C10Rik	0	0	0
4921511C20Rik	0	0	0
4921511E07Rik	0	0	0
4921511H03Rik	0	0	0
4921511M17Rik	0	0	0
4921513D11Rik	0	0	0
4921513I03Rik	0	0	0
4921513I08Rik	0	0	0
4921514A10Rik	0	0	0.210508
4921515E04Rik	0	0	0
4921517D22Rik	0.0543146	0	0.141768
4921518K17Rik	0	0	0
4921521D15Rik	0	0	0
4921522P10Rik	0.0541509	0	0.0605745
4921523L03Rik	0	0	0.0536539
4921524J17Rik	8.70731	7.93153	8.14842
4921524L21Rik	0	0	0
4921527H02Rik_1	0	0	0
4921527H02Rik_2	0	0	0
4921528I07Rik	0	0	0
4921529L05Rik	0	0	0
4921530L21Rik	0	0	0
4921531C22Rik	1.1568	0.540178	0.517609
4921534H16Rik	0	0	0.0322032
4921536K21Rik	0.307489	0	0
4921539E11Rik	0	0	0
4921539H07Rik	0.0263054	0	0
4922502D21Rik	0	0	0
4922502N22Rik	0	0	0
4930401G09Rik	0	0	0
4930401O10Rik	0	0	0
4930401O12Rik	0	0	0
4930402C01Rik	0	0	0
4930402F06Rik	0	0	0
4930402F11Rik	0	0	0
4930402H05Rik	0	0	0
4930402H24Rik	1.02468	1.5883	1.83874
4930402K13Rik	0	0	0
4930403D09Rik	0	0	0
4930403O15Rik	0	0	0
4930403P22Rik	0	0	0
4930404A12Rik	2.19091	0	0.175058
4930404H24Rik	0	0	0
4930404I05Rik	0.0828631	0	0.324424
4930404N11Rik	0	0	0
4930405A21Rik	0	0.996803	0.279831
4930405D11Rik	0	0	0
4930405G09Rik	0	0	0
4930405H06Rik	0	0	0
4930405L22Rik	0	0	0.21755
4930405N21Rik	0	0	0
4930405O22Rik	0	0	0.440153
4930406D18Rik	0	0	0
4930407G08Rik	0	0	0
4930407I10Rik	0	0	0
4930408K08Rik	0	0	0
4930408O17Rik	0	0	0.204939
4930412B13Rik	0	0	0
4930412C18Rik	0.0370107	0	0.0931525
4930412E21Rik	0	0	0
4930412F09Rik	0	0	0
4930412L05Rik	0	0	0
4930412M03Rik	0	0	0
4930412O13Rik	0	0	0
4930413E15Rik	0	0	0
4930413G21Rik	0	0	0
4930415F15Rik	0.518249	0.189805	0.102305
4930415H17Rik	0	0	0
4930415L06Rik	0	0	0
4930415O20Rik	0	0	0
4930417H01Rik	0	0	0
4930417O13Rik	0.0127976	0	0
4930417O22Rik	0	0	0
4930419G24Rik	0	0	0
4930420N18Rik	0	0	0
4930421C12Rik	0	0	0
4930421P07Rik	0	0	0
4930422M22Rik	0	0	0.134248
4930423C22Rik	0	0	0
4930423M02Rik	0	0	0
4930425K10Rik	0	0	0
4930425L21Rik	0	0	0
4930425O10Rik	0	0	0
4930426D05Rik	0.0568665	0	0.0424082
4930426I24Rik	0	0	0
4930426L09Rik	0	0	0
4930427A07Rik	10.9034	7.82665	4.21855
4930428N03Rik	0	0	0
4930428O21Rik	0	0	0
4930429D17Rik	0.035028	0.0436178	0.0391832
4930429F24Rik	0	0	0
4930429H19Rik	0	0	0
4930429P21Rik	0	0	0
4930430A15Rik	0	0	0
4930430E12Rik	0	0	0
4930430F08Rik	3.97422	2.4012	1.63095
4930430O22Rik	0	0	0
4930431F12Rik	0	0	0
4930431L21Rik	0	0	0
4930431P03Rik	0	0.0501548	0
4930431P19Rik	0	0	0
4930432B10Rik	0	0	0
4930432E11Rik	0	0	0
4930432H08Rik	0	0	0
4930432K21Rik	0.307361	0.618263	0.714092
4930432L08Rik	0	0	0
4930432M17Rik	0	0	0
4930433B08Rik	0	0	0
4930433I11Rik	0	0	0
4930433J02Rik	0	0	0
4930433N12Rik	0	0	0
4930434B07Rik	0.0557701	0	0
4930434O05Rik	0	0	0
4930435C17Rik	0	0	0
4930435E12Rik	0	0	0
4930435N07Rik	0	0	0
4930438A08Rik	0	0	0
4930438E09Rik	0	0	0
4930439A04Rik	0	0	0
4930439D14Rik	0	0	0
4930440C22Rik	0	0.132238	0.158391
4930440I19Rik	0	0	0
4930441H08Rik	0	0	0
4930441J16Rik	0	0	0
4930442H23Rik	0	0.113792	0.306667
4930442J19Rik	0	0	0
4930442L01Rik	0	0	0
4930442P19Rik	0	0	0
4930443G03Rik	0	0	0
4930443O20Rik	0	0	0.0440981
4930444A19Rik	0	0	0
4930444E06Rik	0	0	0
4930444G20Rik	0	0	0
4930444M15Rik	0.102929	0	0
4930444P10Rik	0.0275742	0.240353	0.370142
4930445B16Rik	0	0	0
4930445N08Rik	0	0	0
4930445N18Rik	0.0675199	0	0.0377647
4930447A16Rik	0	0	0
4930447C04Rik	0.323375	0.331615	0.223425
4930447C11Rik	0	0	0
4930447F04Rik	0	0	0
4930447F24Rik	0	0	0
4930447M23Rik	0	0	0
4930447N08Rik	0	0	0
4930448A20Rik	0	0	0
4930448D08Rik	0	0	0
4930448E22Rik	0	0	0
4930448H16Rik	0	0	0
4930448I06Rik	0	0	0
4930448I18Rik	0	0	0
4930448K20Rik	0	0	0
4930449A18Rik	0.0191019	0	0
4930449E01Rik	0.550949	0	0
4930449I04Rik	0	0	0
4930449I24Rik	0	0	0
4930451E10Rik	0	0	0
4930451G09Rik	0.180507	0.449544	0.230765
4930451I11Rik	0	0	0
4930452B06Rik	1.5277	3.09128	4.17736
4930452N14Rik	0	0	0
4930453H23Rik	0	0	0
4930453L07Rik	0	0	0
4930453N24Rik	4.73408	6.56191	5.38125
4930453O03Rik	0	0	0
4930455B14Rik	0	0	0
4930455D15Rik	0	0	0
4930455G09Rik	0.180589	0.337311	0.303017
4930455H04Rik	0	0	0
4930456G14Rik	0	0	0
4930456L15Rik	0	0	0
4930458D05Rik	0	0	0.0208293
4930459L07Rik	0	0	0
4930461C15Rik	0	0	0
4930461G14Rik	0	0	0
4930463O16Rik	0	0	0
4930465K10Rik	0.137849	0	0
4930465M20Rik	0	0	0.11909
4930466I24Rik	0	0	0
4930467D21Rik	0	0	0
4930467E23Rik	0	0	0
4930467K11Rik	0	0	0
4930469B13Rik	0	0	0
4930469G21Rik	0	0.0594256	0
4930469K13Rik	0	0	0
4930470B04Rik	0	0	0
4930470G03Rik	0	0.144739	0.0260047
4930470P17Rik	0	0	0
4930471C04Rik	0	0	0
4930471C06Rik	0	0	0
4930471D02Rik	0	0	0
4930471M09Rik	0	0	0
4930473A02Rik	0	0.201094	0
4930473D10Rik	0	0	0
4930474B08Rik	0	0	0
4930474H06Rik	0	0	0
4930474N05Rik	0	0	0
4930477E14Rik	0	0	0
4930477O15Rik	0	0	0
4930478K11Rik	0	0	0
4930478M09Rik	0	0	0
4930478P22Rik	0	0	0
4930479D17Rik	0	0	0
4930480E11Rik	0	0	0
4930480G23Rik	0	0	0
4930480K02Rik	0	0	0
4930480K15Rik	0	0	0
4930480K23Rik	0.333284	0.735706	0.0677854
4930481A15Rik	0.330139	0	0.596564
4930481B07Rik	0.534495	0.190162	0
4930483J18Rik	0	0.0600809	0
4930483K19Rik	0	0	0
4930486F22Rik	0	0	0
4930486I03Rik	0	0	0
4930486L24Rik	0	0	0
4930486N12Rik	0	0	0
4930487D11Rik	0	0	0
4930488B22Rik	0	0	0
4930488N24Rik	0	0	0
4930500F04Rik	0	0	0
4930500F10Rik	0.0464751	0	0.623858
4930500L23Rik	0	0	0
4930500M09Rik	0	0	0
4930502C17Rik	0	0	0
4930502E09Rik	0	0	0
4930502E18Rik	0	0	0
4930503B20Rik	0	0	0
4930503E14Rik	0	0	0
4930503H13Rik	0	0	0
4930503L19Rik	2.42602	1.72626	1.79746
4930503O07Rik	0	0	0
4930504D19Rik	0	0	0
4930504O13Rik	0	0	0
4930505A04Rik	0	0.0715508	0
4930505G20Rik	0.1014	0	0
4930505K14Rik	0	0	0
4930505M18Rik	0	0	0
4930505N22Rik	0	0	0.134674
4930505O20Rik	0	0	0
4930506C21Rik	0	0.785472	0
4930507D05Rik	0.21712	0	0.277573
4930507D10Rik	0	0	0
4930509E16Rik	0.429865	0	0
4930509G22Rik	0.0229285	0	0
4930509H03Rik	0	0	0
4930509J09Rik	0	0	0
4930509K18Rik	0	0	0
4930510E17Rik	0	0	0
4930511A02Rik	0	0	0
4930511E03Rik	0	0	0.0285096
4930511M06Rik	0	0.0170236	0
4930511M18Rik	0	0	0
4930511O05Rik	0	0	0
4930512B01Rik	0	0	0
4930512H18Rik	0	0	0
4930512M02Rik	0	0	0
4930512P04Rik	0	0	0
4930513D17Rik	0	0	0
4930513N10Rik	1.03502	0.80868	0.59025
4930513N20Rik	0	0	0
4930513O06Rik	0	0	0
4930515B02Rik	0	0	0
4930515G01Rik	0	0	0
4930515G13Rik	0	0	0
4930515G16Rik	0	0	0
4930515L19Rik	0	0	0
4930516B21Rik	6.95003	7.52811	5.75098
4930516K23Rik	0	0	0
4930517E11Rik	0	0	0
4930517G19Rik	0	0	0
4930517J16Rik	0	0	0
4930517L18Rik	0	0	0
4930517O19Rik	0	0	0
4930518C09Rik	0	0	0
4930518I15Rik	0	0.266098	0
4930518I17Rik	0	0	0
4930518J20Rik	0	0	0
4930519A11Rik	0	0	0
4930519D14Rik	0	0	0
4930519E07Rik	0	0	0
4930519F09Rik	0	0	0
4930519F16Rik	0	0	0
4930519F24Rik	0	0.856386	0
4930519G04Rik	0	0	0
4930519H02Rik	0	0	0
4930519L02Rik	0	0.159002	0.0714181
4930519P11Rik	0	0	0
4930520M14Rik	0	0	0
4930520O04Rik	0.167087	0.208061	0.0849579
4930521E06Rik	0	0	0
4930522H14Rik	0	0	0
4930522L14Rik	1.29876	2.38176	0.607543
4930522N08Rik	0	0	0
4930522O17Rik	0	0	0
4930523C07Rik	0.315548	0.284874	0.538295
4930524B15Rik	0	0	0
4930524B17Rik	0	0	0
4930524J08Rik	6.13193	13.6267	4.01007
4930524N10Rik	0	0	0
4930524O07Rik	0.76118	0.315947	0.397355
4930524O08Rik	0.0160241	0	0
4930525G20Rik	0.0380887	0.142287	0.362159
4930526A20Rik	0	0	0
4930526F13Rik	0	0	0
4930526L06Rik	0	0	0
4930526M16Rik	0	0	0
4930527A07Rik	0	0	0
4930527B05Rik	0	0	0
4930527E20Rik	0	0	0
4930527J03Rik	0	0	0
4930528D03Rik	0	0	0
4930528G23Rik	0	0	0
4930528J11Rik	0	0	0
4930528P14Rik	0	0	0
4930529C04Rik	0	0	0
4930529I22Rik	0	0	0
4930532G15Rik	0	0	0
4930532M18Rik	0	0	0
4930533B01Rik	0	0	0
4930533D04Rik	0	0	0
4930533I22Rik	0	0	0
4930533K18Rik	0	0	0
4930533L02Rik	0	0	0
4930533P14Rik	0.0975737	0	0
4930534D22Rik	0	0	0
4930535E02Rik	0	0	0
4930535G08Rik	0	0	0
4930535I16Rik	0	0	0
4930535L15Rik	0	0	0
4930535O05Rik	0	0	0
4930537H20Rik	0	0	0
4930538E20Rik	0	0	0.205934
4930538K18Rik	0.113468	0	0
4930539C22Rik	0	0	0
4930539E08Rik	0.0495518	0.0771291	0.0692874
4930539J05Rik	0.238728	0.0424672	0.419645
4930539M17Rik	0	0	0
4930540E01Rik	0	0	0
4930540M05Rik	0	0	0
4930542C12Rik	0	0	0
4930542C16Rik	0	0	0
4930544D05Rik	0	0	0
4930544G11Rik	0	0	0
4930544I03Rik	0	0	0
4930544L04Rik	0	0	0
4930544M13Rik	0	0	0
4930545L23Rik	0	0	0
4930546C10Rik	0	0	0
4930547E08Rik	0	0	0
4930547M16Rik	0	0	0
4930548G14Rik	0	0	0
4930548H24Rik	0	0	0
4930548K13Rik	0	0	0
4930549C01Rik	0	0	0
4930550C14Rik	0	0.343583	0.668743
4930550C17Rik	0	0	0
4930550L24Rik	0	0	0.151148
4930551L18Rik	0	0	0
4930551O13Rik	0	0	0
4930552N02Rik	0	0	0
4930552P12Rik	0	0	0
4930553I04Rik	0	0	0
4930553M12Rik	0	0	0
4930553P18Rik	0.274312	0	0.153426
4930554C24Rik	0	0	0
4930554G22Rik	0	0	0
4930554G24Rik	0	0	0
4930554H23Rik	0	0	0
4930555A03Rik	0	0	0
4930555B11Rik	0	0	0
4930555B12Rik	0	0	0
4930555F03Rik	0	0	0
4930555G01Rik	0	0	0
4930555K19Rik	0	0	0
4930555M17Rik	0	0	0
4930555O08Rik	0	0	0
4930556G01Rik	0.319223	0.159002	0
4930556G22Rik	0.383843	0	0
4930556I23Rik	1.11739	2.15036	0.340894
4930556J24Rik	0	0	0
4930556L07Rik	0	0	0
4930556M19Rik_1	0.0875565	0.523333	0.127326
4930556M19Rik_2	0	0	0
4930556N13Rik	0	0	0
4930557A04Rik	0	0	0
4930557B06Rik	0	0	0
4930557F10Rik	0	0	0
4930557J02Rik	0	0	0
4930558C23Rik	0	0	0
4930558F17Rik	0	0	0
4930558G05Rik	0	0	0
4930558J18Rik	0.554439	0.414242	1.02335
4930558J22Rik	0.414089	0	0
4930558K02Rik	0	0	0
4930558N11Rik	0	0	0
4930560O18Rik	0	0	0
4930562A09Rik	0	0	0
4930562C15Rik	0.0427952	0	0
4930562D21Rik	0	0	0
4930562F07Rik	0.50734	0	0.851284
4930562F17Rik	0	0	0
4930563D23Rik	0	0	0
4930563E18Rik	0	0	0
4930563E22Rik	0.438501	0.843869	0.624295
4930563F08Rik	0	0	0
4930563H07Rik	0	0	0
4930563I02Rik	0	0	0
4930563M21Rik	0.514468	0	0
4930564D02Rik	0	0	0
4930565D16Rik	0	0	0
4930565N06Rik	0	0	0
4930566F21Rik	0.0699698	0	0
4930566N20Rik	0	0	0
4930567H17Rik	0	0	0
4930568A12Rik	0	0	0
4930568D16Rik	0	0	0
4930568G15Rik	0	0	0
4930569F06Rik	0	0	0
4930570D08Rik	0	0	0
4930570G19Rik	0	0.0848124	0.0304758
4930570N18Rik	0	0	0
4930571K23Rik	0	0	0
4930571N24Rik	0	0	0
4930572K03Rik	0	0	0
4930572O03Rik	0	0	0
4930573C15Rik	0	0	0
4930573I07Rik	0	0	0
4930577H14Rik	0	0	0
4930577N17Rik	0	0	0
4930578C19Rik	0.0975458	0	0
4930578G10Rik	0	0	0
4930578I06Rik	0	0.0685724	0
4930578I07Rik	0	0	0
4930578M01Rik	0	0	0.140316
4930579C12Rik	0	0	0
4930579D09Rik	0	0	0
4930579F01Rik	0	0	0.516851
4930579G18Rik	0	0	0.657371
4930579G24Rik	7.36335	5.03398	7.26779
4930579H20Rik	0	0	0
4930579K19Rik	1.26012	1.12081	0.704801
4930579M01Rik	0	0	0
4930579O11Rik	0	0	0
4930580E04Rik	0	0	0
4930581F22Rik	0.23004	0.0818432	0.238947
4930583I09Rik	0	0	0
4930583K01Rik	0	0	0
4930583P06Rik	0	0	0
4930584F24Rik	0	0	0
4930586N03Rik	0	0	0
4930587A21Rik	0	0	0
4930588G17Rik	0	0	0
4930588K23Rik	0	0	0
4930589L23Rik	0.125115	0	0
4930589O11Rik	0	0	0
4930589P08Rik	0	0	0
4930590H14Rik	0	0	0
4930590J08Rik	0	0	0
4930590L14Rik	0	0	0
4930590L20Rik	0	0	0
4930591A17Rik	0	0	0
4930593A02Rik	0	0	0
4930593C16Rik	0	0	0
4930594C11Rik	0	0	0
4930594M17Rik	0	0	0
4930594M22Rik	0.0262024	0	0.0146553
4930594O21Rik	0	0	0
4930595D18Rik	0	0	0
4930595M18Rik	0	0	0
4930595O18Rik	0	0	0
4930596D02Rik	0	0	0
4930596I21Rik	0	0	0
4930597A21Rik	0	0	0
4930597L12Rik	0	0	0
4930597O21Rik	0.462484	0	0
4930598A11Rik	0	0	0
4930598F16Rik	0	0	0
4930598N05Rik	0	0	0
4930599A14Rik	0	0	0
4930599N23Rik	0	0	0
4930599N24Rik	0	0	0
4931400O07Rik	0	0	0
4931403E22Rik	0	0	0
4931403G20Rik	0	0	0
4931403M11Rik	0	0	0
4931406B18Rik	0	0	0.0225931
4931406C07Rik	8.14831	6.70096	4.39735
4931406G06Rik	0	0	0
4931406P16Rik	1.01495	1.83128	1.29754
4931408C20Rik	0	0	0
4931409K22Rik	0	0	0
4931412I15Rik	0	0	0
4931413I07Rik	0	0	0
4931413K12Rik	0	0	0
4931414P19Rik	3.63099	3.78154	3.96325
4931415C17Rik	0.378396	0	0.0282188
4931417E11Rik	0	0	0
4931419H13Rik	0	0	0
4931422A03Rik	0	0	0
4931423N10Rik	0	0	0
4931428F04Rik	3.50173	4.01021	2.4541
4931428L18Rik	0	0	0
4931429L15Rik	0	0	0
4931429P17Rik	0	0	0
4931431B13Rik	0	0	0
4931431C16Rik	0	0	0
4931431F19Rik	0	0	0
4931440F15Rik	0	0	0
4931440J10Rik	0	0	0
4931440P22Rik	0.222056	0.0650612	0.204562
4932411E22Rik	0	0.0688502	0.0103084
4932411K12Rik	0	0	0
4932411N23Rik	0	0	0
4932412D23Rik	0	0	0
4932413F04Rik	0	0	0
4932414J04Rik	0	0	0
4932414N04Rik	0	0	0
4932415D10Rik	0	0	0
4932415M13Rik	0	0	0
4932416K20Rik	0	0	0
4932422M17Rik	0	0	0
4932429P05Rik	0	0	0
4932430I15Rik	0	0	0
4932431L22Rik	0	0	0
4932431P20Rik	0.00612462	0	0.0205535
4932435O22Rik	0.0325432	0.0607855	0.127413
4932438A13Rik	0.275269	0.410822	0.50943
4932438H23Rik	0	0	0
4932441J04Rik	0	0.583007	0.174578
4932442E05Rik	0	0	0
4932443I19Rik	0	0	0.113911
4932443L11Rik	0	0	0
4932702P03Rik	0.109369	0	0.0611714
4933400A11Rik	0	0	0
4933400C23Rik	0	0	0
4933400F21Rik	0	0	0
4933401B06Rik	0	0	0
4933401H06Rik	0	0	0
4933401J01Rik	0	0	0
4933402C05Rik	0	0	0
4933402C06Rik	0	0	0
4933402D24Rik	0	0	0
4933402E13Rik	0	0	0
4933402J07Rik	0	0	0
4933402J10Rik	0	0	0
4933402N03Rik	0	0	0
4933402N22Rik	0	0	0
4933402P03Rik	0	0	0
4933403L11Rik	0	0	0
4933403O08Rik	0	0	0
4933404I11Rik	0	0	0.0529397
4933404K08Rik	0	0	0
4933404O12Rik	0.503199	0.358056	0.790728
4933405D12Rik	0	0	0
4933405E24Rik	0	0	0
4933405L10Rik	0	0	0.0855864
4933405O20Rik	0	0	0
4933406C10Rik	0	0.110292	0.123849
4933406D12Rik	0	0	0
4933406F09Rik	0	0	0
4933406G16Rik	0	0	0
4933406I18Rik	0	0	0
4933406J10Rik	0	0	0
4933406K04Rik	0	0	0
4933406L23Rik	0	0	0
4933406M09Rik	0	0	0
4933406P04Rik	0.254379	0.791899	0.782525
4933407E24Rik	0	0	0
4933407I08Rik	0	0	0
4933407K13Rik	0.203415	0.220259	0.257225
4933407L21Rik	0	0	0
4933408A14Rik	0	0	0
4933408B17Rik	0.0701136	0.0873073	0.130718
4933408J17Rik	0.306	0.304832	0.37653
4933408N05Rik	0	0	0
4933409D19Rik	0	0	0
4933409G03Rik	0	0	0
4933411E06Rik	0	0	0
4933411G06Rik	0	0	0
4933411K16Rik	0.123664	0	0
4933411O13Rik	0	0	0
4933412A08Rik	0	0	0
4933412E24Rik	0	0	0
4933412L11Rik	0	0	0
4933413C19Rik	0	0	0
4933413G19Rik	0	0	0.0678757
4933413J09Rik	0.023521	0	0
4933413L06Rik	0	0	0
4933414I15Rik	0	0	0
4933415A04Rik	1.41577	1.23406	1.48869
4933415F23Rik	0	0	0
4933415J04Rik	0	0	0
4933416C03Rik	0	0	0
4933416E03Rik	0	0	0
4933416E14Rik	0	0	0
4933416I08Rik	0	0	0
4933416M07Rik	0.182325	1.81629	0
4933417A18Rik	0	0	0
4933417C20Rik	0	0	0
4933417D19Rik	0.370288	0	0
4933417E11Rik	0	0.518465	0.232876
4933417G07Rik	0	0	0
4933417O13Rik	0	0	0
4933421A08Rik	0.0347286	0	0
4933421I07Rik	0	0	0
4933421O10Rik	0.990727	0.828591	0.942841
4933423L19Rik	0	0	0
4933423P22Rik	0.0205511	0	0
4933424G06Rik	0	0	0.0846753
4933424H11Rik	0	0	0
4933424L21Rik	0	0	0
4933424M12Rik	0	0	0
4933424N20Rik	0	0	0
4933425D22Rik	0	0	0
4933425L06Rik	0	0	0
4933425M03Rik	0	0	0
4933426K07Rik	0	0	0.0411069
4933427D06Rik	0	0	0
4933427D14Rik	1.26812	1.44232	1.49673
4933427E11Rik	0	0	0
4933427E13Rik	0	0	0
4933427G23Rik	0.0904739	0	0.101206
4933427I04Rik	0	0	0
4933427I22Rik	0	0	0
4933427J07Rik	0	0	0.0415091
4933428C19Rik	0.139084	0	0
4933428G20Rik	0	0	0
4933428M09Rik	0	0	0
4933428P19Rik	0	0	0
4933429H19Rik	0	0	0
4933430H06Rik	0	0	0
4933430H16Rik	0	0	0
4933430I17Rik	0	0.238369	0
4933430L12Rik	0	0	0
4933430M04Rik	0	0	0
4933430N04Rik	0	0	0
4933431C10Rik	0	0	0
4933431E20Rik	1.06749	0.706172	0.709008
4933431G14Rik	0	0	0
4933431K14Rik	0	0	0
4933431K23Rik	0.0213174	0.079635	0.0119231
4933431M02Rik	0	0	0
4933432K03Rik	0	0	0
4933433F19Rik	0	0	0
4933433G15Rik	0.0940256	0	0
4933434E20Rik	5.65855	4.35846	5.26706
4933434M16Rik	0	0	0
4933435F18Rik	0	0	0
4933435G04Rik	0	0	0
4933436E23Rik	0	0	0
4933436F18Rik	0	0	0
4933436H12Rik	0	0	0
4933436I01Rik	0	0	0
4933436I20Rik	0	0	0
4933437G19Rik	0	0	0
4933438A12Rik	0	0	0
4933438B17Rik	0	0	0
4933438K21Rik	0	0	0
4933439C10Rik	0.232971	0.20181	0.260607
4933439J24Rik	0	0	0
4933439K11Rik	0.212403	0.336624	0.1512
4933439N06Rik	0	0	0
4933440J02Rik	0	0	0
4933440M02Rik	0	0	0
4933440N22Rik	0	0	0
5031410I06Rik	0	0	0
5031414D18Rik	0.0214581	0	0
5031415H12Rik	0	0	0
5031425E22Rik	0.263265	0.857387	0.407762
5031425F14Rik	0	0	0.0606611
5031434C07Rik	0	0	0
5031434O11Rik	0.0914803	0	0
5031439G07Rik	4.2824	6.31352	4.39948
5033403F01Rik	0.0414617	0.361405	0
5033403H07Rik	0	0	0
5033404E19Rik	0	0	0
5033417F24Rik	0	0	0
5033423K11Rik	0	0	0
5033426O07Rik	0	0	0
5033428I22Rik	0.0243569	0.538355	0.70159
5033430I15Rik	9.56059	6.84543	1.87157
5330406M23Rik	0	0	0
5330411J11Rik	0	0	0
5330411O13Rik	0	0	0
5330413D20Rik	0	0	0
5330413P13Rik	0	0	0
5330416C01Rik	0	0	0
5330417C22Rik	0.288759	0.460699	0.0807532
5330417H12Rik	0	0	0
5330425B07Rik	0	0	0
5330426L24Rik	0	0	0
5330429C05Rik	0	0	0
5330434G04Rik	0.0350388	0.0872625	0
5330437M03Rik	0	0	0
5330438D12Rik	1.09739	1.49361	0.628056
5330438I03Rik	0	0	0
5330439A09Rik	0	0	0
5330439B14Rik	0	0	0
5330439K02Rik	0	0	0
5430400D12Rik	0.10098	0	0
5430401F13Rik	0	0	0
5430402E10Rik	0	0	0
5430402O13Rik	0.28245	0.422058	0.189573
5430403G16Rik	0.902404	1.29331	0.857081
5430405H02Rik	0.0557974	0.173701	0.717788
5430416N02Rik	2.86454	1.8096	1.98513
5430416O09Rik	0	0	0
5430419D17Rik	0	0	0
5430420F09Rik	0	0	0
5430427M07Rik	0	0	0
5430427N15Rik	0	0	0
5430427O19Rik	0	0	0.0169509
5430433H01Rik	0	0	0
5430434F05Rik	0	0	0
5430434I15Rik	0	0	0
5530400C23Rik	0	0	0
5530400K19Rik	0	0	0
5530401A14Rik	0	0	0
5530601H04Rik	1.4782	1.56538	1.75248
5730403I07Rik	0.167886	0.209057	0
5730405O15Rik	0	0	0.0693175
5730408A14Rik	0	0	0
5730409E04Rik	1.71188	3.20976	3.58778
5730412P04Rik	0	0	0
5730416F02Rik	0	0	0
5730419F03Rik	0	0	0
5730420D15Rik	0	0	0.215342
5730422E09Rik	0	0	0
5730435O14Rik	0	0	0
5730437C11Rik	0	0	0
5730455P16Rik	2.54939	2.20903	2.69411
5730460C07Rik	0	0	0
5730480H06Rik	2.69254	2.87189	2.30833
5730488B01Rik	0	0	0
5730507A11Rik	0	0	0
5730507C01Rik	1.27322	4.35997	1.42425
5730508B09Rik	13.0849	17.0755	3.23084
5730522E02Rik	0.0573732	0.119071	0.128358
5730559C18Rik	6.16059	7.05934	8.05487
5730585A16Rik	0	0	0
5730596B20Rik	0	0	0
5830405F06Rik	0	0	0
5830411K02Rik	0	0	0
5830411N06Rik	0	0	0
5830415G21Rik	0	0	0
5830416I19Rik	0.108271	0	0
5830417I10Rik	2.04935	1.44188	1.06913
5830418P13Rik	0.0475234	0	0.0531608
5830432E09Rik	0	0.0579478	0
5830437K03Rik	0	0	0
5830444B04Rik	0	0	0
5830444F18Rik	0	0	0
5830454E08Rik	0.234741	1.36409	0.0875289
5830462I19Rik	0	0	0
5830468F06Rik	0	0	0
5830473C10Rik	0	0	0
5830487J09Rik	0	0	0.0506636
5930403N24Rik	0.222333	0.118652	0.461885
5930409G06Rik	0	0	0
5930412G12Rik	0.134085	0.751347	2.19361
5930420M18Rik	0	0	0
5930422O12Rik	0	0.252983	0
5930430L01Rik	0.227884	0.42565	0.318645
5930435M05Rik	0.137405	0.684399	0
6030400A10Rik	0	0	0
6030407O03Rik	0.116473	0	0
6030408B16Rik	0.520559	1.58452	0.679361
6030419C18Rik	6.06353	10.7296	6.72332
6030442E23Rik	0.0886067	0	0
6030442K20Rik	0.406325	0	1.44622
6030443J06Rik	0.0983001	0.0753267	0.0338341
6030445D17Rik	0	0	0
6030452D12Rik	0	0	0
6030458C11Rik	4.82396	4.38487	3.74691
6030460B20Rik	0	0	0
6030468B19Rik	0	0	0
6030469F06Rik	0	0	0
6030471H07Rik	0	0	0
6030498E09Rik	0.0440631	0	0.0492901
6230400D17Rik	0.695511	1.0484	0.532327
6330403K07Rik	18.6953	53.9088	87.0169
6330403L08Rik	0	0	0
6330403N20Rik	0	0	0
6330408A02Rik	0.653632	1.30592	0.671147
6330409D20Rik	0.0397523	0	0
6330410L21Rik	0	0	0
6330415B21Rik	0	0	0
6330418K02Rik	0.807188	3.227	4.60975
6330419E04Rik	0	0	0
6330549D23Rik	0.652033	0.943593	0.946223
6330562C20Rik	0.966748	1.33054	0
6430500D05Rik	0	0	0
6430503K07Rik	0	0	0
6430511E19Rik	0	0	0
6430531B16Rik	0.0285857	0	0.159883
6430548M08Rik	0.145948	0.652121	0.220883
6430550D23Rik	0.0683446	0	0
6430562O15Rik	0	0.124425	0.100597
6430571L13Rik	0	0.632458	0.721121
6430573F11Rik	0.320632	0.532346	0.338741
6430573P05Rik	0.27749	0	0.372489
6430584L05Rik	0	0	0
6430590A07Rik	0	0	0.616604
6430628N08Rik	0	0	0
6430710C18Rik	0	0	0
6530401F13Rik	0	0	0
6530402F18Rik	0.134188	0.0385603	0.0577332
6530403H02Rik	0	0	0
6530409C15Rik	0.141295	0.3167	0
6530411M01Rik	0	0	0
6530437J22Rik	0	0	0
6720427I07Rik	0	0	0
6720464F23Rik	0	0	0
6720469O03Rik	0	0	0
6720475M21Rik	0	0	0
6720482G16Rik	0	0	0
6720483E21Rik	0	0	0
6720489N17Rik	3.38296	5.31265	3.3745
6820402A03Rik	0	0	0
6820408C15Rik	0	0.436032	0.0712182
6820431F20Rik	15.5679	13.386	16.5884
7330404K18Rik	0.350424	0	0
7330423F06Rik	0	0	0
7420426K07Rik	0	0	0
7420461P10Rik	0	0	0
7530416G11Rik	0	0	0
7530428D23Rik	0	0	0
7630403G23Rik	0	0	0
8030411F24Rik	0	0	0
8030423F21Rik	0.199528	0.745374	1.76326
8030423J24Rik	0	0	0
8030442B05Rik	0	0	0.0614816
8030443G20Rik	0	0	0
8030445P17Rik	0	0	0
8030451A03Rik	0	0	0.015585
8030453O22Rik	0	0	0
8030462N17Rik	2.13029	1.76156	1.04256
8030474K03Rik	0	0	0
8030487O14Rik	0	0	0
8430408G22Rik	0.335113	1.09539	0.890307
8430419K02Rik	0.791603	1.25954	0.147584
8430422M14Rik	0	0	0
8430423G03Rik	0	0.110853	0.497915
8430429K09Rik	3.0923	2.3799	1.96978
8430432A02Rik	0	0	0
8430436N08Rik	0	0.855023	0
8430437L04Rik	0	0	0
9030204H09Rik	0	0	0
9030407P20Rik	0.332109	1.15203	0.663402
9030612E09Rik	0.2754	0.038104	0.23961
9030616G12Rik	0	0	0
9030617O03Rik	0.0769763	0.894628	0.157864
9030619P08Rik	0	0	0
9030622O22Rik	0	0.379024	0
9030624G23Rik	3.28186	4.23801	3.67116
9030624J02Rik	2.60675	2.67735	3.25653
9130008F23Rik	0.13174	0.262475	0.972629
9130011E15Rik	3.41784	2.93517	2.65872
9130015G15Rik	0	0	0
9130015L21Rik	0	0	0
9130017K11Rik	0.153376	0	0
9130019O22Rik	0.880126	0.803702	1.26348
9130019P16Rik	0	0.114538	0
9130023H24Rik	1.55981	1.22882	1.35315
9130024F11Rik	0.0837372	0.695146	1.8578
9130204K15Rik	0	0.339157	0
9130204L05Rik	0	0	0
9130208D14Rik	0	0	0
9130213A22Rik	0.107942	0	0
9130221F21Rik	0	0	0
9130221H12Rik	3.72765	3.86814	3.69205
9130227L01Rik	0	0.120828	0.0814075
9130230L23Rik	0	0.135393	0
9130230N09Rik	0.0858001	0	0
9130401M01Rik	22.2122	21.6013	16.7318
9130409I23Rik	0.0299713	0	0
9130409J20Rik	0	0	0
9130410C08Rik	0	0	0
9130604C24Rik	0	0	0
9230009I02Rik	0	0	0
9230019H11Rik	0	0	0
9230020A06Rik	0	0	0
9230102O04Rik	0	0	0
9230104L09Rik	0	0	0
9230104M06Rik	0	0	0.0324165
9230105E05Rik	0.884885	0.283341	0.113126
9230106D20Rik	0	0	0
9230109A22Rik	0	0	0
9230110C19Rik	3.68041	1.77978	2.35828
9230110F15Rik	0	0	0
9230111E07Rik	0	0	0.156926
9230112D13Rik	0	0	0
9230112E08Rik	0	0	0
9230113P08Rik	0	0	0
9230114J08Rik	0	0	0
9230114K14Rik	0.0617873	0.359049	0.414701
9230116N13Rik	0.18989	0.270235	0.30345
9230117E06Rik	0	0	0
9330020H09Rik	0.39743	0.395912	0.503852
9330102E08Rik	0.0444071	0	0.115908
9330104G04Rik	0.685062	2.3696	0.652797
9330111N05Rik	0	0	0
9330118I20Rik	0	0	0
9330121J05Rik	0	0	0
9330132A10Rik	0	0	0.051221
9330136K24Rik	0.114781	0.171514	0.102718
9330151L19Rik	0.134058	0.806844	0.42489
9330154J02Rik	0.0560863	0.0523801	0.0313697
9330154K18Rik	0	0	0
9330158H04Rik	0	0	0.027727
9330159F19Rik	0	0.0878539	0.0450982
9330159M07Rik	0.133241	0.145176	0.186308
9330160F10Rik	0	0	0
9330161L09Rik	0.455539	0.638156	0
9330162012Rik	0.578346	0.480114	0.497655
9330162B11Rik	0	0	0
9330162G02Rik	0	0	0
9330171B17Rik	0	0	0
9330175E14Rik	0	0	0
9330175M20Rik	0	0	0
9330178D15Rik	0	0	0
9330179D12Rik	0.114843	0.0953369	0.171288
9330182L06Rik	0.273004	0.116299	0.289316
9330182O14Rik	0	0	0
9330185C12Rik	0	0	0
9330198N18Rik	0	0.0568046	0
9430002A10Rik	0	0	0
9430007A20Rik	0	0	0
9430007M09Rik	0	0	0
9430015G10Rik	6.25048	6.28795	6.44085
9430016H08Rik	6.34739	6.20309	7.19023
9430018G01Rik	0	0	0
9430020K01Rik	0.228218	0.505215	1.10626
9430021M05Rik	0	0	0
9430024E24Rik	0	0	0.178495
9430025C20Rik	0.0806886	0	0.0601735
9430034N14Rik	0	0	0
9430037G07Rik	0.135909	0	0
9430037O13Rik	0	0	0
9430038I01Rik	2.69988	2.27826	1.49348
9430041J12Rik	0	0	0.0232494
9430053O09Rik	0	0	0
9430060I03Rik	0.06736	0	0
9430062P05Rik	0	0	0
9430064I24Rik	0	0	0
9430065F17Rik	0	0.207728	0.326565
9430069I07Rik	0	0	0
9430073C21Rik	0	0	0
9430076C15Rik	0.127317	0.297259	0.381481
9430083B18Rik	0	0	0
9430087B13Rik	0	0	0
9430087J23Rik	0	0	0
9430091E24Rik	1.17435	0.233973	0.578009
9430092D12Rik	0	0	0
9430093N23Rik	0	0	0
9430097D07Rik	0.113695	0	0
9430098F02Rik	0	0	0
9530002B09Rik	0	0	0
9530003J23Rik	0	0	0
9530003O04Rik	0	0	0
9530013L04Rik	0	0	0
9530018H14Rik	0	0	0
9530022L04Rik	0	0	0
9530026F06Rik	0	0	0
9530026P05Rik	0	0.0492768	0.0442668
9530027J09Rik	0	0	0.0755742
9530034A14Rik	0	0	0
9530034E10Rik	0	0	0
9530036M11Rik	0	0	0
9530036O11Rik	0	0	0
9530046B11Rik	0	0	0
9530051G07Rik	0	0	0
9530052C20Rik	0.373156	0.361405	0
9530052E02Rik	0	0	0.0344151
9530053A07Rik	0.0096066	0	0
9530056K15Rik	0	0.0305984	0.10995
9530059O14Rik	0	0	0
9530062K07Rik	0	0	0
9530068E07Rik	71.2449	62.8191	53.073
9530077C05Rik	0.131985	0	0.442925
9530078K11Rik	0	0	0
9530080O11Rik	0	0	0
9530082P21Rik	2.97233	3.96455	6.00589
9530085L11Rik	0	0	0
9530085P06Rik	0	0	0
9530086O07Rik	0	0	0
9530097N15Rik	0	0	0
9630001P10Rik	0.0119382	0	0
9630010A21Rik	0	0	0
9630013D21Rik	0	0	0
9630013K17Rik	0	0	0
9630028B13Rik	0	0	0.0747311
9630028H03Rik	0	0	0
9630041A04Rik	0	0	0
[truncated: 46,710 more rows]
