# Supplementary material for: Generation of orthotopically functional salivary gland from embryonic stem cells
Source: Nat Commun. 2018 Oct 11;9:4216. doi: 10.1038/s41467-018-06469-7 (PMC6181987; doi:10.1038/s41467-018-06469-7)
Supplement: Supplementary file 8 — Supplementary Data 2 [file 41467_2018_6469_MOESM8_ESM.xlsx]

## Sheet: Neighborgenes_Sox9_ChIP.2s.FDR1
#seq_id	chromosome	start	end	gene_name	refseq_id	distance_to_TSS	distance_to_TES	location
1	chr17	39980105	39980268	Olfr136	NM_146807	1508083	1507145	TES_downstream
1	chr17	39980105	39980268	Pgk2	NM_031190	365313	363784	TES_downstream
2	chr17	39982038	39982187	Olfr136	NM_146807	1510009	1509071	TES_downstream
2	chr17	39982038	39982187	Pgk2	NM_031190	363387	361858	TES_downstream
3	chr17	39980765	39980917	Olfr136	NM_146807	1508738	1507800	TES_downstream
3	chr17	39980765	39980917	Pgk2	NM_031190	364658	363129	TES_downstream
4	chr17	39985108	39985234	Olfr136	NM_146807	1513068	1512130	TES_downstream
4	chr17	39985108	39985234	Pgk2	NM_031190	360328	358799	TES_downstream
5	chr17	39982836	39982986	Olfr136	NM_146807	1510808	1509870	TES_downstream
5	chr17	39982836	39982986	Pgk2	NM_031190	362588	361059	TES_downstream
6	chr17	39982313	39982479	Olfr136	NM_146807	1510293	1509355	TES_downstream
6	chr17	39982313	39982479	Pgk2	NM_031190	363103	361574	TES_downstream
7	chr17	39982865	39983114	Olfr136	NM_146807	1510886	1509948	TES_downstream
7	chr17	39982865	39983114	Pgk2	NM_031190	362510	360981	TES_downstream
8	chr18	34918796	34918935	Cdc25c	NM_009860	-7679	-26215	TSS_upstream
8	chr18	34918796	34918935	2810012G03Rik	NM_175104	306	-14548	5'UTR
8	chr18	34918796	34918935	Jmjd1b	NM_001081256	-17796	-80158	TSS_upstream
9	chrX	166650097	166650237	Mid1	NM_183151	332614	221439	TES_downstream
10	chr17	39981346	39981459	Olfr136	NM_146807	1509299	1508361	TES_downstream
10	chr17	39981346	39981459	Pgk2	NM_031190	364097	362568	TES_downstream
11	chr17	71313066	71313199	Tgif1	NM_009372	-112595	-119576	TSS_upstream
11	chr17	71313066	71313199	Mylc2b	NM_023402	26723	10170	TES_downstream
12	chr11	59623580	59623694	Flcn	NM_146018	-363	-18385	TSS_upstream
12	chr11	59623580	59623694	Cops3	NM_011991	29631	7668	TES_downstream
13	chr5	140894972	140895164	Snx8	NM_172277	-29868	-78812	TSS_upstream
13	chr5	140894972	140895164	Eif3b	NM_133916	-190	-24243	TSS_upstream
14	chr17	44685090	44685257	Clic5	NM_172621	359653	268057	TES_downstream
14	chr17	44685090	44685257	Runx2	NM_009820	266402	59680	TES_downstream
15	chr17	39985327	39985453	Olfr136	NM_146807	1513287	1512349	TES_downstream
15	chr17	39985327	39985453	Pgk2	NM_031190	360109	358580	TES_downstream
16	chr1	16509573	16509679	Stau2	NM_025303	-144151	-175348	TSS_upstream
16	chr1	16509573	16509679	Ube2w	NM_025773	99740	49860	TES_downstream
17	chr17	39985574	39985622	Olfr136	NM_146807	1513495	1512557	TES_downstream
17	chr17	39985574	39985622	Pgk2	NM_031190	359901	358372	TES_downstream
18	chr6	71858880	71858986	Ptcd3	NM_027275	-178	-28302	TSS_upstream
18	chr6	71858880	71858986	Rpo1-4	NM_009088	-133	-70421	TSS_upstream
19	chr11	3033593	3033715	Sfi1	NM_030207	59811	-1802	intron
19	chr11	3033593	3033715	Eif4enif1	NM_023743	-69110	-110929	TSS_upstream
20	chr17	39980007	39980151	Olfr136	NM_146807	1507976	1507038	TES_downstream
20	chr17	39980007	39980151	Pgk2	NM_031190	365420	363891	TES_downstream
21	chr11	3032590	3032718	Sfi1	NM_030207	60811	-802	intron
21	chr11	3032590	3032718	Eif4enif1	NM_023743	-70110	-111929	TSS_upstream
22	chr3	5860611	5860741	Pxmp3	NM_008994	-284549	-300165	TSS_upstream
22	chr3	5860611	5860741	Pkia	NM_008862	-1505927	-1584688	TSS_upstream
23	chrX	139917516	139917667	Chrdl1	NM_031258	-88865	-185070	TSS_upstream
23	chrX	139917516	139917667	Pak3	NM_008778	-210238	-308751	TSS_upstream
24	chr11	3073483	3073579	Sfi1	NM_030207	19934	-41679	intron
24	chr11	3073483	3073579	Eif4enif1	NM_023743	-29233	-71052	TSS_upstream
25	chr1	122254076	122254221	C1ql2	NM_207233	16990	14398	TES_downstream
25	chr1	122254076	122254221	Marco	NM_010766	147512	116966	TES_downstream
26	chr8	19925249	19925393	Defb7	NM_139220	430225	427547	TES_downstream
26	chr8	19925249	19925393	EG574083	NM_001025353	2132048	2131368	TES_downstream
27	chr10	57686721	57686835	Smpdl3a	NM_020561	172429	155143	TES_downstream
27	chr10	57686721	57686835	Dux	NM_001081954	8644	6620	TES_downstream
28	chr11	3035673	3035836	Sfi1	NM_030207	57711	-3902	exon
28	chr11	3035673	3035836	Eif4enif1	NM_023743	-67010	-108829	TSS_upstream
29	chr11	3083767	3083909	Sfi1	NM_030207	9627	-51986	intron
29	chr11	3083767	3083909	Eif4enif1	NM_023743	-18926	-60745	TSS_upstream
30	chr13	54795380	54795495	Rnf44	NM_134064	-241	-14665	TSS_upstream
30	chr13	54795380	54795495	BC040758	NM_001033364	-7386	-42578	TSS_upstream
31	chr19	45858092	45858214	E330018D03Rik	NM_177133	-18821	-21808	TSS_upstream
31	chr19	45858092	45858214	Kcnip2	NM_030716	32139	10006	TES_downstream
32	chr11	3068804	3068938	Sfi1	NM_030207	24594	-37019	intron
32	chr11	3068804	3068938	Eif4enif1	NM_023743	-33893	-75712	TSS_upstream
33	chr13	5860450	5860582	Akr1e1	NM_018859	-1252107	-1268781	TSS_upstream
33	chr13	5860450	5860582	Klf6	NM_011803	-218	-9122	TSS_upstream
34	chr11	102976993	102977108	Acbd4	NM_025988	14049	3538	TES_downstream
34	chr11	102976993	102977108	Hexim1	NM_138753	-588	-3987	TSS_upstream
35	chr4	151699692	151699810	Rnf207	NM_001033489	-7035	-18620	TSS_upstream
35	chr4	151699692	151699810	Rpl22	NM_009079	-235	-8428	TSS_upstream
36	chr11	3029462	3029596	Sfi1	NM_030207	63936	2323	TES_downstream
37	chr3	96856469	96856606	Gja8	NM_008123	-126685	-133593	TSS_upstream
37	chr3	96856469	96856606	Gja5	NM_008121	20199	-1019	3'UTR
37	chr3	96856469	96856606	Acp6	NM_019800	-106176	-123953	TSS_upstream
38	chrY	2789220	2789385	Rbmy1a1	NM_011253	600792	390452	TES_downstream
39	chr9	71744079	71744261	Cgnl1	NM_026599	-124762	-269855	TSS_upstream
39	chr9	71744079	71744261	Tcf12	NM_011544	215255	-50611	intron
39	chr9	71744079	71744261	Suhw4	NM_146224	-378535	-467407	TSS_upstream
40	chr11	3044909	3045087	Sfi1	NM_030207	48467	-13146	intron
40	chr11	3044909	3045087	Eif4enif1	NM_023743	-57766	-99585	TSS_upstream
41	chr17	85190086	85190177	Lrpprc	NM_028233	-6	-85545	TSS_upstream
41	chr17	85190086	85190177	Ppm1b	NM_011151	-167223	-226329	TSS_upstream
42	chr18	46901220	46901353	Atg12	NM_026217	-54	-9216	TSS_upstream
42	chr18	46901220	46901353	Ap3s1	NM_009681	-284	-49193	TSS_upstream
43	chr13	24892864	24893007	Gmnn	NM_020567	-39130	-49222	TSS_upstream
43	chr13	24892864	24893007	BC005537	NM_024473	-590	-11832	TSS_upstream
44	chr11	3034449	3034584	Sfi1	NM_030207	58949	-2664	intron
44	chr11	3034449	3034584	Eif4enif1	NM_023743	-68248	-110067	TSS_upstream
45	chr7	97129566	97129691	Eed	NM_021876	-149	-26443	TSS_upstream
45	chr7	97129566	97129691	Picalm	NM_146194	-149113	-227813	TSS_upstream
46	chr7	17509767	17509898	Calm3	NM_007590	-452	-9105	TSS_upstream
46	chr7	17509767	17509898	Pnmal2	NM_001099636	-20198	-22594	TSS_upstream
47	chr11	3049779	3050183	Sfi1	NM_030207	43484	-18129	intron
47	chr11	3049779	3050183	Eif4enif1	NM_023743	-52783	-94602	TSS_upstream
48	chr17	24616224	24616384	9930021D14Rik	NM_175682	5476	3891	TES_downstream
48	chr17	24616224	24616384	Caskin1	NM_027937	-9423	-29547	TSS_upstream
49	chr4	115747813	115747954	Uqcrh	NM_025641	-209	-8314	TSS_upstream
49	chr4	115747813	115747954	Lrrc41	NM_153521	-186	-21764	TSS_upstream
50	chr2	181747819	181747975	Polr3k	NM_025901	148833	142367	TES_downstream
51	chr3	30894469	30894593	Phc3	NM_153421	-26209	-88801	TSS_upstream
51	chr3	30894469	30894593	Prkci	NM_008857	-161	-57130	TSS_upstream
52	chr3	69758107	69758261	1110032A04Rik	NM_133675	-94389	-134724	TSS_upstream
52	chr3	69758107	69758261	Gm414	NM_001018031	-53350	-74441	TSS_upstream
53	chr4	115893982	115894120	1700042G07Rik	NM_001099295	48075	47150	TES_downstream
53	chr4	115893982	115894120	Pik3r3	NM_181585	-467	-81609	TSS_upstream
54	chr5	137974652	137974773	Gnb2	NM_010312	-256	-5356	TSS_upstream
54	chr5	137974652	137974773	Actl6b	NM_031404	-20070	-36088	TSS_upstream
55	chr4	148000938	148001054	Masp2	NM_001003893	24344	11408	TES_downstream
55	chr4	148000938	148001054	Tardbp	NM_001008546	108	-14506	5'UTR
55	chr4	148000938	148001054	Tardbp	NM_001003898	108	-14506	5'UTR
55	chr4	148000938	148001054	Tardbp	NM_001003899	108	-14506	5'UTR
55	chr4	148000938	148001054	Tardbp	NM_001008545	108	-14506	5'UTR
55	chr4	148000938	148001054	Tardbp	NM_145556	108	-14506	5'UTR
55	chr4	148000938	148001054	Gm572	NM_001085505	-16429	-44684	TSS_upstream
56	chrY	2858063	2858190	Rbmy1a1	NM_011253	669616	459276	TES_downstream
57	chr12	79451880	79452004	Fut8	NM_016893	1111935	874969	TES_downstream
57	chr12	79451880	79452004	Gphn	NM_172952	124222	-333782	intron
57	chr12	79451880	79452004	4921509E07Rik	NM_027597	-340719	-383556	TSS_upstream
58	chr5	14971470	14971606	ENSMUSG00000033219	NM_198666	-56650	-61415	TSS_upstream
58	chr5	14971470	14971606	Speer4d	NM_025759	-153378	-158143	TSS_upstream
59	chr11	107274774	107274908	Nol11	NM_133702	-224268	-246867	TSS_upstream
59	chr11	107274774	107274908	Pitpnc1	NM_145823	57192	-205636	intron
59	chr11	107274774	107274908	Psmd12	NM_025894	-66000	-84508	TSS_upstream
60	chr8	87549218	87549349	Asna1	NM_019652	-107	-7454	TSS_upstream
60	chr8	87549218	87549349	2310036O22Rik	NM_026760	-1448	-4901	TSS_upstream
61	chr16	30587710	30587848	Lsg1	NM_178069	-105	-26325	TSS_upstream
61	chr16	30587710	30587848	BC022623	NM_177632	-12029	-15059	TSS_upstream
62	chrX	121308168	121308288	Vmn2r121	NM_001100616	-58710	-67281	TSS_upstream
62	chrX	121308168	121308288	4932411N23Rik	NM_177705	2042168	2038765	TES_downstream
63	chr11	112572983	112573130	Kcnj2	NM_008425	1645579	1636092	TES_downstream
63	chr11	112572983	112573130	Sox9	NM_011448	-70481	-76006	TSS_upstream
64	chr11	102465505	102465628	Itga2b	NM_010575	-134370	-150956	TSS_upstream
64	chr11	102465505	102465628	Fzd2	NM_020510	-178	-3805	TSS_upstream
65	chr7	19944860	19944997	Cd3eap	NM_145822	-161	-2714	TSS_upstream
65	chr7	19944860	19944997	Ppp1r13l	NM_001010836	-1636	-18953	TSS_upstream
66	chr9	68660807	68660936	9530091C08Rik	NM_177159	47719	43614	TES_downstream
66	chr9	68660807	68660936	Narg2	NM_145618	-584933	-620009	TSS_upstream
67	chr8	86423411	86423566	Cd97	NM_011925	-158421	-176225	TSS_upstream
67	chr8	86423411	86423566	Lphn1	NM_181039	-508	-42364	TSS_upstream
68	chr14	117893793	117893922	Gpc5	NM_175500	2402384	969458	TES_downstream
68	chr14	117893793	117893922	Gpc6	NM_001079844	569321	-484893	intron
68	chr14	117893793	117893922	Gpc6	NM_011821	569321	-484893	intron
68	chr14	117893793	117893922	Dct	NM_010024	557549	518171	TES_downstream
69	chr17	7916068	7916200	Ttll2	NM_001098267	-359090	-360882	TSS_upstream
69	chr17	7916068	7916200	Fndc1	NM_001081416	81704	15298	TES_downstream
70	chr14	23008271	23008419	Zfp503	NM_145459	-199523	-205162	TSS_upstream
70	chr14	23008271	23008419	Kcnma1	NM_010610	1815081	1109637	TES_downstream
71	chr7	30691506	30691627	Zfp27	NM_011754	-444	-13211	TSS_upstream
71	chr7	30691506	30691627	Zfp74	NM_178384	45345	26243	TES_downstream
72	chr13	23854238	23854366	Hist1h3a	NM_013550	-48	-581	TSS_upstream
72	chr13	23854238	23854366	Hist1h1a	NM_030609	-1234	-1980	TSS_upstream
73	chr12	103213974	103214123	Atxn3	NM_029705	-17657	-56285	TSS_upstream
73	chr12	103213974	103214123	Cpsf2	NM_016856	-160	-29690	TSS_upstream
74	chr1	163938245	163938380	Pigc	NM_026078	38994	34747	TES_downstream
74	chr1	163938245	163938380	Dnm3	NM_001038619	469848	-20880	intron
74	chr1	163938245	163938380	5630401D24Rik	NM_144877	540163	525490	TES_downstream
75	chr7	120126970	120127095	4632411J06Rik	NM_175279	29557	26061	TES_downstream
75	chr7	120126970	120127095	Arntl	NM_007489	-223946	-330603	TSS_upstream
76	chr2	38782112	38782256	Nr5a1	NM_139051	-212123	-234005	TSS_upstream
76	chr2	38782112	38782256	Nr6a1	NM_010264	1023	-203295	5'UTR
76	chr2	38782112	38782256	Olfml2a	NM_172854	-5315	-33920	TSS_upstream
77	chr2	11975348	11975478	Ankrd16	NM_177268	275210	273786	TES_downstream
77	chr2	11975348	11975478	Itga8	NM_001001309	248133	52873	TES_downstream
78	chr6	72919894	72920033	Tmsb10	NM_025284	-11571	-12617	TSS_upstream
78	chr6	72919894	72920033	Suclg1	NM_019879	-278703	-306912	TSS_upstream
79	chr7	85928021	85928139	Mrpl46	NM_023331	-106	-7854	TSS_upstream
79	chr7	85928021	85928139	Mrps11	NM_026498	-115	-9793	TSS_upstream
80	chr3	108281927	108282004	Sars	NM_011319	-33879	-52436	TSS_upstream
80	chr3	108281927	108282004	5330417C22Rik	NM_001033304	57474	-20979	intron
80	chr3	108281927	108282004	2010200O16Rik	NM_026198	83331	77379	TES_downstream
81	chr9	44728939	44729081	LOC100040708	NM_001111335	-256	-7655	TSS_upstream
81	chr9	44728939	44729081	Ube4a	NM_145400	44597	12143	TES_downstream
82	chr14	120673806	120673941	Oxgr1	NM_001001490	-232217	-255067	TSS_upstream
82	chr14	120673806	120673941	Mbnl2	NM_175341	-1017	-157046	TSS_upstream
83	chr11	98974588	98974769	Tns4	NM_172564	-24063	-47684	TSS_upstream
83	chr11	98974588	98974769	Ccr7	NM_007719	41712	30834	TES_downstream
84	chr2	126962822	126962947	Ncaph	NM_144818	-3246	-33320	TSS_upstream
84	chr2	126962822	126962947	Ascc3l1	NM_177214	-71255	-103302	TSS_upstream
85	chr11	120092943	120093094	1810073N04Rik	NM_024249	-80431	-127734	TSS_upstream
85	chr11	120092943	120093094	Bahcc1	NM_198423	-47431	-60577	TSS_upstream
86	chr6	93012078	93012220	Adamts9	NM_175314	-160715	-289457	TSS_upstream
86	chr6	93012078	93012220	Magi1	NM_001083320	851534	613299	TES_downstream
87	chr11	113093440	113093592	Sox9	NM_011448	449979	444454	TES_downstream
87	chr11	113093440	113093592	Slc39a11	NM_027216	333558	12652	TES_downstream
88	chr2	6018498	6018624	Upf2	NM_001081132	146047	40813	TES_downstream
88	chr2	6018498	6018624	5430407P10Rik	NM_144883	32618	91	TES_downstream
89	chr11	70053424	70053557	Rnasek	NM_173742	-143	-1863	TSS_upstream
89	chr11	70053424	70053557	Alox12	NM_007440	15352	1466	TES_downstream
90	chr5	115224610	115224736	Git2	NM_001077359	-1173	-47257	TSS_upstream
90	chr5	115224610	115224736	Ankrd13a	NM_026718	-475	-31155	TSS_upstream
91	chr11	109764031	109764166	BC029169	NM_153782	-180529	-229859	TSS_upstream
91	chr11	109764031	109764166	Abca8b	NM_013851	93031	31487	TES_downstream
92	chr3	134875218	134875358	Tacr3	NM_021382	383318	277753	TES_downstream
92	chr3	134875218	134875358	Cenpe	NM_173762	-238	-61215	TSS_upstream
93	chr11	3083099	3083248	Sfi1	NM_030207	10292	-51321	intron
93	chr11	3083099	3083248	Eif4enif1	NM_023743	-19591	-61410	TSS_upstream
94	chr10	98859014	98859167	Dusp6	NM_026268	133226	128973	TES_downstream
94	chr10	98859014	98859167	Csl	NM_027945	363201	361248	TES_downstream
95	chr16	11144137	11144274	Txndc11	NM_029582	-9581	-69202	TSS_upstream
95	chr16	11144137	11144274	Zc3h7a	NM_145931	32176	-7510	intron
95	chr16	11144137	11144274	Rsl1d1	NM_025546	59179	48924	TES_downstream
96	chr14	60399589	60399744	Tmem46	NM_145463	155522	149170	TES_downstream
96	chr14	60399589	60399744	Atp8a2	NM_015803	306004	-133089	intron
96	chr14	60399589	60399744	Nupl1	NM_170591	470548	438638	TES_downstream
97	chr1	130546147	130546273	Cxcr4	NM_009911	-57335	-61435	TSS_upstream
97	chr1	130546147	130546273	Thsd7b	NM_172485	-623840	-1569644	TSS_upstream
98	chr1	134373771	134373888	Ripk5	NM_172516	59800	10294	TES_downstream
98	chr1	134373771	134373888	Rbbp5	NM_172517	-127	-27635	TSS_upstream
99	chr11	3035867	3036007	Sfi1	NM_030207	57528	-4085	intron
99	chr11	3035867	3036007	Eif4enif1	NM_023743	-66827	-108646	TSS_upstream
100	chr11	57458729	57458877	Mfap3	NM_180599	126637	111485	TES_downstream
100	chr11	57458729	57458877	Galnt10	NM_134189	-140	-142198	TSS_upstream
101	chr18	69136255	69136427	Mc2r	NM_008560	-547429	-569781	TSS_upstream
101	chr18	69136255	69136427	Tcf4	NM_013685	-367804	-711279	TSS_upstream
102	chr2	130100043	130100189	Tmc2	NM_138655	79187	9936	TES_downstream
102	chr2	130100043	130100189	Nol5a	NM_024193	-31	-4932	TSS_upstream
103	chr18	11858467	11858601	Gata6	NM_010258	806027	772902	TES_downstream
103	chr18	11858467	11858601	Rbbp8	NM_001081223	42184	-43181	intron
103	chr18	11858467	11858601	Cables1	NM_022021	-139248	-245538	TSS_upstream
104	chr9	107471260	107471397	Tusc2	NM_019742	5743	2890	TES_downstream
104	chr9	107471260	107471397	Hyal2	NM_010489	-165	-3780	TSS_upstream
105	chr8	119445461	119445585	2310061C15Rik	NM_026844	-188	-32939	TSS_upstream
105	chr8	119445461	119445585	Cenpn	NM_028131	-116	-19879	TSS_upstream
106	chr9	69315335	69315498	Narg2	NM_145618	69612	34536	TES_downstream
106	chr9	69315335	69315498	Anxa2	NM_007585	13927	-24175	intron
106	chr9	69315335	69315498	Foxb1	NM_022378	293330	290100	TES_downstream
107	chr3	8246309	8246437	Il7	NM_008371	-632947	-674297	TSS_upstream
107	chr3	8246309	8246437	Stmn2	NM_025285	-263153	-315230	TSS_upstream
108	chr8	94886222	94886355	Irx5	NM_018826	4594	934	TES_downstream
108	chr8	94886222	94886355	Irx6	NM_022428	-312012	-317690	TSS_upstream
109	chr11	95246008	95246138	5730593F17Rik	NM_172543	47742	2892	TES_downstream
109	chr11	95246008	95246138	Slc35b1	NM_016752	-162	-6892	TSS_upstream
110	chr8	127551298	127551440	Egln1	NM_053207	-78216	-118883	TSS_upstream
110	chr8	127551298	127551440	Tsnax	NM_016909	14473	-6722	intron
110	chr8	127551298	127551440	Disc1	NM_174853	-26725	-233681	TSS_upstream
111	chr4	97572644	97572780	LOC620779	NM_001081284	-1120862	-1182135	TSS_upstream
111	chr4	97572644	97572780	Nfia	NM_010905	128123	-206370	intron
111	chr4	97572644	97572780	Tm2d1	NM_053157	477243	449348	TES_downstream
112	chr7	140900810	140900958	Mmp21	NM_152944	-29141	-34932	TSS_upstream
112	chr7	140900810	140900958	Uros	NM_009479	93	-22872	5'UTR
112	chr7	140900810	140900958	Bccip	NM_025392	-131	-11943	TSS_upstream
113	chr5	43195709	43195826	A230054D04Rik	NM_001081422	-960214	-1017097	TSS_upstream
113	chr5	43195709	43195826	Cpeb2	NM_175937	-429430	-481661	TSS_upstream
114	chr9	47341803	47341947	Bud13	NM_146000	1250781	1235010	TES_downstream
114	chr9	47341803	47341947	Cadm1	NM_001025600	3441	-319592	intron
114	chr9	47341803	47341947	Cadm1	NM_018770	3441	-319592	intron
114	chr9	47341803	47341947	Cadm1	NM_207675	3441	-319592	intron
114	chr9	47341803	47341947	Cadm1	NM_207676	3441	-319592	intron
114	chr9	47341803	47341947	D930028F11Rik	NM_172921	-628322	-865727	TSS_upstream
115	chr3	39670454	39670604	Fat4	NM_183221	884668	759625	TES_downstream
115	chr3	39670454	39670604	Intu	NM_175515	-769159	-838132	TSS_upstream
116	chr11	97888097	97888189	Cacnb1	NM_031173	-4188	-21905	TSS_upstream
116	chr11	97888097	97888189	Rpl19	NM_009078	-991	-3647	TSS_upstream
117	chr11	69883766	69883905	Asgr1	NM_009714	15965	12440	TES_downstream
117	chr11	69883766	69883905	Asgr2	NM_007493	-22310	-35852	TSS_upstream
118	chrX	7366904	7367028	Tcfe3	NM_172472	27180	14639	TES_downstream
118	chrX	7366904	7367028	Gripap1	NM_207670	-154	-30722	TSS_upstream
119	chr18	65690042	65690242	Malt1	NM_172833	99492	51697	TES_downstream
119	chr18	65690042	65690242	Zfp532	NM_207255	-49741	-158444	TSS_upstream
120	chr5	143579511	143579635	Zfp469	NM_178242	-508	-63040	TSS_upstream
120	chr5	143579511	143579635	Fbxl18	NM_001033312	77343	53894	TES_downstream
121	chr6	23500138	23500306	Aass	NM_013930	-417249	-478053	TSS_upstream
121	chr6	23500138	23500306	Cadps2	NM_153163	289077	-287385	intron
121	chr6	23500138	23500306	Rnf133	NM_198251	100082	98646	TES_downstream
122	chr13	105607025	105607186	Sdccag10	NM_026072	-73	-185699	TSS_upstream
122	chr13	105607025	105607186	Sfrs12ip1	NM_026075	-213	-21633	TSS_upstream
123	chr2	170336745	170336863	Cyp24a1	NM_009996	-14167	-28340	TSS_upstream
123	chr2	170336745	170336863	Pfdn4	NM_001013369	14877	-7762	5'UTR
123	chr2	170336745	170336863	Pfdn4	NM_001110152	75	-7762	5'UTR
123	chr2	170336745	170336863	Dok5	NM_029761	-220635	-368463	TSS_upstream
124	chr7	52124893	52125332	Pnkp	NM_021549	12562	6814	TES_downstream
124	chr7	52124893	52125332	Ptov1	NM_133949	45	-6675	5'UTR
124	chr7	52124893	52125332	Med25	NM_029365	22623	9643	TES_downstream
125	chr15	78893544	78893668	Ankrd54	NM_144849	-318	-10083	TSS_upstream
125	chr15	78893544	78893668	Eif3eip	NM_145139	-12046	-31223	TSS_upstream
126	chr7	104595054	104595189	Thrsp	NM_009381	-29102	-33655	TSS_upstream
126	chr7	104595054	104595189	Kctd14	NM_001012434	-6592	-11877	TSS_upstream
127	chr15	101013182	101013324	Acvrl1	NM_009612	54286	37487	TES_downstream
127	chr15	101013182	101013324	Acvr1b	NM_007395	8698	-29778	intron
127	chr15	101013182	101013324	Grasp	NM_019518	-41384	-49933	TSS_upstream
128	chr3	69120364	69120478	Kpna4	NM_008467	-189408	-244279	TSS_upstream
128	chr3	69120364	69120478	Ppm1l	NM_178726	-418	-238896	TSS_upstream
129	chr17	31701250	31701369	1500032D16Rik	NM_030087	44250	33040	TES_downstream
129	chr17	31701250	31701369	Pknox1	NM_016670	-19331	-43319	TSS_upstream
130	chr7	90356727	90356906	Eftud1	NM_175317	559666	430455	TES_downstream
130	chr7	90356727	90356906	Tmc3	NM_177695	-376624	-415402	TSS_upstream
131	chr9	90028549	90028667	Morf4l1	NM_024431	-19009	-42102	TSS_upstream
131	chr9	90028549	90028667	Adamts7	NM_001003911	-29207	-66331	TSS_upstream
132	chr1	58449818	58449920	Aox3l1	NM_001008419	114700	13762	TES_downstream
132	chr1	58449818	58449920	Bzw1	NM_025824	-110	-13522	TSS_upstream
133	chr3	19306272	19306406	Pde7a	NM_008802	-141383	-180422	TSS_upstream
133	chr3	19306272	19306406	Dnajc5b	NM_025489	-102312	-204522	TSS_upstream
134	chr6	145608522	145608662	Tuba3b	NM_009449	44110	38596	TES_downstream
134	chr6	145608522	145608662	Rassf8	NM_027760	-148310	-157511	TSS_upstream
135	chr4	81274632	81274777	Mpdz	NM_010820	-185996	-350301	TSS_upstream
135	chr4	81274632	81274777	Nfib	NM_001113209	876507	661372	TES_downstream
136	chr10	26599019	26599167	L3mbtl3	NM_172787	-504103	-603836	TSS_upstream
136	chr10	26599019	26599167	Arhgap18	NM_176837	106776	-39360	intron
136	chr10	26599019	26599167	Lama2	NM_008481	737654	101998	TES_downstream
137	chr15	101139547	101139689	9430023L20Rik	NM_026566	24887	18254	TES_downstream
137	chr15	101139547	101139689	Krt80	NM_028770	60937	40383	TES_downstream
138	chr11	84729828	84729968	Znhit3	NM_001005223	-41	-5442	TSS_upstream
138	chr11	84729828	84729968	Car4	NM_007607	-41446	-49644	TSS_upstream
139	chr2	113689108	113689226	Arhgap11a	NM_181416	-350	-17518	TSS_upstream
139	chr2	113689108	113689226	Gjd2	NM_010290	150187	146169	TES_downstream
140	chr12	74549857	74549995	Trmt5	NM_029580	-162229	-168530	TSS_upstream
140	chr12	74549857	74549995	Tmem30b	NM_178715	97455	94174	TES_downstream
141	chr7	109548049	109548174	Rhog	NM_019566	-149480	-160475	TSS_upstream
141	chr7	109548049	109548174	Stim1	NM_009287	131774	-37257	intron
141	chr7	109548049	109548174	Rrm1	NM_009103	-42269	-69328	TSS_upstream
142	chr2	170133720	170133839	Zfp217	NM_001033299	-177060	-198201	TSS_upstream
142	chr2	170133720	170133839	Bcas1	NM_029815	119548	38868	TES_downstream
143	chr10	107346764	107346916	Ptprq	NM_001081432	-189758	-392425	TSS_upstream
143	chr10	107346764	107346916	Ppp1r12a	NM_027892	-252615	-367790	TSS_upstream
144	chr16	24057243	24057380	Bcl6	NM_009744	-68614	-92174	TSS_upstream
144	chr16	24057243	24057380	Lpp	NM_178665	-336264	-923804	TSS_upstream
145	chr15	31531681	31531872	Cct5	NM_007637	-218	-11138	TSS_upstream
145	chr15	31531681	31531872	A930016P21Rik	NM_026546	-94	-15513	TSS_upstream
146	chr11	3036034	3036203	Sfi1	NM_030207	57347	-4266	intron
146	chr11	3036034	3036203	Eif4enif1	NM_023743	-66646	-108465	TSS_upstream
147	chr16	15637582	15637696	Mcm4	NM_008565	-191	-13444	TSS_upstream
147	chr16	15637582	15637696	Prkdc	NM_011159	-319	-204692	TSS_upstream
148	chr15	61450761	61450894	A1bg	NM_001081067	-698003	-701684	TSS_upstream
148	chr15	61450761	61450894	Myc	NM_010849	-366068	-371088	TSS_upstream
149	chr9	103442652	103442780	Bfsp2	NM_001002896	-60059	-115463	TSS_upstream
149	chr9	103442652	103442780	Tmem108	NM_178638	221413	-55948	intron
149	chr9	103442652	103442780	Nphp3	NM_172460	-462157	-476299	TSS_upstream
150	chr13	85072654	85072780	Tmem161b	NM_175187	710787	637149	TES_downstream
150	chr13	85072654	85072780	Ccnh	NM_023243	-256364	-280610	TSS_upstream
151	chr5	33995164	33995285	Slbp	NM_009193	-270	-12514	TSS_upstream
151	chr5	33995164	33995285	Tmem129	NM_026698	5256	640	TES_downstream
152	chr12	17306899	17307013	Pdia6	NM_027959	33556	15381	TES_downstream
152	chr12	17306899	17307013	Atp6v1c2	NM_133699	24561	-15430	intron
152	chr12	17306899	17307013	Nol10	NM_001008421	-48342	-129944	TSS_upstream
153	chr9	32302777	32302910	Kcnj1	NM_019659	101274	96065	TES_downstream
153	chr9	32302777	32302910	Fli1	NM_008026	46109	-73051	intron
153	chr9	32302777	32302910	Ets1	NM_001038642	-200783	-262561	TSS_upstream
154	chr17	36161178	36161310	H2-T24	NM_008207	-3740	-18605	TSS_upstream
154	chr17	36161178	36161310	H2-T23	NM_010398	8401	5677	TES_downstream
155	chr7	134119752	134119823	Sez6l2	NM_144926	25545	6005	TES_downstream
155	chr7	134119752	134119823	Cdipt	NM_026638	-75	-4225	TSS_upstream
156	chr2	78491793	78491935	OTTMUSG00000016703	NM_177843	414161	349478	TES_downstream
156	chr2	78491793	78491935	Ube2e3	NM_009454	-217339	-268875	TSS_upstream
157	chr2	91023264	91023418	Madd	NM_145527	-207	-45825	TSS_upstream
157	chr2	91023264	91023418	Nr1h3	NM_013839	11850	877	TES_downstream
158	chr1	90161332	90161466	Ugt1a1	NM_201645	52866	44823	TES_downstream
158	chr1	90161332	90161466	6430706D22Rik	NM_198652	12695	-1716	3'UTR
158	chr1	90161332	90161466	A730008H23Rik	NM_172505	12732	3	TES_downstream
159	chr15	101114396	101114525	Nr4a1	NM_010444	17168	9238	TES_downstream
159	chr15	101114396	101114525	9430023L20Rik	NM_026566	-271	-6904	TSS_upstream
160	chr16	43503418	43503540	Gap43	NM_008083	-1162716	-1254806	TSS_upstream
160	chr16	43503418	43503540	Zbtb20	NM_019778	-6941	-115703	TSS_upstream
161	chr5	93522177	93522397	Ankrd56	NM_175270	-48240	-52139	TSS_upstream
161	chr5	93522177	93522397	2016-09-11	NM_001009818	-195	-81696	TSS_upstream
162	chr14	105650234	105650370	Rbm26	NM_134077	-73759	-136567	TSS_upstream
162	chr14	105650234	105650370	Ndfip2	NM_029561	-7718	-58187	TSS_upstream
163	chr13	39235763	39235925	Slc35b3	NM_134060	-183444	-211836	TSS_upstream
163	chr13	39235763	39235925	Tcfap2a	NM_011547	1594444	1576260	TES_downstream
164	chr6	121060432	121060578	Mical3	NM_153396	-28898	-103248	TSS_upstream
164	chr6	121060432	121060578	Pex26	NM_028730	-73179	-85697	TSS_upstream
165	chr17	34052995	34053135	Daxx	NM_007829	6623	532	TES_downstream
165	chr17	34052995	34053135	Zbtb22	NM_020625	-55	-3204	TSS_upstream
166	chr11	51900074	51900222	Cdkl3	NM_153785	82325	48482	TES_downstream
166	chr11	51900074	51900222	Ppp2ca	NM_019411	-12177	-36102	TSS_upstream
167	chr2	157104528	157104659	Rbl1	NM_011249	-74339	-132957	TSS_upstream
167	chr2	157104528	157104659	4922505G16Rik	NM_001039557	691	-70308	intron
167	chr2	157104528	157104659	Rpn2	NM_019642	-240	-47460	TSS_upstream
168	chr1	87488713	87488881	C130026I21Rik	NM_175219	-2221657	-2245879	TSS_upstream
168	chr1	87488713	87488881	Sp110	NM_175397	11668	-15323	intron
168	chr1	87488713	87488881	Sp140	NM_001013817	-8480	-52813	TSS_upstream
169	chr2	162238990	162239100	Chd6	NM_173368	-1304254	-1466332	TSS_upstream
169	chr2	162238990	162239100	Ptprt	NM_021464	247837	-885687	intron
169	chr2	162238990	162239100	Sfrs6	NM_026499	-518235	-523810	TSS_upstream
170	chr3	53267517	53267653	Nhlrc3	NM_172501	-406	-11668	TSS_upstream
170	chr3	53267517	53267653	2810046L04Rik	NM_173382	-153	-18091	TSS_upstream
171	chr10	97755006	97755150	4921510H08Rik	NM_025724	599386	597519	TES_downstream
171	chr10	97755006	97755150	Atp2b1	NM_026482	-622725	-731343	TSS_upstream
172	chr7	143239333	143239499	Ptpre	NM_011212	509910	361440	TES_downstream
172	chr7	143239333	143239499	Mgmt	NM_008598	-846877	-1080454	TSS_upstream
173	chr7	126956367	126956528	Exod1	NM_027698	-18967	-29086	TSS_upstream
173	chr7	126956367	126956528	2610020H08Rik	NM_028129	18804	-36004	intron
173	chr7	126956367	126956528	2610020H08Rik	NM_001004187	18747	-36007	intron
173	chr7	126956367	126956528	Dcun1d3	NM_173408	82469	42879	TES_downstream
174	chr3	81190776	81190918	Pdgfc	NM_019971	350510	172895	TES_downstream
174	chr3	81190776	81190918	Ctso	NM_177662	-545690	-569799	TSS_upstream
175	chr7	142778650	142778839	Clrn3	NM_178669	-58408	-75606	TSS_upstream
175	chr7	142778650	142778839	Ptpre	NM_011212	49238	-99232	5'UTR
175	chr7	142778650	142778839	Mgmt	NM_008598	-1307549	-1541126	TSS_upstream
176	chr5	107697380	107697519	Cdc7	NM_009863	304109	284000	TES_downstream
176	chr5	107697380	107697519	Tgfbr3	NM_011578	21089	-161861	5'UTR
176	chr5	107697380	107697519	Brdt	NM_001079873	-62763	-82310	TSS_upstream
177	chr8	45346629	45346739	EG384814	NM_001079931	-585370	-587511	TSS_upstream
177	chr8	45346629	45346739	Fat1	NM_001081286	-688877	-790926	TSS_upstream
178	chr5	148035231	148035368	Gsx1	NM_008178	35028	32778	TES_downstream
178	chr5	148035231	148035368	Pdx1	NM_008814	-46407	-51425	TSS_upstream
179	chr14	100004893	100005012	Klf5	NM_009769	307043	292325	TES_downstream
179	chr14	100004893	100005012	Klf12	NM_010636	544062	264909	TES_downstream
180	chr7	116883538	116883671	Ascl3	NM_020051	-8359	-12626	TSS_upstream
180	chr7	116883538	116883671	Tmem9b	NM_020050	12172	-4255	intron
180	chr7	116883538	116883671	Nrip3	NM_020610	41454	17965	TES_downstream
181	chr13	30032862	30032991	Cdkal1	NM_144536	-85470	-615752	TSS_upstream
181	chr13	30032862	30032991	E2f3	NM_010093	45005	-31286	intron
181	chr13	30032862	30032991	Mboat1	NM_153546	-195432	-305636	TSS_upstream
182	chr13	29852512	29852623	Sox4	NM_009238	-807017	-809969	TSS_upstream
182	chr13	29852512	29852623	Cdkal1	NM_144536	94889	-435393	intron
182	chr13	29852512	29852623	E2f3	NM_010093	225364	149073	TES_downstream
183	chr12	70603123	70603264	Arf6	NM_007481	130057	126227	TES_downstream
183	chr12	70603123	70603264	Gm71	NM_001033236	80821	75421	TES_downstream
184	chr8	115913649	115913784	Cntnap4	NM_130457	819774	507110	TES_downstream
184	chr8	115913649	115913784	Mon1b	NM_001048143	-245769	-255362	TSS_upstream
185	chr9	27758810	27758934	Spata19	NM_029299	554467	549578	TES_downstream
185	chr9	27758810	27758934	Opcml	NM_177906	160019	-973760	intron
185	chr9	27758810	27758934	Hnt	NM_172290	2011841	1044676	TES_downstream
186	chr2	59536550	59536683	Dapl1	NM_029723	213903	193677	TES_downstream
186	chr2	59536550	59536683	Tanc1	NM_198294	86516	-147589	5'UTR
186	chr2	59536550	59536683	Wdsub1	NM_028118	184024	153805	TES_downstream
187	chr6	127299895	127300074	Ccnd2	NM_009829	-198919	-224258	TSS_upstream
187	chr6	127299895	127300074	Parp11	NM_181402	-103756	-144272	TSS_upstream
188	chr3	60331790	60331903	Sucnr1	NM_032400	446056	440366	TES_downstream
188	chr3	60331790	60331903	Mbnl1	NM_020007	26673	-101823	5'UTR
188	chr3	60331790	60331903	P2ry1	NM_008772	-474870	-481054	TSS_upstream
189	chr10	83650436	83650568	Appl2	NM_145220	-539094	-587724	TSS_upstream
189	chr10	83650436	83650568	Nuak1	NM_001004363	252713	183561	TES_downstream
190	chr10	88297104	88297245	Arl1	NM_025859	103016	91228	TES_downstream
190	chr10	88297104	88297245	Slc5a8	NM_145423	-51562	-95085	TSS_upstream
191	chr7	26082858	26083009	Cic	NM_027882	15736	3767	TES_downstream
191	chr7	26082858	26083009	Pafah1b3	NM_008776	40	-2866	5'UTR
191	chr7	26082858	26083009	Prr19	NM_001081294	-3444	-6218	TSS_upstream
192	chr4	142573506	142573680	9030409G11Rik	NM_001109685	-778278	-878439	TSS_upstream
192	chr4	142573506	142573680	Prdm2	NM_001081355	229018	124793	TES_downstream
193	chr1	43415158	43415284	Fhl2	NM_010212	-194416	-235303	TSS_upstream
193	chr1	43415158	43415284	Nck2	NM_010879	-87374	-212135	TSS_upstream
194	chr16	78053945	78054078	Usp25	NM_013918	1039698	936987	TES_downstream
194	chr16	78053945	78054078	Cxadr	NM_001025192	-247924	-286984	TSS_upstream
195	chr1	59623626	59623772	Fzd7	NM_008057	84709	79901	TES_downstream
195	chr1	59623626	59623772	Gm973	NM_001013771	50592	-67653	intron
195	chr1	59623626	59623772	Sumo1	NM_009460	103978	72578	TES_downstream
196	chr17	66557008	66557133	Ddx11	NM_001003919	84211	55563	TES_downstream
196	chr17	66557008	66557133	1110012J17Rik	NM_172963	178179	129258	TES_downstream
197	chr4	139178803	139178916	C79267	NM_183148	47809	2563	TES_downstream
197	chr4	139178803	139178916	Aldh4a1	NM_175438	-65	-26742	TSS_upstream
198	chr14	102053039	102053183	Commd6	NM_001033132	-13450	-20128	TSS_upstream
198	chr14	102053039	102053183	Uchl3	NM_016723	-72	-42230	TSS_upstream
199	chr18	82396936	82397112	Sall3	NM_178280	-1213708	-1233912	TSS_upstream
199	chr18	82396936	82397112	Galr1	NM_008082	179144	164863	TES_downstream
200	chr5	152070053	152070193	Stard13	NM_146258	-77355	-229919	TSS_upstream
200	chr5	152070053	152070193	Vmn2r18	NM_001102582	319375	294112	TES_downstream
201	chr6	83781741	83781912	Paip2b	NM_146169	-169	-25770	TSS_upstream
201	chr6	83781741	83781912	Zfml	NM_008717	-82534	-155028	TSS_upstream
202	chr12	120466377	120466564	Sp8	NM_177082	380442	375422	TES_downstream
202	chr12	120466377	120466564	Itgb8	NM_177290	10278	-65195	intron
203	chr15	37161925	37162051	Zfp706	NM_026521	-224832	-235207	TSS_upstream
203	chr15	37161925	37162051	Grhl2	NM_026496	-1013	-131329	TSS_upstream
204	chr12	72116795	72116949	Psma3	NM_011184	41193	20965	TES_downstream
204	chr12	72116795	72116949	Arid4a	NM_001081195	-81	-83465	TSS_upstream
205	chr6	71390829	71390943	Rmnd5a	NM_024288	-405	-49642	TSS_upstream
205	chr6	71390829	71390943	Rnf103	NM_009543	-53001	-69988	TSS_upstream
206	chr15	56994073	56994177	Has2	NM_008216	-468025	-496944	TSS_upstream
206	chr15	56994073	56994177	BC026439	NM_172378	315054	81200	TES_downstream
207	chr3	37774216	37774341	EG381438	NM_198657	-150997	-161167	TSS_upstream
207	chr3	37774216	37774341	Ankrd50	NM_001033198	580200	576722	TES_downstream
208	chr15	63507102	63507254	Myc	NM_010849	1690283	1685263	TES_downstream
208	chr15	63507102	63507254	Gsdmc1	NM_031378	133115	100347	TES_downstream
209	chr11	18647810	18647950	Etaa1	NM_026576	-794033	-807986	TSS_upstream
209	chr11	18647810	18647950	Meis1	NM_010789	270802	132550	TES_downstream
210	chr16	46593109	46593228	Pvrl3	NM_021495	-96092	-144978	TSS_upstream
210	chr16	46593109	46593228	Dppa4	NM_001018002	-1690679	-1701236	TSS_upstream
211	chr16	42875689	42875823	Gap43	NM_008083	-534993	-627083	TSS_upstream
211	chr16	42875689	42875823	Zbtb20	NM_019778	-634664	-743426	TSS_upstream
212	chr5	74627790	74627928	Rasl11b	NM_026878	36509	32358	TES_downstream
212	chr5	74627790	74627928	Scfd2	NM_178672	299916	224544	TES_downstream
213	chr16	22455902	22456043	Etv5	NM_023794	-16330	-74587	TSS_upstream
213	chr16	22455902	22456043	Dgkg	NM_138650	166392	12559	TES_downstream
214	chr4	124078272	124078416	Rragc	NM_017475	483669	464105	TES_downstream
214	chr4	124078272	124078416	Pou3f1	NM_011141	-256544	-259554	TSS_upstream
215	chr1	128921896	128922005	E030049G20Rik	NM_176957	-194742	-1111738	TSS_upstream
215	chr1	128921896	128922005	Mgat5	NM_145128	-179612	-457598	TSS_upstream
216	chr17	12536849	12536973	Map3k4	NM_011948	-25386	-116425	TSS_upstream
216	chr17	12536849	12536973	Plg	NM_008877	-34562	-75339	TSS_upstream
217	chr7	75894198	75894373	Arrdc4	NM_025549	-162	-7807	TSS_upstream
217	chr7	75894198	75894373	Nr2f2	NM_009697	1611193	1602550	TES_downstream
218	chr17	34740666	34740778	Rnf5	NM_019403	-217	-2679	TSS_upstream
218	chr17	34740666	34740778	Agpat1	NM_018862	-5236	-9671	TSS_upstream
219	chr3	49490419	49490562	Pcdh10	NM_001098170	4308171	4251990	TES_downstream
219	chr3	49490419	49490562	Pcdh18	NM_130448	70712	56727	TES_downstream
220	chr12	71926095	71926237	Txndc1	NM_028339	372026	357556	TES_downstream
220	chr12	71926095	71926237	Frmd6	NM_028127	-334	-77054	TSS_upstream
221	chr6	113327964	113328091	Tada3l	NM_133932	-514	-11373	TSS_upstream
221	chr6	113327964	113328091	Arpc4	NM_026552	-81	-11615	TSS_upstream
222	chr12	28237804	28237944	Sox11	NM_009234	-210298	-217794	TSS_upstream
222	chr12	28237804	28237944	Allc	NM_053156	1029473	1000746	TES_downstream
223	chr7	47561347	47561543	Zfp619	NM_001004139	788310	765661	TES_downstream
223	chr7	47561347	47561543	Vstm2b	NM_021387	-593202	-623892	TSS_upstream
224	chr2	147532166	147532293	Pax1	NM_008780	341434	331446	TES_downstream
224	chr2	147532166	147532293	Foxa2	NM_010446	340475	336384	TES_downstream
225	chr19	29910003	29910150	Ranbp6	NM_177721	-22634	-27187	TSS_upstream
225	chr19	29910003	29910150	Il33	NM_133775	-89550	-125130	TSS_upstream
226	chr16	72663004	72663219	Gbe1	NM_028803	2348780	2093151	TES_downstream
226	chr16	72663004	72663219	Robo1	NM_019413	-282	-383233	TSS_upstream
227	chr2	4908623	4908778	1110017I16Rik	NM_026754	11474	1910	TES_downstream
227	chr2	4908623	4908778	Mcm10	NM_027290	25080	3093	TES_downstream
228	chr11	49526387	49526532	Cnot6	NM_212484	-248	-38248	TSS_upstream
228	chr11	49526387	49526532	Gfpt2	NM_013529	-81231	-125655	TSS_upstream
229	chr15	44450483	44450639	Pkhd1l1	NM_138674	161463	21881	TES_downstream
229	chr15	44450483	44450639	Ebag9	NM_019480	-625	-22010	TSS_upstream
230	chr14	124022257	124022372	Tmtc4	NM_028651	-639832	-704118	TSS_upstream
230	chr14	124022257	124022372	Nalcn	NM_177393	4051	-346452	5'UTR
230	chr14	124022257	124022372	Itgbl1	NM_145467	-37080	-350985	TSS_upstream
231	chr11	64024499	64024663	Cox10	NM_178379	-131666	-247194	TSS_upstream
231	chr11	64024499	64024663	Hs3st3a1	NM_178870	-224252	-311755	TSS_upstream
232	chr11	69394770	69394927	Wdr79	NM_144824	-2023	-19593	TSS_upstream
232	chr11	69394770	69394927	Trp53	NM_011640	959	-10526	5'UTR
232	chr11	69394770	69394927	Atp1b2	NM_013415	24613	18403	TES_downstream
233	chr3	119662026	119662180	Ptbp2	NM_019550	-175928	-240191	TSS_upstream
233	chr3	119662026	119662180	Rwdd3	NM_028456	1212509	1196216	TES_downstream
234	chr1	59466049	59466197	Als2	NM_028717	-172063	-246348	TSS_upstream
234	chr1	59466049	59466197	Fzd7	NM_008057	-72867	-77675	TSS_upstream
235	chr1	74433656	74433794	Slc11a1	NM_013612	11923	1098	TES_downstream
235	chr1	74433656	74433794	Ctdsp1	NM_153088	-4447	-10133	TSS_upstream
236	chr11	96839137	96839276	Sp2	NM_030220	-205	-24555	TSS_upstream
236	chr11	96839137	96839276	Sp6	NM_031183	-35676	-46841	TSS_upstream
237	chr9	30598961	30599087	Snx19	NM_028874	364111	324714	TES_downstream
237	chr9	30598961	30599087	Adamts15	NM_001024139	131012	107715	TES_downstream
238	chr6	55741748	55741921	Neurod6	NM_009717	-110578	-114022	TSS_upstream
238	chr6	55741748	55741921	Ccdc129	NM_001081665	-45177	-186757	TSS_upstream
239	chr17	88465573	88465701	Fbxo11	NM_001081034	-1013	-75439	TSS_upstream
239	chr17	88465573	88465701	Foxn2	NM_180974	-374414	-424235	TSS_upstream
240	chr1	90132590	90132770	Ugt1a1	NM_201645	24147	16104	TES_downstream
240	chr1	90132590	90132770	6430706D22Rik	NM_198652	41414	27003	TES_downstream
241	chr4	6219808	6219972	Cyp7a1	NM_007824	-17113	-27132	TSS_upstream
241	chr4	6219808	6219972	Sdcbp	NM_001098227	-72936	-103378	TSS_upstream
242	chr7	30691690	30691823	Zfp27	NM_011754	-634	-13401	TSS_upstream
242	chr7	30691690	30691823	Zfp74	NM_178384	45155	26053	TES_downstream
243	chr17	52294464	52294607	Satb1	NM_009122	-322578	-415742	TSS_upstream
243	chr17	52294464	52294607	Kcnh8	NM_001031811	-447552	-750008	TSS_upstream
244	chr7	52104252	52104416	Il4i1	NM_010215	12676	8156	TES_downstream
244	chr7	52104252	52104416	Tbc1d17	NM_001042655	114	-8189	5'UTR
244	chr7	52104252	52104416	Akt1s1	NM_026270	-262	-6445	TSS_upstream
245	chr17	67505725	67505853	Rab12	NM_024448	-636780	-661938	TSS_upstream
245	chr17	67505725	67505853	Ptprm	NM_008984	197937	-488907	intron
245	chr17	67505725	67505853	Lrrc30	NM_001033340	476273	474515	TES_downstream
246	chr10	84039371	84039519	Ckap4	NM_175451	-42813	-50396	TSS_upstream
246	chr10	84039371	84039519	Tcp11l2	NM_146008	-246	-37654	TSS_upstream
247	chr17	71508694	71508830	Myom1	NM_010867	139866	32567	TES_downstream
247	chr17	71508694	71508830	Lpin2	NM_022882	-45253	-88802	TSS_upstream
248	chr10	80755928	80756069	Tjp3	NM_013769	-1987	-20054	TSS_upstream
248	chr10	80755928	80756069	Pip5k1c	NM_008844	274	-24651	intron
248	chr10	80755928	80756069	2510012J08Rik	NM_027381	-27943	-32987	TSS_upstream
249	chr9	60629613	60629793	Larp6	NM_026235	68776	43096	TES_downstream
249	chr9	60629613	60629793	Uaca	NM_028283	-12651	-98473	TSS_upstream
250	chr18	42871689	42871817	Gpr151	NM_181543	-132448	-134080	TSS_upstream
250	chr18	42871689	42871817	Ppp2r2b	NM_027531	186889	-66831	intron
250	chr18	42871689	42871817	Ppp2r2b	NM_028392	347371	-66829	intron
250	chr18	42871689	42871817	Stk32a	NM_178749	-495597	-605381	TSS_upstream
251	chr8	83328100	83328215	Smarca5	NM_053124	-64800	-104315	TSS_upstream
251	chr8	83328100	83328215	Gab1	NM_021356	76220	-39825	intron
251	chr8	83328100	83328215	Usp38	NM_027554	210647	176474	TES_downstream
252	chr7	122812903	122813041	Insc	NM_173767	877397	819245	TES_downstream
252	chr7	122812903	122813041	Sox6	NM_011445	325627	-198115	intron
252	chr7	122812903	122813041	Sox6	NM_001025560	361588	-198115	intron
252	chr7	122812903	122813041	Sox6	NM_001025559	369285	-198115	intron
252	chr7	122812903	122813041	1110004F10Rik	NM_019772	-423921	-435751	TSS_upstream
253	chr8	8133544	8133680	Slc10a2	NM_011388	-3028381	-3047990	TSS_upstream
253	chr8	8133544	8133680	Efnb2	NM_010111	527160	483826	TES_downstream
254	chr7	125971657	125971767	6330503K22Rik	NM_182995	115588	91181	TES_downstream
254	chr7	125971657	125971767	9030624J02Rik	NM_027815	87458	-13286	intron
254	chr7	125971657	125971767	2310008H09Rik	NM_023197	28138	14019	TES_downstream
255	chr19	26920165	26920321	Smarca2	NM_026003	97351	67433	TES_downstream
255	chr19	26920165	26920321	Gm815	NM_001033407	-40171	-42893	TSS_upstream
256	chr8	4586690	4586822	Lass4	NM_026058	93253	61000	TES_downstream
256	chr8	4586690	4586822	BC003267	NM_145591	-26413	-43474	TSS_upstream
257	chr7	135019089	135019209	Stx4a	NM_009294	33828	26671	TES_downstream
257	chr7	135019089	135019209	Zfp668	NM_146259	1187	-10277	5'UTR
257	chr7	135019089	135019209	Zfp646	NM_172749	-2065	-10360	TSS_upstream
258	chr3	131700827	131700980	Papss1	NM_011863	473049	394272	TES_downstream
258	chr3	131700827	131700980	Dkk2	NM_020265	-47361	-142364	TSS_upstream
259	chr16	85128513	85128674	Gabpa	NM_008065	293225	264571	TES_downstream
259	chr16	85128513	85128674	App	NM_007471	45354	-173906	intron
259	chr16	85128513	85128674	Cyyr1	NM_144853	422024	327896	TES_downstream
260	chr6	14582173	14582317	Gpr85	NM_145066	-792398	-797172	TSS_upstream
260	chr6	14582173	14582317	Ppp1r3a	NM_080464	123028	81576	TES_downstream
261	chr2	32415263	32415380	4933440H19Rik	NM_194335	109345	104326	TES_downstream
261	chr2	32415263	32415380	C230093N12Rik	NM_153560	24443	-9948	intron
261	chr2	32415263	32415380	Dpm2	NM_010073	-11056	-13769	TSS_upstream
262	chr16	76866260	76866402	Nrip1	NM_173440	-493038	-575225	TSS_upstream
262	chr16	76866260	76866402	Usp25	NM_013918	-147982	-250693	TSS_upstream
263	chr17	6410164	6410303	Tmem181	NM_001033178	139759	104451	TES_downstream
263	chr17	6410164	6410303	Dynlt1	NM_009342	-19026	-25209	TSS_upstream
264	chr4	81745745	81745865	Mpdz	NM_010820	-657097	-821402	TSS_upstream
264	chr4	81745745	81745865	Nfib	NM_001113209	405406	190271	TES_downstream
265	chr12	76497703	76497876	Kcnh5	NM_172805	-219471	-499583	TSS_upstream
265	chr12	76497703	76497876	Rhoj	NM_023275	88490	-4652	intron
265	chr12	76497703	76497876	Gphb5	NM_175644	19978	14917	TES_downstream
266	chr12	73424873	73425026	Rtn1	NM_001007596	-87239	-112211	TSS_upstream
266	chr12	73424873	73425026	Rtn1	NM_153457	84976	-112211	intron
266	chr12	73424873	73425026	Lrrc9	NM_030070	-117970	-173276	TSS_upstream
267	chr1	139816312	139816463	Nr5a2	NM_030676	-959363	-1075535	TSS_upstream
267	chr1	139816312	139816463	Ptprc	NM_001111316	255494	143050	TES_downstream
268	chr13	74019569	74019738	Nkd2	NM_028186	-34594	-62073	TSS_upstream
268	chr13	74019569	74019738	Trip13	NM_027182	55561	30256	TES_downstream
269	chr5	121062693	121062831	1110008J03Rik	NM_029096	-185	-3691	TSS_upstream
269	chr5	121062693	121062831	Ddx54	NM_028041	-376	-15838	TSS_upstream
270	chr12	33987029	33987202	Atxn7l1	NM_028139	154471	51105	TES_downstream
270	chr12	33987029	33987202	Twistnb	NM_172253	-127373	-137129	TSS_upstream
271	chr12	25221928	25222073	Ywhaq	NM_011739	-3798704	-3825811	TSS_upstream
271	chr12	25221928	25222073	Taf1b	NM_020614	38504	-21228	intron
271	chr12	25221928	25222073	Grhl1	NM_145890	-43583	-80252	TSS_upstream
272	chr5	6201766	6201902	Steap1	NM_027399	-452526	-465513	TSS_upstream
272	chr5	6201766	6201902	4921511H03Rik	NM_027603	-1102329	-1109656	TSS_upstream
273	chr17	34764497	34764622	Ppt2	NM_019441	-518	-10953	TSS_upstream
273	chr17	34764497	34764622	Prrt1	NM_030890	-2071	-4645	TSS_upstream
274	chr13	91510928	91511092	Atg10	NM_025770	-147419	-436057	TSS_upstream
274	chr13	91510928	91511092	Ssbp2	NM_024186	-89683	-329830	TSS_upstream
275	chr2	4063593	4063672	3110001A13Rik	NM_025626	432903	364227	TES_downstream
275	chr2	4063593	4063672	Frmd4a	NM_172475	-10285	-471355	TSS_upstream
276	chr1	195377033	195377160	Camk1g	NM_144817	-180621	-204557	TSS_upstream
276	chr1	195377033	195377160	Plxna2	NM_008882	-1068926	-1265965	TSS_upstream
277	chr16	27878623	27878770	Ccdc50	NM_026202	489628	429788	TES_downstream
277	chr16	27878623	27878770	Fgf12	NM_010199	874591	281487	TES_downstream
278	chr18	44913537	44913645	Mcc	NM_001085374	-91672	-328878	TSS_upstream
278	chr18	44913537	44913645	Mcc	NM_001085373	58244	-328878	intron
278	chr18	44913537	44913645	Kcnn2	NM_080465	-806216	-931945	TSS_upstream
279	chr14	79534976	79535147	Dgkh	NM_001081336	-410166	-565646	TSS_upstream
279	chr14	79534976	79535147	AU017455	NM_001033215	112041	77100	TES_downstream
280	chr14	59407155	59407318	Fgf9	NM_013518	715714	678226	TES_downstream
280	chr14	59407155	59407318	EG380907	NM_001004158	390349	370103	TES_downstream
281	chr14	105987746	105987878	Ndfip2	NM_029561	329792	279323	TES_downstream
281	chr14	105987746	105987878	Spry2	NM_011897	308223	303921	TES_downstream
282	chr2	19374107	19374233	Ptf1a	NM_018809	6881	5052	TES_downstream
282	chr2	19374107	19374233	4921504E06Rik	NM_027600	101366	10293	TES_downstream
283	chr15	37446628	37446730	Grhl2	NM_026496	283678	153362	TES_downstream
283	chr15	37446628	37446730	Ncald	NM_134094	275482	-150750	5'UTR
283	chr15	37446628	37446730	Rrm2b	NM_199476	444130	407028	TES_downstream
284	chr7	148414387	148414620	Rassf7	NM_025886	12745	9947	TES_downstream
284	chr7	148414387	148414620	AA673488	NM_001081118	-183	-34146	TSS_upstream
285	chr1	173193321	173193433	Adamts4	NM_172845	12825	3325	TES_downstream
285	chr1	173193321	173193433	B4galt3	NM_020579	-7141	-13648	TSS_upstream
286	chr14	49065768	49065851	Peli2	NM_033602	325266	185252	TES_downstream
286	chr14	49065768	49065851	6720456H20Rik	NM_172600	-441	-68995	TSS_upstream
287	chr3	63675251	63675418	Plch1	NM_183191	-20374	-175176	TSS_upstream
287	chr3	63675251	63675418	E130311K13Rik	NM_177856	57972	43283	TES_downstream
288	chr10	8605987	8606103	Sash1	NM_175155	-178	-164029	TSS_upstream
288	chr10	8605987	8606103	Samd5	NM_177271	788960	741011	TES_downstream
289	chr13	72335728	72335877	Irx1	NM_010573	-234632	-240123	TSS_upstream
289	chr13	72335728	72335877	Irx2	NM_010574	-430623	-435839	TSS_upstream
290	chr13	63980892	63981020	0610007P08Rik	NM_023507	64315	9994	TES_downstream
290	chr13	63980892	63981020	9330134C04Rik	NM_001013608	7194	-20652	intron
290	chr13	63980892	63981020	Hsd17b3	NM_008291	209552	178625	TES_downstream
291	chr16	96070223	96070350	Ets2	NM_011809	146194	127631	TES_downstream
291	chr16	96070223	96070350	Psmg1	NM_019537	142223	131255	TES_downstream
292	chr10	91747042	91747126	Tmpo	NM_011605	-1112758	-1123923	TSS_upstream
292	chr10	91747042	91747126	Nedd1	NM_008682	438020	400406	TES_downstream
293	chr2	44077783	44077957	Arhgap15	NM_001025377	473524	330578	TES_downstream
293	chr2	44077783	44077957	Gtdc1	NM_172662	639271	342071	TES_downstream
294	chr13	20185677	20185816	Gpr141	NM_181754	-269621	-344196	TSS_upstream
294	chr13	20185677	20185816	Elmo1	NM_080288	-91547	-511421	TSS_upstream
295	chr3	37399930	37400062	Nudt6	NM_153561	-81485	-96091	TSS_upstream
295	chr3	37399930	37400062	Spata5	NM_021343	80777	-78016	intron
295	chr3	37399930	37400062	Spry1	NM_011896	-138901	-143522	TSS_upstream
296	chr2	165490749	165490843	Slc2a10	NM_130451	161319	145386	TES_downstream
296	chr2	165490749	165490843	Eya2	NM_010165	9999	-106334	intron
296	chr2	165490749	165490843	Prkcbp1	NM_027230	219391	118857	TES_downstream
297	chr2	92024452	92024591	Creb3l1	NM_011957	-160195	-202037	TSS_upstream
297	chr2	92024452	92024591	Phf21a	NM_138755	183	-180301	5'UTR
297	chr2	92024452	92024591	Phf21a	NM_001109691	-1118	-180301	TSS_upstream
298	chr11	83286382	83286523	Mmp28	NM_172797	-9990	-31075	TSS_upstream
298	chr11	83286382	83286523	Taf15	NM_027427	-157	-33789	TSS_upstream
299	chr2	157104694	157104819	Rbl1	NM_011249	-74502	-133120	TSS_upstream
299	chr2	157104694	157104819	4922505G16Rik	NM_001039557	528	-70471	intron
299	chr2	157104694	157104819	Rpn2	NM_019642	-77	-47297	TSS_upstream
300	chr11	53282887	53283039	Shroom1	NM_027917	12257	1707	TES_downstream
300	chr11	53282887	53283039	Ankrd43	NM_183173	10733	7116	TES_downstream
301	chr11	4208232	4208357	Lif	NM_001039537	41197	35778	TES_downstream
301	chr11	4208232	4208357	Hormad2	NM_029458	132790	38091	TES_downstream
302	chr3	132346937	132347068	Scye1	NM_007926	-160	-23541	TSS_upstream
302	chr3	132346937	132347068	A630047E20Rik	NM_173032	-149	-112795	TSS_upstream
303	chr6	54700314	54700471	2410066E13Rik	NM_026629	68627	49993	TES_downstream
303	chr6	54700314	54700471	Znrf2	NM_199143	-66517	-139337	TSS_upstream
304	chr7	102963477	102963658	A830059I20Rik	NM_021427	2735179	2733337	TES_downstream
304	chr7	102963477	102963658	Odz4	NM_011858	-395579	-1093496	TSS_upstream
305	chr4	97439468	97439664	LOC620779	NM_001081284	-987716	-1048989	TSS_upstream
305	chr4	97439468	97439664	Nfia	NM_010905	-5023	-339516	TSS_upstream
306	chr5	47948621	47948757	Lcorl	NM_172153	-1700900	-1827116	TSS_upstream
306	chr5	47948621	47948757	Slit2	NM_178804	-427342	-748060	TSS_upstream
307	chr6	98922709	98922891	Mitf	NM_008601	981024	951449	TES_downstream
307	chr6	98922709	98922891	Foxp1	NM_053202	190211	-42717	intron
307	chr6	98922709	98922891	Eif4e3	NM_025829	693964	652330	TES_downstream
308	chr6	137645270	137645422	Eps8	NM_007945	-47706	-219581	TSS_upstream
308	chr6	137645270	137645422	Strap	NM_011499	-38256	-55104	TSS_upstream
309	chr10	67262062	67262240	Ado	NM_001005419	-250462	-254273	TSS_upstream
309	chr10	67262062	67262240	Zfp365	NM_178679	113258	86701	TES_downstream
310	chr18	55261684	55261855	Zfp608	NM_175751	-112203	-214068	TSS_upstream
310	chr18	55261684	55261855	Gramd3	NM_026240	-1330016	-1401676	TSS_upstream
311	chr8	90787142	90787254	Heatr3	NM_172757	125415	91357	TES_downstream
311	chr8	90787142	90787254	Adcy7	NM_007406	-9103	-66662	TSS_upstream
312	chr16	36771143	36771259	Ildr1	NM_134109	77078	44375	TES_downstream
312	chr16	36771143	36771259	Slc15a2	NM_021301	13846	-20921	intron
312	chr16	36771143	36771259	Eaf2	NM_134111	103710	21768	TES_downstream
313	chr17	14281198	14281358	Mllt4	NM_010806	383731	238478	TES_downstream
313	chr17	14281198	14281358	Dact2	NM_172826	59822	51272	TES_downstream
314	chr12	31169848	31169971	Sntg2	NM_172951	-111717	-310051	TSS_upstream
314	chr12	31169848	31169971	Tmem18	NM_172049	-99398	-106174	TSS_upstream
315	chr5	132662048	132662166	Wbscr17	NM_145218	-878716	-1311287	TSS_upstream
315	chr5	132662048	132662166	Auts2	NM_177047	356105	-748556	intron
315	chr5	132662048	132662166	Gats	NM_030719	-1913510	-1955520	TSS_upstream
316	chr12	37070891	37071029	Sostdc1	NM_025312	30148	25929	TES_downstream
316	chr12	37070891	37071029	4930579E17Rik	NM_178629	-37145	-345070	TSS_upstream
317	chr12	37233846	37233938	Sostdc1	NM_025312	193080	188861	TES_downstream
317	chr12	37233846	37233938	4930579E17Rik	NM_178629	125787	-182138	intron
317	chr12	37233846	37233938	Meox2	NM_008584	-601240	-672222	TSS_upstream
318	chr5	73646044	73646194	Fryl	NM_177136	-86442	-155367	TSS_upstream
318	chr5	73646044	73646194	Ociad1	NM_023429	-37946	-59203	TSS_upstream
319	chr3	27920126	27920242	Fndc3b	NM_173182	-310886	-605102	TSS_upstream
319	chr3	27920126	27920242	Pld1	NM_008875	36949	-111971	5'UTR
319	chr3	27920126	27920242	Slc2a2	NM_031197	-676714	-707066	TSS_upstream
320	chr4	116970041	116970221	Tmem53	NM_026837	45538	28947	TES_downstream
320	chr4	116970041	116970221	4931406I20Rik	NM_025739	199388	-26063	intron
320	chr4	116970041	116970221	Prnpip1	NM_080469	-252967	-376754	TSS_upstream
321	chr16	21845726	21845869	Ehhadh	NM_023737	-57929	-84434	TSS_upstream
321	chr16	21845726	21845869	Map3k13	NM_172821	-46244	-86152	TSS_upstream
322	chr17	25153014	25153157	Hn1l	NM_198937	-55518	-73671	TSS_upstream
322	chr17	25153014	25153157	Ift140	NM_134126	-582	-83345	TSS_upstream
323	chr2	170170010	170170159	Zfp217	NM_001033299	-213365	-234506	TSS_upstream
323	chr2	170170010	170170159	Bcas1	NM_029815	83243	2563	TES_downstream
324	chr13	29956414	29956552	Cdkal1	NM_144536	-9027	-539309	TSS_upstream
324	chr13	29956414	29956552	E2f3	NM_010093	121448	45157	TES_downstream
325	chr1	71479361	71479494	Bard1	NM_007525	-329936	-402487	TSS_upstream
325	chr1	71479361	71479494	Atic	NM_026195	-124320	-146550	TSS_upstream
326	chr10	18130020	18130165	Ccdc28a	NM_144820	-175306	-196602	TSS_upstream
326	chr10	18130020	18130165	Nhsl1	NM_173390	2612	-123604	intron
326	chr10	18130020	18130165	Hebp2	NM_019487	135789	129836	TES_downstream
327	chr6	108618192	108618353	Bhlhb2	NM_011498	7650	1354	TES_downstream
327	chr6	108618192	108618353	Arl8b	NM_026011	-114780	-155444	TSS_upstream
328	chr15	95521780	95521898	Dbx2	NM_207533	-36638	-67846	TSS_upstream
328	chr15	95521780	95521898	Tmem16f	NM_175344	-99434	-283342	TSS_upstream
329	chr1	135389106	135389231	Sox13	NM_011439	-68380	-110292	TSS_upstream
329	chr1	135389106	135389231	Snrpe	NM_009227	117688	111279	TES_downstream
330	chr2	48314806	48314966	Zeb2	NM_015753	-3346088	-3475733	TSS_upstream
330	chr2	48314806	48314966	Acvr2a	NM_007396	-354742	-443897	TSS_upstream
331	chr1	13851301	13851417	Xkr9	NM_001011873	192508	159556	TES_downstream
331	chr1	13851301	13851417	Eya1	NM_010164	448920	307679	TES_downstream
332	chr2	46299497	46299623	Zeb2	NM_015753	-1330762	-1460407	TSS_upstream
332	chr2	46299497	46299623	Acvr2a	NM_007396	-2370068	-2459223	TSS_upstream
333	chr1	16252432	16252601	Rdh10	NM_133832	156554	129886	TES_downstream
333	chr1	16252432	16252601	Stau2	NM_001111271	256866	-33626	intron
333	chr1	16252432	16252601	Stau2	NM_001111272	256866	-33626	intron
333	chr1	16252432	16252601	Stau2	NM_025303	112959	81762	TES_downstream
334	chr14	70039220	70039406	Entpd4	NM_026174	84072	54570	TES_downstream
334	chr14	70039220	70039406	Loxl2	NM_033325	30029	-54188	intron
334	chr14	70039220	70039406	Chmp7	NM_134078	93026	77493	TES_downstream
335	chr7	123366526	123366642	Plekha7	NM_172743	-33230	-98953	TSS_upstream
335	chr7	123366526	123366642	Rps13	NM_026533	111063	108441	TES_downstream
336	chr8	8292761	8292905	Slc10a2	NM_011388	-3187602	-3207211	TSS_upstream
336	chr8	8292761	8292905	Efnb2	NM_010111	367939	324605	TES_downstream
337	chr16	56854909	56855040	Gpr128	NM_172825	-59004	-130253	TSS_upstream
337	chr16	56854909	56855040	Tmem45a	NM_019631	31301	-49701	5'UTR
337	chr16	56854909	56855040	2310005G13Rik	NM_183281	216484	182105	TES_downstream
338	chr7	20250442	20250570	Clptm1	NM_019649	-128	-33578	TSS_upstream
338	chr7	20250442	20250570	Apoc2	NM_009695	11706	6421	TES_downstream
339	chr10	127668810	127668993	Mip	NM_008600	6008	35	TES_downstream
339	chr10	127668810	127668993	Timeless	NM_011589	-6219	-21088	TSS_upstream
340	chr8	27867001	27867131	Thap1	NM_199042	598382	593657	TES_downstream
340	chr8	27867001	27867131	Zfp703	NM_001110508	-220741	-224867	TSS_upstream
341	chr8	42460078	42460213	Asah1	NM_019734	-95	-34149	TSS_upstream
341	chr8	42460078	42460213	Frg1	NM_013522	42282	22673	TES_downstream
342	chr7	99699488	99699615	Dlg2	NM_011807	1460256	101953	TES_downstream
342	chr7	99699488	99699615	Ccdc90b	NM_025515	-10488	-31249	TSS_upstream
343	chr2	59038561	59038716	Upp2	NM_029692	431043	395560	TES_downstream
343	chr2	59038561	59038716	Pkp4	NM_026361	39732	-154623	5'UTR
343	chr2	59038561	59038716	Pkp4	NM_175464	39732	-154623	5'UTR
343	chr2	59038561	59038716	Dapl1	NM_029723	-284075	-304301	TSS_upstream
344	chr2	84490695	84490850	Ctnnd1	NM_001085453	-106	-49835	TSS_upstream
344	chr2	84490695	84490850	Ctnnd1	NM_001085449	124	-49835	5'UTR
344	chr2	84490695	84490850	Ctnnd1	NM_001085448	124	-49835	5'UTR
344	chr2	84490695	84490850	Ctnnd1	NM_001085450	124	-49835	5'UTR
344	chr2	84490695	84490850	Ctnnd1	NM_007615	124	-49835	5'UTR
344	chr2	84490695	84490850	2700094K13Rik	NM_001033166	20092	18605	TES_downstream
345	chr14	117316348	117316480	Gpc5	NM_175500	1824941	392015	TES_downstream
345	chr14	117316348	117316480	Gpc6	NM_001079844	-8122	-1062336	TSS_upstream
346	chr3	37834414	37834561	EG381438	NM_198657	-211206	-221376	TSS_upstream
346	chr3	37834414	37834561	Ankrd50	NM_001033198	519991	516513	TES_downstream
347	chr14	120876868	120877010	Mbnl2	NM_207515	202049	46020	TES_downstream
347	chr14	120876868	120877010	Rap2a	NM_029519	-743	-29474	TSS_upstream
348	chr2	61084760	61084904	Rbms1	NM_020296	-283857	-494046	TSS_upstream
348	chr2	61084760	61084904	Tank	NM_011529	-331809	-407335	TSS_upstream
349	chr6	125095133	125095253	Nol1	NM_138747	13293	423	TES_downstream
349	chr6	125095133	125095253	A930037G23Rik	NM_178787	-65	-16606	TSS_upstream
350	chr15	30314346	30314486	Dnahc5	NM_133365	2180896	1912617	TES_downstream
350	chr15	30314346	30314486	Ctnnd2	NM_008729	212069	-644681	intron
350	chr15	30314346	30314486	Dap	NM_146057	-839771	-889673	TSS_upstream
351	chr2	113933390	113933497	Actc1	NM_009608	-54897	-60419	TSS_upstream
351	chr2	113933390	113933497	Aqr	NM_009702	67631	-6535	intron
351	chr2	113933390	113933497	Zfp770	NM_175466	93724	85757	TES_downstream
352	chr7	52241759	52241874	Prmt1	NM_019830	-115	-9689	TSS_upstream
352	chr7	52241759	52241874	Bcl2l12	NM_029410	11132	4778	TES_downstream
353	chr15	79023784	79023926	Polr2f	NM_027231	52059	41659	TES_downstream
353	chr15	79023784	79023926	Pick1	NM_008837	-35748	-56040	TSS_upstream
354	chr15	55671958	55672094	Mtbp	NM_134092	283064	214049	TES_downstream
354	chr15	55671958	55672094	Sntb1	NM_016667	66477	-201318	intron
354	chr15	55671958	55672094	Has2	NM_008216	854074	825155	TES_downstream
355	chr15	55256555	55256712	Depdc6	NM_001037937	291643	170877	TES_downstream
355	chr15	55256555	55256712	Col14a1	NM_181277	117328	-95722	intron
355	chr15	55256555	55256712	Mrpl13	NM_026759	132233	109016	TES_downstream
356	chr3	55901037	55901162	Mab21l1	NM_010750	314668	311891	TES_downstream
356	chr3	55901037	55901162	Tm4sf1	NM_008536	1204741	1189886	TES_downstream
357	chr5	133055903	133056022	Auts2	NM_177047	-37750	-1142411	TSS_upstream
357	chr5	133055903	133056022	Gats	NM_030719	-1519655	-1561665	TSS_upstream
358	chr3	34342646	34342783	Dnajc19	NM_026332	-362467	-366508	TSS_upstream
358	chr3	34342646	34342783	Sox2	NM_011443	-206212	-208667	TSS_upstream
359	chr10	80847088	80847220	Fzr1	NM_019757	-6040	-17531	TSS_upstream
359	chr10	80847088	80847220	Dohh	NM_133964	-101	-3942	TSS_upstream
360	chr10	128241329	128241764	1110012D08Rik	NM_178066	-121	-4455	TSS_upstream
360	chr10	128241329	128241764	Dnajc14	NM_028873	-1185	-14955	TSS_upstream
361	chr10	127740241	127740352	Il23a	NM_031252	-5157	-7101	TSS_upstream
361	chr10	127740241	127740352	Usp52	NM_133992	-94	-18106	TSS_upstream
362	chr14	30029523	30029637	Lrtm1	NM_176920	198141	188515	TES_downstream
362	chr14	30029523	30029637	Selk	NM_019979	-751985	-758679	TSS_upstream
363	chr7	80536984	80537101	Mctp2	NM_001024703	-1085562	-1314327	TSS_upstream
363	chr7	80536984	80537101	Rgma	NM_177740	16650	-27740	5'UTR
363	chr7	80536984	80537101	Chd2	NM_001081345	145464	37451	TES_downstream
364	chr10	111275748	111275896	Phlda1	NM_009344	332481	330119	TES_downstream
364	chr10	111275748	111275896	Krr1	NM_178610	-134017	-148316	TSS_upstream
365	chr14	52723688	52723867	Hnrnpc	NM_016884	-121	-29304	TSS_upstream
365	chr14	52723688	52723867	Rpgrip1	NM_023879	-6819	-56827	TSS_upstream
366	chr7	72935363	72935478	Tm2d3	NM_026795	97076	88635	TES_downstream
366	chr7	72935363	72935478	Snrpa1	NM_021336	-270034	-284049	TSS_upstream
367	chr11	36491366	36491486	Wwc1	NM_170779	-697836	-838747	TSS_upstream
367	chr11	36491366	36491486	Odz2	NM_011856	266318	-671256	intron
367	chr11	36491366	36491486	Mat2b	NM_134017	4014688	4001389	TES_downstream
368	chr18	3382845	3383069	Crem	NM_001110852	-45371	-88794	TSS_upstream
368	chr18	3382845	3383069	Cul2	NM_029402	-71	-53414	TSS_upstream
369	chr12	54965323	54965483	Akap6	NM_198111	1165034	713402	TES_downstream
369	chr12	54965323	54965483	Npas3	NM_013780	615740	-207758	intron
369	chr12	54965323	54965483	Egln3	NM_028133	339431	314565	TES_downstream
370	chr8	105077616	105077712	Cdh8	NM_007667	-3137308	-3523382	TSS_upstream
370	chr8	105077616	105077712	Cdh11	NM_009866	231346	79230	TES_downstream
371	chr12	25516150	25516284	Rrm2	NM_009104	123070	117246	TES_downstream
371	chr12	25516150	25516284	Mboat2	NM_001083341	-246	-128946	TSS_upstream
372	chr1	59506354	59506478	Als2	NM_028717	-212356	-286641	TSS_upstream
372	chr1	59506354	59506478	Fzd7	NM_008057	-32574	-37382	TSS_upstream
373	chr3	103011746	103012009	Bcas2	NM_026602	36244	28801	TES_downstream
373	chr3	103011746	103012009	Trim33	NM_001079830	-71338	-150813	TSS_upstream
374	chr1	52053576	52053748	Myo1b	NM_010863	-80867	-247053	TSS_upstream
374	chr1	52053576	52053748	Stat4	NM_011487	-11425	-110365	TSS_upstream
375	chr8	86224811	86224904	Pkn1	NM_177262	-1833	-30863	TSS_upstream
375	chr8	86224811	86224904	Ddx39	NM_197982	-14240	-22389	TSS_upstream
376	chr3	141981285	141981407	Bmpr1b	NM_007560	-336132	-481247	TSS_upstream
376	chr3	141981285	141981407	Pdlim5	NM_019808	77235	-75726	intron
376	chr3	141981285	141981407	Pdlim5	NM_022554	73468	-15324	intron
376	chr3	141981285	141981407	Pdlim5	NM_019809	77235	-15162	intron
376	chr3	141981285	141981407	Gbp5	NM_153564	-178551	-203961	TSS_upstream
377	chr8	80301681	80301812	Ednra	NM_010332	-53396	-114819	TSS_upstream
377	chr8	80301681	80301812	Ttc29	NM_183096	-435494	-616478	TSS_upstream
378	chr2	79372901	79372928	Neurod1	NM_010894	-76122	-80117	TSS_upstream
378	chr2	79372901	79372928	Ssfa2	NM_080558	-102782	-138076	TSS_upstream
379	chr19	38820870	38820985	Tmem20	NM_175507	350458	340831	TES_downstream
379	chr19	38820870	38820985	Plce1	NM_019588	222241	-38662	intron
379	chr19	38820870	38820985	Noc3l	NM_021315	72762	42693	TES_downstream
380	chrX	38754133	38754276	6030498E09Rik	NM_183126	2628248	2438340	TES_downstream
380	chrX	38754133	38754276	Gria3	NM_016886	-276	-277573	TSS_upstream
381	chr6	134279764	134279905	Etv6	NM_007961	294110	59670	TES_downstream
381	chr6	134279764	134279905	Bcl2l14	NM_025778	-66512	-108907	TSS_upstream
382	chrX	131458297	131458466	Armcx2	NM_026139	-114849	-119696	TSS_upstream
382	chrX	131458297	131458466	Nxf2	NM_031259	40911	20688	TES_downstream
383	chr7	139011172	139011314	Bub3	NM_009774	307339	295832	TES_downstream
383	chr7	139011172	139011314	Gpr26	NM_173410	-146899	-166072	TSS_upstream
384	chr2	93131385	93131545	C230071H18Rik	NM_207265	100258	97901	TES_downstream
384	chr2	93131385	93131545	Tspan18	NM_183180	43178	-89549	5'UTR
384	chr2	93131385	93131545	Cd82	NM_007656	171187	127803	TES_downstream
385	chr3	80128799	80128961	1110032E23Rik	NM_133187	439003	381574	TES_downstream
385	chr3	80128799	80128961	Gria2	NM_001083806	477832	359977	TES_downstream
386	chr9	67382529	67382673	Tpm1	NM_024427	-485582	-512202	TSS_upstream
386	chr9	67382529	67382673	Tln2	NM_001081242	24908	-317710	5'UTR
386	chr9	67382529	67382673	3300001A09Rik	NM_001081314	-223781	-226138	TSS_upstream
387	chr2	125277541	125277675	Dut	NM_023595	204138	192824	TES_downstream
387	chr2	125277541	125277675	Fbn1	NM_007993	54565	-151279	intron
387	chr2	125277541	125277675	Cep152	NM_001081091	173240	111215	TES_downstream
388	chr11	34552576	34552597	EG574403	NM_001025382	337765	229947	TES_downstream
388	chr11	34552576	34552597	Ccdc99	NM_027411	94556	70100	TES_downstream
389	chr5	28118018	28118150	Paxip1	NM_018878	-206	-50880	TSS_upstream
389	chr5	28118018	28118150	Htr5a	NM_008314	-50402	-63541	TSS_upstream
390	chr5	23122312	23122509	Srpk2	NM_009274	-22	-113237	TSS_upstream
390	chr5	23122312	23122509	Pus7	NM_178403	167068	124103	TES_downstream
391	chr1	82916027	82916150	Hrb	NM_010472	80031	23239	TES_downstream
391	chr1	82916027	82916150	Slc19a3	NM_030556	118934	94283	TES_downstream
392	chr9	31073703	31073813	Aplp2	NM_009691	-54359	-116617	TSS_upstream
392	chr9	31073703	31073813	Prdm10	NM_001080817	-48933	-112369	TSS_upstream
393	chr17	14884047	14884170	Thbs2	NM_011581	-53012	-79948	TSS_upstream
393	chr17	14884047	14884170	Wdr27	NM_175173	196020	71570	TES_downstream
394	chr9	34365569	34365705	Ets1	NM_011808	1862011	1800233	TES_downstream
394	chr9	34365569	34365705	Kirrel3	NM_026324	69322	-478251	intron
394	chr9	34365569	34365705	St3gal4	NM_009178	558757	488526	TES_downstream
395	chr11	86922523	86922665	Prr11	NM_175563	-404	-19678	TSS_upstream
395	chr11	86922523	86922665	1110001A07Rik	NM_025377	-168	-13881	TSS_upstream
396	chr6	54959742	54959879	A030007L17Rik	NM_026637	-16950	-24722	TSS_upstream
396	chr6	54959742	54959879	Gars	NM_180678	-28184	-69687	TSS_upstream
397	chr11	85972725	85972866	Tbx4	NM_172798	262529	243197	TES_downstream
397	chr11	85972725	85972866	Brip1	NM_178309	41899	-101156	intron
397	chr11	85972725	85972866	Ints2	NM_027421	98274	51389	TES_downstream
398	chr11	85206027	85206190	Ppm1d	NM_016910	81353	45541	TES_downstream
398	chr11	85206027	85206190	Bcas3	NM_138681	39393	-433444	intron
398	chr11	85206027	85206190	Tbx2	NM_009324	-440008	-449341	TSS_upstream
399	chr11	98885596	98885731	Top2a	NM_011623	-161	-31403	TSS_upstream
399	chr11	98885596	98885731	Igfbp4	NM_010517	-16910	-28293	TSS_upstream
400	chr3	53267270	53267405	Nhlrc3	NM_172501	-158	-11420	TSS_upstream
400	chr3	53267270	53267405	2810046L04Rik	NM_173382	-401	-18339	TSS_upstream
401	chr11	113138552	113138729	Sox9	NM_011448	495103	489578	TES_downstream
401	chr11	113138552	113138729	Slc39a11	NM_027216	288434	-32472	intron
401	chr11	113138552	113138729	Sstr2	NM_001042606	-346930	-348039	TSS_upstream
402	chr13	98934843	98934986	Enc1	NM_007930	923790	911926	TES_downstream
402	chr13	98934843	98934986	Rgnef	NM_012026	41205	-266365	5'UTR
402	chr13	98934843	98934986	Utp15	NM_178918	98032	81885	TES_downstream
403	chr7	20300805	20300925	Tomm40	NM_016871	-88	-14204	TSS_upstream
403	chr7	20300805	20300925	Pvrl2	NM_008990	33952	1145	TES_downstream
404	chr4	46516140	46516287	Anp32b	NM_130889	52225	30819	TES_downstream
404	chr4	46516140	46516287	Nans	NM_053179	14013	-96	3'UTR
404	chr4	46516140	46516287	Trim14	NM_029077	32802	3505	TES_downstream
405	chr13	54795758	54795882	Rnf44	NM_134064	-624	-15048	TSS_upstream
405	chr13	54795758	54795882	BC040758	NM_001033364	-7003	-42195	TSS_upstream
406	chr13	21809324	21809527	Hist1h2ai	NM_178182	1135	743	TES_downstream
406	chr13	21809324	21809527	Hist1h3h	NM_178206	-71	-558	TSS_upstream
407	chr2	157104933	157105077	Rbl1	NM_011249	-74751	-133369	TSS_upstream
407	chr2	157104933	157105077	4922505G16Rik	NM_001039557	279	-70720	exon
407	chr2	157104933	157105077	Rpn2	NM_019642	172	-47048	5'UTR
407	chr2	157104933	157105077	Ghrh	NM_010285	67385	50226	TES_downstream
408	chr12	57935986	57936136	Pax9	NM_011041	139436	123845	TES_downstream
408	chr12	57935986	57936136	Slc25a21	NM_172577	362397	-122251	intron
408	chr12	57935986	57936136	AU021838	NM_001037746	-395337	-404792	TSS_upstream
409	chr6	72389685	72389825	Mat2a	NM_145569	-204	-6963	TSS_upstream
409	chr6	72389685	72389825	Capg	NM_007599	-104677	-123216	TSS_upstream
410	chr11	30132438	30132607	Spnb2	NM_009260	-34266	-125680	TSS_upstream
410	chr11	30132438	30132607	4930505A04Rik	NM_001100394	239306	193483	TES_downstream
411	chr3	25706392	25706432	Tbl1xr1	NM_030732	3730839	3590897	TES_downstream
411	chr3	25706392	25706432	Nlgn1	NM_138666	524418	-375650	intron
411	chr3	25706392	25706432	Spata16	NM_029150	-830140	-1175721	TSS_upstream
412	chr11	43702599	43702719	Adra1b	NM_007416	-52826	-114552	TSS_upstream
412	chr11	43702599	43702719	Il12b	NM_008352	-510905	-524859	TSS_upstream
413	chr2	174536647	174536814	Rp23-45p4.1	NM_001099328	67696	400	TES_downstream
413	chr2	174536647	174536814	Edn3	NM_007903	-49543	-72812	TSS_upstream
414	chr5	118766656	118766818	2410131K14Rik	NM_001081236	71502	53615	TES_downstream
414	chr5	118766656	118766818	Med13l	NM_172424	-243990	-448708	TSS_upstream
415	chr15	64885496	64885649	Adcy8	NM_009623	-131715	-354976	TSS_upstream
415	chr15	64885496	64885649	Efr3a	NM_133766	-733030	-819801	TSS_upstream
416	chr3	146308899	146309003	Uox	NM_009474	48839	14505	TES_downstream
416	chr3	146308899	146309003	4930503B20Rik	NM_029144	5329	271	TES_downstream
417	chr4	106582919	106583045	Acot11	NM_025590	-110612	-165798	TSS_upstream
417	chr4	106582919	106583045	Ssbp3	NM_023672	-1092	-139316	TSS_upstream
418	chr5	106183210	106183343	Lrrc8c	NM_133897	234787	145304	TES_downstream
418	chr5	106183210	106183343	Lrrc8d	NM_178701	53424	-60951	5'UTR
418	chr5	106183210	106183343	D830014E11Rik	NM_177251	-70253	-78176	TSS_upstream
419	chr8	84294673	84294805	Usp38	NM_027554	-755935	-790108	TSS_upstream
419	chr8	84294673	84294805	Inpp4b	NM_001024617	55641	-351720	exon
419	chr8	84294673	84294805	Il15	NM_008357	631704	560783	TES_downstream
420	chr7	96754764	96754903	Prss23	NM_029614	-88738	-98539	TSS_upstream
420	chr7	96754764	96754903	Me3	NM_181407	-26494	-248035	TSS_upstream
421	chr5	34530529	34530666	Mxd4	NM_010753	-239	-11369	TSS_upstream
421	chr5	34530529	34530666	Zfyve28	NM_001015039	100375	6945	TES_downstream
422	chr8	86176220	86176375	Dnajb1	NM_018808	44206	40496	TES_downstream
422	chr8	86176220	86176375	Gipc1	NM_018771	-279	-12390	TSS_upstream
423	chr18	77360907	77361038	Katnal2	NM_027721	-74938	-129034	TSS_upstream
423	chr18	77360907	77361038	Pias2	NM_008602	57026	-31566	intron
423	chr18	77360907	77361038	EG639653	NM_001039252	64129	62035	TES_downstream
424	chr18	12663922	12664055	Npc1	NM_008720	-269094	-315786	TSS_upstream
424	chr18	12663922	12664055	2810439F02Rik	NM_028341	-138320	-231569	TSS_upstream
425	chr3	93311209	93311342	Tchhl1	NM_027762	38600	35374	TES_downstream
425	chr3	93311209	93311342	S100a11	NM_016740	-13142	-18934	TSS_upstream
426	chr3	142604464	142604597	Pkn2	NM_178654	-59577	-148108	TSS_upstream
426	chr3	142604464	142604597	Lmo4	NM_010723	1263405	1246963	TES_downstream
427	chr4	116393279	116393399	0610037D15Rik	NM_026714	11805	5631	TES_downstream
427	chr4	116393279	116393399	Tesk2	NM_146151	-231	-83502	TSS_upstream
428	chr3	84451585	84451718	Tigd4	NM_207278	54156	50698	TES_downstream
428	chr3	84451585	84451718	Tmem154	NM_177260	-18462	-56845	TSS_upstream
429	chr17	71130442	71130564	Zfp161	NM_009547	1397186	1390620	TES_downstream
429	chr17	71130442	71130564	Dlgap1	NM_177639	356372	-38623	intron
429	chr17	71130442	71130564	Dlgap1	NM_027712	265142	-37070	intron
429	chr17	71130442	71130564	Tgif1	NM_009372	70034	63053	TES_downstream
430	chr9	21397267	21397433	Yipf2	NM_138303	-161	-4225	TSS_upstream
430	chr9	21397267	21397433	1810026J23Rik	NM_178619	185	-3040	5'UTR
430	chr9	21397267	21397433	Smarca4	NM_011417	-23262	-110460	TSS_upstream
431	chr9	21229187	21229314	Qtrt1	NM_021888	12970	4528	TES_downstream
431	chr9	21229187	21229314	Dnm2	NM_001039520	-138	-82317	TSS_upstream
432	chr10	95860405	95860549	Eea1	NM_001001932	457181	352326	TES_downstream
432	chr10	95860405	95860549	Btg1	NM_007569	-219183	-221783	TSS_upstream
433	chr6	54543110	54543274	Fkbp14	NM_153573	-71	-15594	TSS_upstream
433	chr6	54543110	54543274	Plekha8	NM_001001335	-9948	-47834	TSS_upstream
434	chr6	47698442	47698557	Ezh2	NM_007971	-153481	-218220	TSS_upstream
434	chr6	47698442	47698557	Pdia4	NM_009787	65011	47640	TES_downstream
435	chr14	100760673	100760752	Klf12	NM_010636	-211698	-490851	TSS_upstream
435	chr14	100760673	100760752	1700110M21Rik	NM_029680	838573	836194	TES_downstream
436	chr1	10028082	10028222	Cops5	NM_013715	-174	-13241	TSS_upstream
436	chr1	10028082	10028222	Cspp1	NM_026493	-146	-98696	TSS_upstream
437	chr7	128929370	128929505	Scnn1g	NM_011326	51417	17447	TES_downstream
437	chr7	128929370	128929505	Scnn1b	NM_011325	-79187	-132592	TSS_upstream
438	chrX	120778470	120778608	3110007F17Rik	NM_028426	561372	521638	TES_downstream
438	chrX	120778470	120778608	Vmn2r121	NM_001100616	470979	462408	TES_downstream
439	chr8	19946508	19946646	Defb7	NM_139220	451481	448803	TES_downstream
439	chr8	19946508	19946646	EG574083	NM_001025353	2110792	2110112	TES_downstream
440	chr14	118632238	118632415	Gpr180	NM_021434	95947	68873	TES_downstream
440	chr14	118632238	118632415	Sox21	NM_177753	2797	132	TES_downstream
441	chr4	82029607	82029710	Mpdz	NM_010820	-940950	-1105255	TSS_upstream
441	chr4	82029607	82029710	Nfib	NM_001113209	121553	-93582	intron
441	chr4	82029607	82029710	Nfib	NM_001113210	121553	-93582	intron
441	chr4	82029607	82029710	Nfib	NM_008687	121553	-93582	intron
441	chr4	82029607	82029710	Zdhhc21	NM_026647	475752	418810	TES_downstream
442	chr10	67425326	67425471	Zfp365	NM_178679	-49989	-76546	TSS_upstream
442	chr10	67425326	67425471	Rtkn2	NM_001081346	-16947	-81213	TSS_upstream
443	chr19	41922757	41922884	Frat2	NM_177603	-199	-2351	TSS_upstream
443	chr19	41922757	41922884	Rrp12	NM_199447	47822	14520	TES_downstream
444	chr10	51939580	51939881	Ros1	NM_011282	-24681	-173999	TSS_upstream
444	chr10	51939580	51939881	Dcbld1	NM_025705	-13694	-100350	TSS_upstream
445	chr15	52129757	52129786	Aard	NM_175503	258119	252503	TES_downstream
445	chr15	52129757	52129786	Slc30a8	NM_172816	2664	-37516	intron
445	chr15	52129757	52129786	Med30	NM_027212	-414228	-432214	TSS_upstream
446	chr12	9858650	9858793	Osr1	NM_011859	277419	271015	TES_downstream
446	chr12	9858650	9858793	Nt5c1b	NM_027588	-518128	-538253	TSS_upstream
447	chr1	46910333	46910465	Slc39a10	NM_172653	-46	-46011	TSS_upstream
447	chr1	46910333	46910465	C230029F24Rik	NM_001002792	-2391060	-2486875	TSS_upstream
448	chr2	75827920	75828047	Ttc30a1	NM_030188	-7960	-10821	TSS_upstream
448	chr2	75827920	75828047	Pde11a	NM_001081033	348726	1205	TES_downstream
449	chr11	93747294	93747427	Utp18	NM_001013375	-281	-26804	TSS_upstream
449	chr11	93747294	93747427	Mbtd1	NM_134012	-172	-60937	TSS_upstream
450	chr6	126889759	126889899	Rad51ap1	NM_009013	-257	-16393	TSS_upstream
450	chr6	126889759	126889899	D6Wsu163e	NM_138594	-154	-35892	TSS_upstream
451	chr18	11791783	11791930	Gata6	NM_010258	739349	706224	TES_downstream
451	chr18	11791783	11791930	Rbbp8	NM_001081223	-24494	-109859	TSS_upstream
452	chr4	98589997	98590161	Ankrd38	NM_172872	-105852	-168491	TSS_upstream
452	chr4	98589997	98590161	Usp1	NM_146144	-421	-12144	TSS_upstream
453	chr4	103292877	103293020	Oma1	NM_025909	306498	253916	TES_downstream
453	chr4	103292877	103293020	Dab1	NM_010014	-747216	-1060038	TSS_upstream
454	chr19	6046433	6046567	Capn1	NM_001110504	-30676	-57956	TSS_upstream
454	chr19	6046433	6046567	Syvn1	NM_028769	-161	-7209	TSS_upstream
455	chr4	57556810	57556957	Ptpn3	NM_011207	-243669	-304488	TSS_upstream
455	chr4	57556810	57556957	Palm2	NM_172868	-24270	-173116	TSS_upstream
456	chr14	102298401	102298554	Uchl3	NM_016723	245294	203136	TES_downstream
456	chr14	102298401	102298554	Lmo7	NM_201529	169333	-35432	intron
456	chr14	102298401	102298554	Kctd12	NM_177715	1083376	1077320	TES_downstream
457	chr4	69632138	69632310	Dbc1	NM_019967	-1016794	-1209819	TSS_upstream
457	chr4	69632138	69632310	Cdk5rap2	NM_145990	439176	251833	TES_downstream
458	chr5	138635231	138635374	Cnpy4	NM_178612	6540	181	TES_downstream
458	chr5	138635231	138635374	BC038925	NM_177878	-239	-1325	TSS_upstream
459	chr6	55470039	55470182	Adcyap1r1	NM_007407	68137	18662	TES_downstream
459	chr6	55470039	55470182	Neurod6	NM_009717	161146	157702	TES_downstream
460	chr13	90534606	90534859	Tmem167	NM_025335	305392	287806	TES_downstream
460	chr13	90534606	90534859	Rps23	NM_024175	-527994	-529604	TSS_upstream
461	chr15	32492569	32492711	Tas2r119	NM_020503	385597	384592	TES_downstream
461	chr15	32492569	32492711	Sema5a	NM_009154	318073	-133455	intron
461	chr15	32492569	32492711	Sdc2	NM_008304	-357837	-471835	TSS_upstream
462	chr6	70794190	70794357	Rpia	NM_009075	-52105	-78560	TSS_upstream
462	chr6	70794190	70794357	Eif2ak3	NM_010121	-247	-60960	TSS_upstream
463	chr13	51158393	51158612	Gm904	NM_001033770	419906	417296	TES_downstream
463	chr13	51158393	51158612	Spin1	NM_146043	-37764	-86060	TSS_upstream
464	chr13	41946308	41946463	9530008L14Rik	NM_175417	-3529	-87869	TSS_upstream
464	chr13	41946308	41946463	Hivep1	NM_007772	-201004	-334009	TSS_upstream
465	chr13	41426486	41426688	Elovl2	NM_019423	-110816	-148837	TSS_upstream
465	chr13	41426486	41426688	Nedd9	NM_017464	27782	-21303	intron
465	chr13	41426486	41426688	Nedd9	NM_001111324	156101	-21303	intron
465	chr13	41426486	41426688	EG328231	NM_177808	-318224	-325481	TSS_upstream
466	chr15	78236930	78237033	Tst	NM_009437	-693	-6996	TSS_upstream
466	chr15	78236930	78237033	Mpst	NM_138670	-552	-7458	TSS_upstream
467	chr15	78698991	78699125	Lgals2	NM_025622	-13100	-17767	TSS_upstream
467	chr15	78698991	78699125	Gga1	NM_145929	-8561	-25955	TSS_upstream
468	chr5	76136144	76136338	Kit	NM_021099	165193	83496	TES_downstream
468	chr5	76136144	76136338	Kdr	NM_010612	238211	193057	TES_downstream
469	chr13	8151481	8151613	Pfkp	NM_019703	-1503578	-1572428	TSS_upstream
469	chr13	8151481	8151613	Adarb2	NM_052977	-50607	-608006	TSS_upstream
470	chr16	76851676	76851817	Nrip1	NM_173440	-478453	-560640	TSS_upstream
470	chr16	76851676	76851817	Usp25	NM_013918	-162567	-265278	TSS_upstream
471	chr4	94852255	94852395	Jun	NM_010591	-133413	-136599	TSS_upstream
471	chr4	94852255	94852395	2310009E04Rik	NM_029347	-393868	-635934	TSS_upstream
472	chr12	102017374	102017525	Rps6ka5	NM_153587	-54212	-229462	TSS_upstream
472	chr12	102017374	102017525	9030617O03Rik	NM_145448	117	-93370	5'UTR
472	chr12	102017374	102017525	Gpr68	NM_175493	108639	97447	TES_downstream
473	chr16	93043311	93043473	Runx1	NM_001111022	-217082	-441682	TSS_upstream
473	chr16	93043311	93043473	Setd4	NM_145482	560655	540313	TES_downstream
474	chr12	95705418	95705559	Sel1l	NM_011344	-2617892	-2661006	TSS_upstream
474	chr12	95705418	95705559	Flrt2	NM_201518	-1224975	-1313746	TSS_upstream
475	chr5	23122612	23122789	Srpk2	NM_009274	-312	-113527	TSS_upstream
475	chr5	23122612	23122789	Pus7	NM_178403	166778	123813	TES_downstream
476	chr4	97072466	97072589	LOC620779	NM_001081284	-620677	-681950	TSS_upstream
476	chr4	97072466	97072589	Nfia	NM_010905	-372062	-706555	TSS_upstream
477	chr1	78485601	78485755	Farsb	NM_011811	-258	-64268	TSS_upstream
477	chr1	78485601	78485755	Mogat1	NM_026713	-22787	-49059	TSS_upstream
478	chr17	68512828	68512961	Arhgap28	NM_172964	-159497	-320842	TSS_upstream
478	chr17	68512828	68512961	L3mbtl4	NM_177278	-110242	-616531	TSS_upstream
479	chr4	29079843	29079981	Epha7	NM_010141	339611	187683	TES_downstream
479	chr4	29079843	29079981	Map3k7	NM_172688	-2971184	-3027854	TSS_upstream
480	chr3	62198155	62198401	Rap2b	NM_028712	1029850	1025654	TES_downstream
480	chr3	62198155	62198401	4631416L12Rik	NM_001081295	55580	-67864	intron
480	chr3	62198155	62198401	Dhx36	NM_028136	112631	75728	TES_downstream
481	chr2	115222571	115222708	Atpbd4	NM_025675	-741976	-880486	TSS_upstream
481	chr2	115222571	115222708	BC052040	NM_207264	-184872	-381864	TSS_upstream
482	chr10	42992995	42993147	Sobp	NM_175407	-98736	-270766	TSS_upstream
482	chr10	42992995	42993147	Pdss2	NM_027772	51504	-166691	intron
482	chr10	42992995	42993147	AK122525	NM_199028	-205874	-242151	TSS_upstream
483	chr3	75101329	75101413	Serpini2	NM_026460	-27372	-55079	TSS_upstream
483	chr3	75101329	75101413	Pdcd10	NM_019745	259349	219040	TES_downstream
484	chr7	87649212	87649341	Furin	NM_001081454	-98960	-115197	TSS_upstream
484	chr7	87649212	87649341	Blm	NM_007550	30597	-49300	intron
484	chr7	87649212	87649341	Blm	NM_001042527	30719	-49300	intron
484	chr7	87649212	87649341	Crtc3	NM_173863	184486	82241	TES_downstream
485	chr7	6734369	6734496	Peg3	NM_008817	-51303	-75762	TSS_upstream
485	chr7	6734369	6734496	Usp29	NM_021323	50981	-185498	5'UTR
485	chr7	6734369	6734496	Aurkc	NM_001080965	-213663	-221369	TSS_upstream
486	chr9	34365791	34365911	Ets1	NM_011808	1862225	1800447	TES_downstream
486	chr9	34365791	34365911	Kirrel3	NM_026324	69536	-478037	intron
486	chr9	34365791	34365911	St3gal4	NM_009178	558543	488312	TES_downstream
487	chr7	80703557	80703636	Chd2	NM_001081345	-21090	-129103	TSS_upstream
487	chr7	80703557	80703636	A830073O21Rik	NM_177118	182206	180182	TES_downstream
488	chr10	91746807	91746964	Tmpo	NM_011605	-1112559	-1123724	TSS_upstream
488	chr10	91746807	91746964	Nedd1	NM_008682	438219	400605	TES_downstream
489	chr9	31495748	31495888	Tmem45b	NM_144936	-223996	-262038	TSS_upstream
489	chr9	31495748	31495888	Barx2	NM_013800	225051	157810	TES_downstream
490	chr10	94921174	94921314	Socs2	NM_007706	-41790	-46569	TSS_upstream
490	chr10	94921174	94921314	D10Ertd322e	NM_026065	43316	22195	TES_downstream
491	chr7	73026565	73026691	Tm2d3	NM_026795	188284	179843	TES_downstream
491	chr7	73026565	73026691	Snrpa1	NM_021336	-178826	-192841	TSS_upstream
492	chr3	54247878	54248023	Postn	NM_015784	82904	52997	TES_downstream
492	chr3	54247878	54248023	D3Ertd300e	NM_019995	-249076	-272808	TSS_upstream
493	chr11	88626545	88626694	Msi2	NM_054043	-47077	-473736	TSS_upstream
493	chr11	88626545	88626694	Akap1	NM_009648	86197	65486	TES_downstream
494	chr7	135110827	135110972	Prss36	NM_001081374	-20661	-34748	TSS_upstream
494	chr7	135110827	135110972	Fus	NM_139149	-93	-14645	TSS_upstream
495	chr8	12816486	12816634	Tubgcp3	NM_198031	-144461	-202284	TSS_upstream
495	chr8	12816486	12816634	Atp11a	NM_015804	59545	-52167	intron
495	chr8	12816486	12816634	Mcf2l	NM_178076	-99397	-203941	TSS_upstream
496	chr8	47380644	47380795	Helt	NM_173789	-695	-3318	TSS_upstream
496	chr8	47380644	47380795	Acsl1	NM_007981	-175676	-240684	TSS_upstream
497	chr8	92156432	92156565	Sall1	NM_021390	-588438	-605356	TSS_upstream
497	chr8	92156432	92156565	Tox3	NM_172913	715641	614440	TES_downstream
498	chr2	94019005	94019140	Hsd17b12	NM_019657	-21007	-146219	TSS_upstream
498	chr2	94019005	94019140	Ttc17	NM_183106	227773	121850	TES_downstream
499	chr2	157890578	157890702	2610036D13Rik	NM_029282	-55545	-83102	TSS_upstream
499	chr2	157890578	157890702	2610304G08Rik	NM_027434	36111	-12415	intron
499	chr2	157890578	157890702	Tgm2	NM_009373	81487	51500	TES_downstream
500	chr9	13421120	13421263	Pgr	NM_008829	4521359	4452581	TES_downstream
500	chr9	13421120	13421263	Mtmr2	NM_023858	-130534	-189733	TSS_upstream
501	chr3	8414662	8414689	Il7	NM_008371	-801249	-842599	TSS_upstream
501	chr3	8414662	8414689	Stmn2	NM_025285	-94851	-146928	TSS_upstream
502	chr3	49504372	49504611	Pcdh10	NM_001098170	4322172	4265991	TES_downstream
502	chr3	49504372	49504611	Pcdh18	NM_130448	56711	42726	TES_downstream
503	chr7	86537019	86537175	Rlbp1	NM_020599	-7427	-17341	TSS_upstream
503	chr7	86537019	86537175	Fanci	NM_145946	-126	-58052	TSS_upstream
504	chr13	32128993	32129097	Foxc1	NM_008592	230531	226542	TES_downstream
504	chr13	32128993	32129097	Gmds	NM_146041	301367	-217591	intron
504	chr13	32128993	32129097	Wrnip1	NM_030215	-764861	-785432	TSS_upstream
505	chr13	47263602	47263902	Dek	NM_025900	-62274	-83599	TSS_upstream
505	chr13	47263602	47263902	Rnf144b	NM_146042	45664	-78092	5'UTR
505	chr13	47263602	47263902	Id4	NM_031166	-1093043	-1095652	TSS_upstream
506	chr10	66524155	66524329	Lrrtm3	NM_178678	-2971240	-3132998	TSS_upstream
506	chr10	66524155	66524329	Reep3	NM_178606	35362	-49987	intron
506	chr10	66524155	66524329	Nrbf2	NM_001036293	223786	205194	TES_downstream
507	chr10	58114906	58115066	Ranbp2	NM_011240	205387	158085	TES_downstream
507	chr10	58114906	58115066	Edar	NM_010100	23457	-51450	5'UTR
507	chr10	58114906	58115066	Sh3md4	NM_172788	-161120	-486677	TSS_upstream
508	chr2	137432602	137432789	Jag1	NM_013822	-490629	-525502	TSS_upstream
508	chr2	137432602	137432789	Btbd3	NM_001025431	-649624	-680462	TSS_upstream
509	chr6	61610466	61610647	Snca	NM_009221	-830708	-928990	TSS_upstream
509	chr6	61610466	61610647	Grid2	NM_008167	-1596294	-3005716	TSS_upstream
510	chr10	40163883	40164050	Amd2	NM_007444	-142303	-154832	TSS_upstream
510	chr10	40163883	40164050	Cdc2l6	NM_198164	94824	-37984	intron
510	chr10	40163883	40164050	Slc22a16	NM_027572	-126201	-159971	TSS_upstream
511	chr5	115939589	115939725	Pla2g1b	NM_011107	23383	14932	TES_downstream
511	chr5	115939589	115939725	Pxn	NM_011223	-17053	-66337	TSS_upstream
512	chr3	137154431	137154578	Emcn	NM_016885	150398	60472	TES_downstream
512	chr3	137154431	137154578	EG229862	NM_177665	61081	58504	TES_downstream
513	chr8	94653838	94653991	Irx3	NM_008393	-328642	-331491	TSS_upstream
513	chr8	94653838	94653991	Irx5	NM_018826	-227780	-231440	TSS_upstream
514	chr8	129448004	129448121	1810063B05Rik	NM_174987	501635	498729	TES_downstream
514	chr8	129448004	129448121	Tomm20	NM_024214	21667	10387	TES_downstream
515	chr17	71339957	71340108	Mylc2b	NM_023402	-177	-16730	TSS_upstream
515	chr17	71339957	71340108	2900073G15Rik	NM_026064	11840	3100	TES_downstream
516	chr4	132686212	132686370	Ahdc1	NM_146155	118871	52267	TES_downstream
516	chr4	132686212	132686370	Wasf2	NM_153423	-256	-67953	TSS_upstream
517	chr9	28620595	28620725	Spata19	NM_029299	1416255	1411366	TES_downstream
517	chr9	28620595	28620725	Opcml	NM_177906	1021807	-111972	intron
517	chr9	28620595	28620725	Hnt	NM_172290	1150053	182888	TES_downstream
518	chr9	29728002	29728135	Opcml	NM_177906	2129215	995436	TES_downstream
518	chr9	29728002	29728135	Hnt	NM_172290	42645	-924520	intron
518	chr9	29728002	29728135	Snx19	NM_028874	-506845	-546242	TSS_upstream
519	chr1	81910261	81910398	9430031J16Rik	NM_172849	836438	642104	TES_downstream
519	chr1	81910261	81910398	Irs1	NM_010570	377684	319350	TES_downstream
520	chr4	133312909	133313058	Arid1a	NM_001080819	-3458	-78061	TSS_upstream
520	chr4	133312909	133313058	Rps6ka1	NM_009097	130730	90222	TES_downstream
521	chr4	144641047	144641193	Dhrs3	NM_011303	158141	123009	TES_downstream
521	chr4	144641047	144641193	Tnfrsf1b	NM_011610	195652	161150	TES_downstream
522	chr1	138130642	138130753	Kif21b	NM_001039472	102720	56107	TES_downstream
522	chr1	138130642	138130753	5730559C18Rik	NM_028872	143	-20590	5'UTR
522	chr1	138130642	138130753	Camsap1l1	NM_001081360	111983	34002	TES_downstream
523	chr4	97249745	97249911	LOC620779	NM_001081284	-797978	-859251	TSS_upstream
523	chr4	97249745	97249911	Nfia	NM_010905	-194761	-529254	TSS_upstream
524	chr17	30182034	30182196	Mdga1	NM_001081160	-157289	-217213	TSS_upstream
524	chr17	30182034	30182196	Zfand3	NM_148926	40084	-164849	intron
524	chr17	30182034	30182196	Btbd9	NM_172618	530998	174930	TES_downstream
525	chr9	46408269	46408431	Bud13	NM_146000	317256	301485	TES_downstream
525	chr9	46408269	46408431	Cadm1	NM_001025600	-930084	-1253117	TSS_upstream
526	chr9	60747288	60747439	Uaca	NM_028283	105009	19187	TES_downstream
526	chr9	60747288	60747439	Tle3	NM_001083927	-472809	-518940	TSS_upstream
527	chr16	49175411	49175557	C330027C09Rik	NM_172616	181184	155667	TES_downstream
527	chr16	49175411	49175557	Ift57	NM_028680	-523922	-589754	TSS_upstream
528	chr16	17753475	17753613	Med15	NM_033609	-30522	-102231	TSS_upstream
528	chr16	17753475	17753613	Klhl22	NM_145479	-6169	-39930	TSS_upstream
529	chr10	13089503	13089656	Phactr2	NM_001033257	-45614	-156379	TSS_upstream
529	chr10	13089503	13089656	Fuca2	NM_025799	-131254	-147501	TSS_upstream
530	chr10	30375777	30375891	Ncoa7	NM_001111267	-162	-10447	TSS_upstream
530	chr10	30375777	30375891	Ncoa7	NM_172495	147078	-10447	intron
530	chr10	30375777	30375891	Hey2	NM_013904	186754	176330	TES_downstream
531	chr15	76181447	76181610	Sharpin	NM_025340	-2	-4059	TSS_upstream
531	chr15	76181447	76181610	Maf1	NM_026859	-207	-3274	TSS_upstream
532	chr11	113301082	113301286	Sox9	NM_011448	657647	652122	TES_downstream
532	chr11	113301082	113301286	Slc39a11	NM_027216	125890	-195016	intron
532	chr11	113301082	113301286	Sstr2	NM_001042606	-184386	-185495	TSS_upstream
533	chr12	67258771	67258912	Wdr20b	NM_027614	932338	929401	TES_downstream
533	chr12	67258771	67258912	Mdga2	NM_207010	1063348	313330	TES_downstream
534	chr11	113045464	113045632	Sox9	NM_011448	402011	396486	TES_downstream
534	chr11	113045464	113045632	Slc39a11	NM_027216	381526	60620	TES_downstream
535	chr11	25257006	25257055	Bcl11a	NM_016707	1278914	1183837	TES_downstream
535	chr11	25257006	25257055	Fancl	NM_025923	-1030053	-1114845	TSS_upstream
536	chr11	87240095	87240249	Rad51c	NM_053269	-22232	-50023	TSS_upstream
536	chr11	87240095	87240249	Tex14	NM_031386	21606	-129152	5'UTR
536	chr11	87240095	87240249	2016-09-04	NM_011129	-154460	-163868	TSS_upstream
537	chr2	71648968	71649155	Gm1631	NM_201366	91588	80039	TES_downstream
537	chr2	71648968	71649155	Itga6	NM_008397	23922	-45753	intron
537	chr2	71648968	71649155	Pdk1	NM_172665	-62267	-91669	TSS_upstream
538	chr6	96214073	96214199	Suclg2	NM_011507	-545354	-789997	TSS_upstream
538	chr6	96214073	96214199	C630007B19Rik	NM_182808	150989	-393054	intron
538	chr6	96214073	96214199	C130034I18Rik	NM_177233	796268	567066	TES_downstream
539	chr11	101488851	101488992	Tmem106a	NM_144830	45366	35823	TES_downstream
539	chr11	101488851	101488992	Rdm1	NM_025654	-341	-8473	TSS_upstream
540	chr11	69446096	69446221	Sat2	NM_026991	10548	8788	TES_downstream
540	chr11	69446096	69446221	Fxr2	NM_011814	-314	-20640	TSS_upstream
541	chr7	16507873	16507983	Sepw1	NM_009156	-209	-5372	TSS_upstream
541	chr7	16507873	16507983	Gltscr2	NM_133831	23478	15256	TES_downstream
542	chr2	130644978	130645121	Slc4a11	NM_001081162	-121795	-135206	TSS_upstream
542	chr2	130644978	130645121	4930402H24Rik	NM_029432	20796	-111461	intron
542	chr2	130644978	130645121	Atrn	NM_009730	-87182	-211012	TSS_upstream
543	chr11	110884366	110884518	Map2k6	NM_011943	624007	509492	TES_downstream
543	chr11	110884366	110884518	Kcnj16	NM_010604	55096	-4838	5'UTR
543	chr11	110884366	110884518	Kcnj2	NM_008425	-43035	-52522	TSS_upstream
544	chr7	99710991	99711135	Dlg2	NM_011807	1471768	113465	TES_downstream
544	chr7	99710991	99711135	Ccdc90b	NM_025515	1024	-19737	intron
544	chr7	99710991	99711135	Ankrd42	NM_028665	74481	46316	TES_downstream
545	chr14	58540663	58540780	Zdhhc20	NM_029492	-31623	-89183	TSS_upstream
545	chr14	58540663	58540780	Efha1	NM_028643	77377	-5605	intron
545	chr14	58540663	58540780	Fgf9	NM_013518	-150801	-188289	TSS_upstream
546	chr4	35832759	35832903	Lingo2	NM_175516	-40387	-178179	TSS_upstream
546	chr4	35832759	35832903	1700009N14Rik	NM_001081095	-3564494	-3565979	TSS_upstream
547	chr14	30029135	30029239	Lrtm1	NM_176920	197748	188122	TES_downstream
547	chr14	30029135	30029239	Selk	NM_019979	-752378	-759072	TSS_upstream
548	chr4	132999078	132999230	Slc9a1	NM_016981	73468	19542	TES_downstream
548	chr4	132999078	132999230	4732473B16Rik	NM_175307	-36893	-44700	TSS_upstream
549	chr4	134531410	134531531	Syf2	NM_026780	44576	38019	TES_downstream
549	chr4	134531410	134531531	Runx3	NM_019732	-145089	-202434	TSS_upstream
550	chr17	48112942	48113060	Foxp4	NM_028767	-51421	-108920	TSS_upstream
550	chr17	48112942	48113060	1700067P10Rik	NM_026625	-113580	-114868	TSS_upstream
551	chr11	113153793	113153928	Sox9	NM_011448	510323	504798	TES_downstream
551	chr11	113153793	113153928	Slc39a11	NM_027216	273214	-47692	intron
551	chr11	113153793	113153928	Sstr2	NM_001042606	-331710	-332819	TSS_upstream
552	chr1	139816805	139816949	Nr5a2	NM_030676	-959853	-1076025	TSS_upstream
552	chr1	139816805	139816949	Ptprc	NM_001111316	255004	142560	TES_downstream
553	chr10	88433782	88434007	Slc5a8	NM_145423	85158	41635	TES_downstream
553	chr10	88433782	88434007	Tmem16d	NM_178773	286640	-22156	intron
553	chr10	88433782	88434007	Gas2l3	NM_001033331	472817	437673	TES_downstream
554	chr12	36883469	36883679	Bzw2	NM_025840	-239	-65149	TSS_upstream
554	chr12	36883469	36883679	Ankmy2	NM_178910	-202	-31227	TSS_upstream
555	chr15	75739688	75739809	Naprt1	NM_172607	-14838	-18355	TSS_upstream
555	chr15	75739688	75739809	Eef1d	NM_023240	21	-14519	5'UTR
555	chr15	75739688	75739809	Eef1d	NM_029663	21	-14519	5'UTR
555	chr15	75739688	75739809	Tigd5	NM_178646	-416	-5216	TSS_upstream
556	chr6	112160527	112160645	Grm7	NM_177328	1564995	643363	TES_downstream
556	chr6	112160527	112160645	Lmcd1	NM_144799	-63225	-119832	TSS_upstream
557	chr15	79489290	79489446	Dmc1	NM_010059	-53855	-97439	TSS_upstream
557	chr15	79489290	79489446	Cby1	NM_028634	-288	-8721	TSS_upstream
558	chr6	115724181	115724310	Tmem40	NM_144805	-15267	-45089	TSS_upstream
558	chr6	115724181	115724310	Cand2	NM_025958	-347	-30641	TSS_upstream
559	chr9	92407650	92407817	Plscr4	NM_178711	55518	20380	TES_downstream
559	chr9	92407650	92407817	Plod2	NM_011961	-29556	-95528	TSS_upstream
560	chr5	53534580	53534705	Slc34a2	NM_011402	94022	71741	TES_downstream
560	chr5	53534580	53534705	2310045A20Rik	NM_172710	70048	-36321	intron
560	chr5	53534580	53534705	Rbpj	NM_001080928	-412375	-514041	TSS_upstream
561	chr16	30145130	30145264	Hes1	NM_008235	79755	77316	TES_downstream
561	chr16	30145130	30145264	Cpn2	NM_027904	122420	111267	TES_downstream
562	chr15	25828851	25828980	Myo10	NM_019472	276611	85490	TES_downstream
562	chr15	25828851	25828980	1810015C04Rik	NM_001034851	55897	-74526	intron
562	chr15	25828851	25828980	1810015C04Rik	NM_025459	-41726	-73183	TSS_upstream
563	chr4	87107069	87107221	Slc24a2	NM_172426	-230702	-478116	TSS_upstream
563	chr4	87107069	87107221	Mllt3	NM_029931	345072	308683	TES_downstream
564	chr2	19266417	19266564	Armc3	NM_001081083	145746	34630	TES_downstream
564	chr2	19266417	19266564	Msrb2	NM_029619	-26772	-50106	TSS_upstream
565	chr16	56134529	56134629	Senp7	NM_001003973	59058	7923	TES_downstream
565	chr16	56134529	56134629	Senp7	NM_001003971	59058	-55544	intron
565	chr16	56134529	56134629	Senp7	NM_025483	59058	-55544	intron
565	chr16	56134529	56134629	Impg2	NM_174876	-69846	-139286	TSS_upstream
566	chr14	118125158	118125278	Gpc5	NM_175500	2633745	1200819	TES_downstream
566	chr14	118125158	118125278	Gpc6	NM_001079844	800682	-253532	intron
566	chr14	118125158	118125278	Gpc6	NM_011821	800682	-253532	intron
566	chr14	118125158	118125278	Dct	NM_010024	326188	286810	TES_downstream
567	chr14	109260152	109260274	Trim52	NM_198601	2754799	2751717	TES_downstream
567	chr14	109260152	109260274	Slitrk1	NM_199065	53242	48992	TES_downstream
568	chr5	33015843	33015964	Yes1	NM_009535	102298	26474	TES_downstream
568	chr5	33015843	33015964	Pisd	NM_177298	112371	63058	TES_downstream
569	chr16	85015980	85016172	Gabpa	NM_008065	180708	152054	TES_downstream
569	chr16	85015980	85016172	App	NM_007471	157871	-61389	intron
569	chr16	85015980	85016172	Cyyr1	NM_144853	534541	440413	TES_downstream
570	chr3	143172527	143172696	Pkn2	NM_178654	-627658	-716189	TSS_upstream
570	chr3	143172527	143172696	Lmo4	NM_010723	695324	678882	TES_downstream
571	chr5	26426069	26426217	Speer4a	NM_029376	-60099	-65334	TSS_upstream
571	chr5	26426069	26426217	5031410I06Rik	NM_207657	5710	-936	3'UTR
571	chr5	26426069	26426217	Dpp6	NM_010075	-717753	-1626856	TSS_upstream
572	chr14	101373216	101373395	Klf12	NM_010636	-824291	-1103444	TSS_upstream
572	chr14	101373216	101373395	1700110M21Rik	NM_029680	225980	223601	TES_downstream
573	chr19	41904202	41904315	Arhgap19	NM_027667	-27735	-60184	TSS_upstream
573	chr19	41904202	41904315	Frat1	NM_008043	-347	-2814	TSS_upstream
574	chr7	117205136	117205276	Ipo7	NM_181517	43268	6579	TES_downstream
574	chr7	117205136	117205276	Zfp143	NM_009281	-9	-33699	TSS_upstream
575	chr19	29098833	29098990	Cdc37l1	NM_025950	33928	6853	TES_downstream
575	chr19	29098833	29098990	Ak3	NM_021299	23480	-3590	intron
575	chr19	29098833	29098990	Rcl1	NM_021525	-76953	-119421	TSS_upstream
576	chr8	44006605	44006738	Zfp353	NM_153096	-836939	-842045	TSS_upstream
576	chr8	44006605	44006738	Triml1	NM_177742	220168	208489	TES_downstream
577	chr19	20708764	20708916	Anxa1	NM_010730	-243680	-260917	TSS_upstream
577	chr19	20708764	20708916	Aldh1a1	NM_013467	32369	-9111	exon
577	chr19	20708764	20708916	Aldh1a7	NM_011921	93205	58602	TES_downstream
578	chr19	17460951	17461079	Gcnt1	NM_010265	-13682	-57857	TSS_upstream
578	chr19	17460951	17461079	Rfk	NM_019437	-7557	-14809	TSS_upstream
579	chr7	26053269	26053432	Erf	NM_010155	-17667	-25772	TSS_upstream
579	chr7	26053269	26053432	Cic	NM_001110131	-13847	-25816	TSS_upstream
580	chr19	10789234	10789400	Vps37c	NM_181403	26013	409	TES_downstream
580	chr19	10789234	10789400	Cd5	NM_007650	24146	3315	TES_downstream
581	chr19	43459811	43460011	Hps1	NM_019424	-605446	-630226	TSS_upstream
581	chr19	43459811	43460011	LOC545291	NM_001081257	2889	-596827	intron
581	chr19	43459811	43460011	Cnnm1	NM_031396	-55014	-111791	TSS_upstream
582	chr3	148407861	148408020	Prkacb	NM_011100	-1932047	-2015398	TSS_upstream
582	chr3	148407861	148408020	Lphn2	NM_001081298	209658	70609	TES_downstream
583	chr8	89873763	89873904	Siah1a	NM_009172	-604001	-625928	TSS_upstream
583	chr8	89873763	89873904	Cbln1	NM_019626	122657	118918	TES_downstream
584	chr18	54981207	54981351	Csnk1g3	NM_152809	959513	865942	TES_downstream
584	chr18	54981207	54981351	Zfp608	NM_175751	168287	66422	TES_downstream
585	chr12	88235476	88235614	6430527G18Rik	NM_145836	-9785	-13895	TSS_upstream
585	chr12	88235476	88235614	2310044G17Rik	NM_173735	-52815	-69209	TSS_upstream
586	chr4	97439103	97439267	LOC620779	NM_001081284	-987335	-1048608	TSS_upstream
586	chr4	97439103	97439267	Nfia	NM_010905	-5404	-339897	TSS_upstream
587	chr13	103696278	103696418	Cd180	NM_008533	212711	199638	TES_downstream
587	chr13	103696278	103696418	Sfrs12	NM_172592	858313	835346	TES_downstream
588	chr13	100114601	100114762	Ptcd2	NM_026873	-49	-25078	TSS_upstream
588	chr13	100114601	100114762	Mrps27	NM_173757	-59	-70834	TSS_upstream
589	chr17	57386757	57386905	C3	NM_009778	-19273	-43436	TSS_upstream
589	chr17	57386757	57386905	Gpr108	NM_030084	232	-12494	intron
589	chr17	57386757	57386905	Trip10	NM_134125	-2042	-16014	TSS_upstream
590	chr1	66943298	66943430	Acadl	NM_007381	-33524	-65938	TSS_upstream
590	chr1	66943298	66943430	Myl1	NM_021285	48241	27507	TES_downstream
591	chr2	30247775	30247944	5730472N09Rik	NM_175392	28005	6821	TES_downstream
591	chr2	30247775	30247944	Dolpp1	NM_020329	-76	-8187	TSS_upstream
592	chr7	151224176	151224297	Dhcr7	NM_007856	215165	189922	TES_downstream
592	chr7	151224176	151224297	Shank2	NM_001081370	-246053	-384343	TSS_upstream
593	chr11	87262460	87262594	Rad51c	NM_053269	-44587	-72378	TSS_upstream
593	chr11	87262460	87262594	Tex14	NM_031386	43961	-106797	intron
593	chr11	87262460	87262594	2016-09-04	NM_011129	-132105	-141513	TSS_upstream
594	chr18	33545328	33545476	Stard4	NM_133774	-171933	-184328	TSS_upstream
594	chr18	33545328	33545476	D0H4S114	NM_001109990	77672	51270	TES_downstream
595	chr6	64972082	64972230	Atoh1	NM_007500	293017	290928	TES_downstream
595	chr6	64972082	64972230	Smarcad1	NM_007958	-20504	-93886	TSS_upstream
596	chr2	145687811	145687947	OTTMUSG00000015643	NM_001037929	-307162	-312689	TSS_upstream
596	chr2	145687811	145687947	Rin2	NM_028724	75997	-25469	intron
596	chr2	145687811	145687947	Nat5	NM_026425	-41125	-54172	TSS_upstream
597	chr7	52959447	52959592	Gm484	NM_001033356	19736	9596	TES_downstream
597	chr7	52959447	52959592	Car11	NM_009800	4183	-511	intron
597	chr7	52959447	52959592	Dbp	NM_016974	-1082	-6001	TSS_upstream
598	chr11	95936983	95937125	LOC100041835	NM_001112664	-92	-2765	TSS_upstream
598	chr11	95936983	95937125	Calcoco2	NM_001100177	36221	23585	TES_downstream
599	chr11	55283051	55283185	Atox1	NM_009720	-8479	-22974	TSS_upstream
599	chr11	55283051	55283185	G3bp1	NM_013716	-135	-31270	TSS_upstream
600	chr12	25277146	25277597	Taf1b	NM_020614	93875	34143	TES_downstream
600	chr12	25277146	25277597	Grhl1	NM_145890	11788	-24881	intron
600	chr12	25277146	25277597	Klf11	NM_178357	-58767	-70168	TSS_upstream
601	chr1	182238029	182238233	Psen2	NM_011183	-62100	-80995	TSS_upstream
601	chr1	182238029	182238233	Itpkb	NM_001081175	-22475	-115658	TSS_upstream
602	chr1	38452019	38452197	Rev1	NM_019570	-265602	-342478	TSS_upstream
602	chr1	38452019	38452197	Lonrf2	NM_001029878	425951	399245	TES_downstream
603	chr1	188465122	188465284	Lyplal1	NM_146106	-524015	-553445	TSS_upstream
603	chr1	188465122	188465284	Tgfb2	NM_009367	64664	-17677	intron
603	chr1	188465122	188465284	Rrp15	NM_026041	108033	79761	TES_downstream
604	chr9	105409430	105409578	Atp2c1	NM_175025	-12076	-95813	TSS_upstream
604	chr9	105409430	105409578	Pik3r4	NM_001081309	-135820	-180480	TSS_upstream
605	chr5	52290636	52290792	Ppargc1a	NM_008904	-345615	-441822	TSS_upstream
605	chr5	52290636	52290792	Dhx15	NM_007839	291043	250733	TES_downstream
606	chr7	140844708	140844854	4930404H21Rik	NM_028654	-50984	-66075	TSS_upstream
606	chr7	140844708	140844854	2700050L05Rik	NM_178115	15393	-19871	intron
606	chr7	140844708	140844854	2700050L05Rik	NM_145995	936	-19082	5'UTR
606	chr7	140844708	140844854	Mmp21	NM_152944	26962	21171	TES_downstream
607	chr6	119624491	119624627	Fbxl14	NM_133940	194756	191927	TES_downstream
607	chr6	119624491	119624627	Erc1	NM_053204	173608	-103746	intron
607	chr6	119624491	119624627	Erc1	NM_178085	173608	98165	TES_downstream
608	chr8	47637195	47637348	Acsl1	NM_007981	80876	15868	TES_downstream
608	chr8	47637195	47637348	Mlf1ip	NM_027973	-151	-27666	TSS_upstream
609	chr9	84077695	84077869	Bckdhb	NM_199195	235395	59936	TES_downstream
609	chr9	84077695	84077869	Ibtk	NM_001081282	1559983	1503180	TES_downstream
610	chr3	107136222	107136351	Rbm15	NM_001045807	-80	-7259	TSS_upstream
610	chr3	107136222	107136351	Kcnc4	NM_145922	125529	104934	TES_downstream
611	chr4	114672483	114672649	Cmpk	NM_025647	-12816	-39324	TSS_upstream
611	chr4	114672483	114672649	Stil	NM_009185	-238	-42933	TSS_upstream
612	chr17	16130982	16131132	Rgmb	NM_178615	-167508	-187841	TSS_upstream
612	chr17	16130982	16131132	BC002059	NM_145397	-957445	-980063	TSS_upstream
613	chr18	43818073	43818196	Dpysl3	NM_009468	-265150	-334199	TSS_upstream
613	chr18	43818073	43818196	Spink3	NM_009258	78756	69588	TES_downstream
614	chr3	86352365	86352540	Mab21l2	NM_011839	-248	-2950	TSS_upstream
614	chr3	86352365	86352540	Dclk2	NM_027539	372350	237620	TES_downstream
615	chr4	97315664	97315828	LOC620779	NM_001081284	-863896	-925169	TSS_upstream
615	chr4	97315664	97315828	Nfia	NM_010905	-128843	-463336	TSS_upstream
616	chr11	69209079	69209239	Cyb5d1	NM_001045525	-312	-2046	TSS_upstream
616	chr11	69209079	69209239	Lsmd1	NM_030083	-133	-1013	TSS_upstream
617	chr18	42753448	42753570	Gpr151	NM_181543	-14204	-15836	TSS_upstream
617	chr18	42753448	42753570	Ppp2r2b	NM_027531	305133	51413	TES_downstream
618	chr17	86550286	86550450	Six2	NM_011380	-462782	-466761	TSS_upstream
618	chr17	86550286	86550450	Prkce	NM_011104	-17561	-503660	TSS_upstream
619	chr4	119314806	119314966	Guca2a	NM_008190	4550	2817	TES_downstream
619	chr4	119314806	119314966	Guca2b	NM_008191	16663	14321	TES_downstream
620	chr17	57387234	57387300	Gpr108	NM_030084	-204	-12930	TSS_upstream
620	chr17	57387234	57387300	Trip10	NM_134125	-1606	-15578	TSS_upstream
621	chr17	46756589	46756707	Srf	NM_020493	-63538	-72861	TSS_upstream
621	chr17	46756589	46756707	Ptk7	NM_175168	9736	-55249	intron
621	chr17	46756589	46756707	Klc4	NM_029091	25444	10931	TES_downstream
622	chr10	79459085	79459269	Cnn2	NM_007725	7833	1033	TES_downstream
622	chr10	79459085	79459269	Abca7	NM_013850	-1182	-19139	TSS_upstream
623	chr14	105727939	105728109	Ndfip2	NM_029561	70004	19535	TES_downstream
623	chr14	105727939	105728109	Spry2	NM_011897	568011	563709	TES_downstream
624	chr13	71515119	71515190	Adamts16	NM_172053	-534467	-648469	TSS_upstream
624	chr13	71515119	71515190	Irx1	NM_010573	586016	580525	TES_downstream
625	chr10	67999727	67999859	Arid5b	NM_023598	-258320	-441453	TSS_upstream
625	chr10	67999727	67999859	1700040L02Rik	NM_028491	4829	-106090	intron
625	chr10	67999727	67999859	Tmem26	NM_177794	-186722	-243568	TSS_upstream
626	chr2	5872106	5872333	Dhtkd1	NM_001081131	-8382	-53114	TSS_upstream
626	chr2	5872106	5872333	Upf2	NM_001081132	-295	-105529	TSS_upstream
627	chr7	26539917	26540059	Hnrpul1	NM_178089	-269	-18373	TSS_upstream
627	chr7	26539917	26540059	Axl	NM_009465	33571	2303	TES_downstream
628	chr15	37247766	37247931	Zfp706	NM_026521	-310692	-321067	TSS_upstream
628	chr15	37247766	37247931	Grhl2	NM_026496	84847	-45469	intron
628	chr15	37247766	37247931	Ncald	NM_134094	474313	48081	TES_downstream
629	chr6	58949226	58949361	Nap1l5	NM_021432	-92174	-94067	TSS_upstream
629	chr6	58949226	58949361	D430015B01Rik	NM_153574	25202	-65764	intron
629	chr6	58949226	58949361	Tigd2	NM_001081145	-209570	-212733	TSS_upstream
630	chr10	61912448	61912560	Supv3l1	NM_181423	-64	-20379	TSS_upstream
630	chr10	61912448	61912560	Vps26a	NM_133672	36995	5516	TES_downstream
631	chr4	9690646	9690794	Asph	NM_133723	-119857	-142664	TSS_upstream
631	chr4	9690646	9690794	Gdf6	NM_013526	-80798	-98771	TSS_upstream
632	chr3	46359482	46359592	Pcdh10	NM_001098170	1177218	1121037	TES_downstream
632	chr3	46359482	46359592	Pcdh18	NM_130448	3201665	3187680	TES_downstream
633	chr7	63803087	63803220	p	NM_021879	308013	11267	TES_downstream
633	chr7	63803087	63803220	Gabrg3	NM_008074	839087	176458	TES_downstream
634	chr10	116963738	116963875	Cpsf6	NM_001013391	-149802	-178544	TSS_upstream
634	chr10	116963738	116963875	Mdm2	NM_010786	183965	162154	TES_downstream
635	chr17	48112665	48112836	Foxp4	NM_028767	-51170	-108669	TSS_upstream
635	chr17	48112665	48112836	1700067P10Rik	NM_026625	-113831	-115119	TSS_upstream
636	chr10	80783860	80784009	Pip5k1c	NM_008844	28210	3285	TES_downstream
636	chr10	80783860	80784009	2510012J08Rik	NM_027381	-7	-5051	TSS_upstream
637	chr13	53367420	53367564	Nfil3	NM_017373	-291085	-304915	TSS_upstream
637	chr13	53367420	53367564	Ror2	NM_013846	13985	-162807	intron
637	chr13	53367420	53367564	Sptlc1	NM_009269	105237	60626	TES_downstream
638	chr3	66029433	66029606	Veph1	NM_028357	-89160	-168963	TSS_upstream
638	chr3	66029433	66029606	Veph1	NM_145820	71221	-168493	intron
638	chr3	66029433	66029606	Ptx3	NM_008987	5711	-208	3'UTR
638	chr3	66029433	66029606	Shox2	NM_013665	756173	747671	TES_downstream
639	chr2	58358301	58358559	Acvr1c	NM_001111030	-148262	-238567	TSS_upstream
639	chr2	58358301	58358559	Acvr1	NM_001110204	60808	-59582	5'UTR
639	chr2	58358301	58358559	Acvr1	NM_001110205	60808	-59582	5'UTR
639	chr2	58358301	58358559	Acvr1	NM_007394	60808	-59582	5'UTR
639	chr2	58358301	58358559	Upp2	NM_029692	-249165	-284648	TSS_upstream
640	chr13	110460470	110460636	Depdc1b	NM_178683	1354023	1280803	TES_downstream
640	chr13	110460470	110460636	Pde4d	NM_011056	1016183	-281128	intron
640	chr13	110460470	110460636	Rab3c	NM_023852	609804	389976	TES_downstream
641	chr16	81353567	81353687	Prss7	NM_178855	-2262286	-2399919	TSS_upstream
641	chr16	81353567	81353687	Ncam2	NM_010954	152686	-244422	intron
641	chr16	81353567	81353687	Ncam2	NM_001113208	152686	-270904	intron
641	chr16	81353567	81353687	Mrpl39	NM_017404	3381798	3364898	TES_downstream
642	chr1	74438123	74438258	Slc11a1	NM_013612	16388	5563	TES_downstream
642	chr1	74438123	74438258	Ctdsp1	NM_153088	18	-5668	5'UTR
642	chr1	74438123	74438258	Vil1	NM_009509	-17789	-43897	TSS_upstream
643	chr3	89197580	89197715	Zbtb7b	NM_009565	-523	-16080	TSS_upstream
643	chr3	89197580	89197715	Lenep	NM_020517	9067	7274	TES_downstream
644	chr3	88100966	88101092	1700021C14Rik	NM_029801	-270	-14348	TSS_upstream
644	chr3	88100966	88101092	Cct3	NM_009836	-27	-24658	TSS_upstream
645	chr3	148313608	148313774	Prkacb	NM_011100	-1837798	-1921149	TSS_upstream
645	chr3	148313608	148313774	Lphn2	NM_001081298	303907	164858	TES_downstream
646	chr10	106985246	106985414	Myf6	NM_008657	-53546	-55415	TSS_upstream
646	chr10	106985246	106985414	Ptprq	NM_001081432	171752	-30915	intron
646	chr10	106985246	106985414	Ppp1r12a	NM_027892	-614125	-729300	TSS_upstream
647	chr12	3692388	3692534	Asxl2	NM_172421	265578	185613	TES_downstream
647	chr12	3692388	3692534	Dtnb	NM_007886	119939	-89043	intron
647	chr12	3692388	3692534	Dnmt3a	NM_007872	-114518	-221981	TSS_upstream
648	chr6	97655215	97655387	Frmd4b	NM_145148	-87726	-418441	TSS_upstream
648	chr6	97655215	97655387	Mitf	NM_001113198	-101750	-316050	TSS_upstream
649	chr17	7894035	7894157	Ttll2	NM_001098267	-337052	-338844	TSS_upstream
649	chr17	7894035	7894157	Fndc1	NM_001081416	103742	37336	TES_downstream
650	chr11	99350267	99350417	Krt20	NM_023256	-50876	-60626	TSS_upstream
650	chr11	99350267	99350417	Krt23	NM_033373	4081	-11056	intron
650	chr11	99350267	99350417	Krt39	NM_213730	32229	25595	TES_downstream
651	chr1	66663870	66664033	Mtap2	NM_008632	442049	174795	TES_downstream
651	chr1	66663870	66664033	Rpe	NM_025683	-83515	-102427	TSS_upstream
652	chr1	87960857	87961035	Spata3	NM_027300	42419	34414	TES_downstream
652	chr1	87960857	87961035	Psmd1	NM_027357	-247	-74923	TSS_upstream
653	chr11	4999263	4999417	Ewsr1	NM_007968	-261	-29650	TSS_upstream
653	chr11	4999263	4999417	Rhbdd3	NM_177370	-100	-6753	TSS_upstream
654	chr12	69564087	69564341	Mdga2	NM_207010	-1242025	-1992043	TSS_upstream
654	chr12	69564087	69564341	Rps29	NM_009093	695842	694497	TES_downstream
655	chr11	5171687	5171820	Kremen1	NM_032396	-10141	-80198	TSS_upstream
655	chr11	5171687	5171820	Znrf3	NM_001080924	173096	4573	TES_downstream
656	chr13	90405734	90405861	Tmem167	NM_025335	176457	158871	TES_downstream
656	chr13	90405734	90405861	Rps23	NM_024175	-656929	-658539	TSS_upstream
657	chr14	71670544	71670674	Gfra2	NM_008115	380673	290965	TES_downstream
657	chr14	71670544	71670674	Fndc3a	NM_207636	1439200	1267150	TES_downstream
658	chr14	75299707	75299797	Esd	NM_016903	167601	149503	TES_downstream
658	chr14	75299707	75299797	Lrch1	NM_001033439	47931	-145273	intron
658	chr14	75299707	75299797	5031414D18Rik	NM_198642	-116081	-152586	TSS_upstream
659	chr2	106673511	106673679	C130023O10Rik	NM_177110	15381	13906	TES_downstream
659	chr2	106673511	106673679	2700007P21Rik	NM_173750	136952	129090	TES_downstream
660	chr4	97210857	97211117	LOC620779	NM_001081284	-759137	-820410	TSS_upstream
660	chr4	97210857	97211117	Nfia	NM_010905	-233602	-568095	TSS_upstream
661	chr13	16897593	16897738	Inhba	NM_008380	791358	778622	TES_downstream
661	chr13	16897593	16897738	5033411D12Rik	NM_138654	888907	51644	TES_downstream
662	chrX	20235352	20235484	Rbm10	NM_145627	38297	7404	TES_downstream
662	chrX	20235352	20235484	Uba1	NM_009457	-128	-24886	TSS_upstream
663	chr5	114221743	114221904	Sart3	NM_016926	-166	-29369	TSS_upstream
663	chr5	114221743	114221904	Iscu	NM_025526	-997	-6467	TSS_upstream
664	chr8	14888550	14888683	Dlgap2	NM_172910	792742	40937	TES_downstream
664	chr8	14888550	14888683	Cln8	NM_012000	81	-13102	5'UTR
664	chr8	14888550	14888683	Arhgef10	NM_001037736	-23100	-112468	TSS_upstream
665	chr4	41688232	41688356	Oprs1	NM_011014	-109	-2926	TSS_upstream
665	chr4	41688232	41688356	Galt	NM_016658	-13831	-17703	TSS_upstream
666	chr15	78004649	78004754	Rabl4	NM_025931	-164	-14809	TSS_upstream
666	chr15	78004649	78004754	Pvalb	NM_013645	29884	16846	TES_downstream
667	chr10	40603312	40603430	9030224M15Rik	NM_177793	200284	72483	TES_downstream
667	chr10	40603312	40603430	Wasf1	NM_031877	-7	-55001	TSS_upstream
668	chr16	4719178	4719391	Nmral1	NM_026393	-226	-7967	TSS_upstream
668	chr16	4719178	4719391	Hmox2	NM_010443	-22328	-46963	TSS_upstream
669	chr11	4522659	4522811	Mtmr3	NM_028860	-27918	-141865	TSS_upstream
669	chr11	4522659	4522811	Ascc2	NM_029291	-15060	-60652	TSS_upstream
670	chr5	137974446	137974591	Gnb2	NM_010312	-62	-5162	TSS_upstream
670	chr5	137974446	137974591	Actl6b	NM_031404	-20264	-36282	TSS_upstream
671	chr15	56877798	56877929	Has2	NM_008216	-351763	-380682	TSS_upstream
671	chr15	56877798	56877929	BC026439	NM_172378	431316	197462	TES_downstream
672	chr9	97667735	97667948	Trim42	NM_030219	-397465	-417861	TSS_upstream
672	chr9	97667735	97667948	Clstn2	NM_022319	265744	-323028	intron
672	chr9	97667735	97667948	Nmnat3	NM_144533	-529160	-644005	TSS_upstream
673	chr6	136419036	136419198	Grin2b	NM_008171	-295589	-739295	TSS_upstream
673	chr6	136419036	136419198	Atf7ip	NM_019426	-48254	-136782	TSS_upstream
674	chr12	57819225	57819365	Pax9	NM_011041	22670	7079	TES_downstream
674	chr12	57819225	57819365	Slc25a21	NM_172577	479163	-5485	exon
674	chr12	57819225	57819365	AU021838	NM_001037746	-512103	-521558	TSS_upstream
675	chr8	72240794	72241171	1200003I07Rik	NM_001039967	-182	-11946	TSS_upstream
675	chr8	72240794	72241171	D330038O06Rik	NM_177899	57827	44240	TES_downstream
676	chr3	66029195	66029324	Veph1	NM_028357	-88900	-168703	TSS_upstream
676	chr3	66029195	66029324	Veph1	NM_145820	71481	-168233	intron
676	chr3	66029195	66029324	Ptx3	NM_008987	5451	-468	3'UTR
676	chr3	66029195	66029324	Shox2	NM_013665	756433	747931	TES_downstream
677	chr16	45245193	45245345	Atg3	NM_026402	86328	56619	TES_downstream
677	chr16	45245193	45245345	Btla	NM_001037719	20820	-7738	intron
677	chr16	45245193	45245345	Btla	NM_177584	20820	-7738	intron
677	chr16	45245193	45245345	Cd200	NM_010818	163896	136978	TES_downstream
678	chr3	7366321	7366484	Pxmp3	NM_008994	-1790275	-1805891	TSS_upstream
678	chr3	7366321	7366484	Pkia	NM_008862	-201	-78962	TSS_upstream
679	chr10	79317170	79317339	9130017N09Rik	NM_030218	33489	24058	TES_downstream
679	chr10	79317170	79317339	Ptbp1	NM_001077363	-95	-9923	TSS_upstream
680	chr12	119129003	119129136	Cdca7l	NM_146040	46736	11891	TES_downstream
680	chr12	119129003	119129136	Dnahc11	NM_010060	308446	-12615	intron
680	chr12	119129003	119129136	Sp4	NM_009239	410772	344336	TES_downstream
681	chr2	110054675	110054828	Ccdc34	NM_026613	196756	169947	TES_downstream
681	chr2	110054675	110054828	Bbox1	NM_130452	91130	50488	TES_downstream
682	chr11	87405485	87405648	2016-09-04	NM_011129	10934	1526	TES_downstream
682	chr11	87405485	87405648	Mtmr4	NM_133215	-152	-24231	TSS_upstream
683	chr2	27395538	27395723	Brd3	NM_023336	-64925	-92294	TSS_upstream
683	chr2	27395538	27395723	Rxra	NM_011305	-137090	-223208	TSS_upstream
684	chr7	140604534	140604671	Ctbp2	NM_009980	-289437	-425909	TSS_upstream
684	chr7	140604534	140604671	4930404H21Rik	NM_028654	189195	174104	TES_downstream
685	chr12	109513928	109514057	Ccnk	NM_009832	96045	72424	TES_downstream
685	chr12	109513928	109514057	1600002O04Rik	NM_001044380	-30487	-52517	TSS_upstream
686	chr9	16924283	16924415	Fat3	NM_001080814	-741675	-1209713	TSS_upstream
686	chr9	16924283	16924415	Chordc1	NM_025844	-1172361	-1194094	TSS_upstream
687	chr17	70983179	70983314	Zfp161	NM_009547	1249929	1243363	TES_downstream
687	chr17	70983179	70983314	Dlgap1	NM_177639	209115	-185880	intron
687	chr17	70983179	70983314	Dlgap1	NM_027712	117885	-184327	intron
687	chr17	70983179	70983314	Tgif1	NM_009372	217291	210310	TES_downstream
688	chr1	43672912	43673019	Nck2	NM_010879	170370	45609	TES_downstream
688	chr1	43672912	43673019	1500015O10Rik	NM_024283	-114573	-126423	TSS_upstream
689	chr17	71238580	71238792	Tgif1	NM_009372	-38149	-45130	TSS_upstream
689	chr17	71238580	71238792	Mylc2b	NM_023402	101169	84616	TES_downstream
690	chr8	24696919	24697092	Sfrp1	NM_013834	175016	136902	TES_downstream
690	chr8	24696919	24697092	Zmat4	NM_177086	-83159	-476569	TSS_upstream
691	chr7	26004269	26004439	Pou2f2	NM_011138	-86876	-126680	TSS_upstream
691	chr7	26004269	26004439	Dedd2	NM_207677	523	-16496	5'UTR
691	chr7	26004269	26004439	Zfp526	NM_175436	-2115	-8169	TSS_upstream
692	chr2	44160305	44160468	Arhgap15	NM_001025377	556040	413094	TES_downstream
692	chr2	44160305	44160468	Gtdc1	NM_172662	556755	259555	TES_downstream
693	chr13	72377813	72377893	Irx1	NM_010573	-276683	-282174	TSS_upstream
693	chr13	72377813	72377893	Irx2	NM_010574	-388572	-393788	TSS_upstream
694	chr13	31413344	31413487	EG432743	NM_001013788	347383	345299	TES_downstream
694	chr13	31413344	31413487	Foxq1	NM_008239	-236623	-239427	TSS_upstream
695	chr6	71583477	71583634	Jmjd1a	NM_001038695	-8859	-43927	TSS_upstream
695	chr6	71583477	71583634	Reep1	NM_178608	-74298	-177140	TSS_upstream
696	chr1	57323796	57323951	Satb2	NM_139146	-295696	-473049	TSS_upstream
696	chr1	57323796	57323951	1110034B05Rik	NM_001037742	139405	121214	TES_downstream
697	chr13	44262696	44262858	Cd83	NM_009856	382302	364277	TES_downstream
697	chr13	44262696	44262858	Jarid2	NM_021878	-563494	-753568	TSS_upstream
698	chr13	63346104	63346188	Fbp1	NM_019395	-356551	-380034	TSS_upstream
698	chr13	63346104	63346188	2010111I01Rik	NM_028079	229853	-54817	intron
698	chr13	63346104	63346188	Fancc	NM_001042673	186906	59870	TES_downstream
699	chr13	44277925	44278076	Cd83	NM_009856	397525	379500	TES_downstream
699	chr13	44277925	44278076	Jarid2	NM_021878	-548271	-738345	TSS_upstream
700	chr15	58211978	58212240	8230402K04Rik	NM_177755	-56386	-65982	TSS_upstream
700	chr15	58211978	58212240	Anxa13	NM_027211	8719	-39091	intron
700	chr15	58211978	58212240	D15Ertd621e	NM_145959	-34927	-77185	TSS_upstream
701	chr15	53998117	53998272	Samd12	NM_177225	-264204	-704839	TSS_upstream
701	chr15	53998117	53998272	Tnfrsf11b	NM_008764	111844	83979	TES_downstream
702	chr15	93417668	93417854	Pphln1	NM_175363	188981	95419	TES_downstream
702	chr15	93417668	93417854	Prickle1	NM_001033217	8560	-88217	5'UTR
702	chr15	93417668	93417854	Adamts20	NM_177431	816927	682832	TES_downstream
703	chr15	37127672	37127793	Zfp706	NM_026521	-190576	-200951	TSS_upstream
703	chr15	37127672	37127793	Grhl2	NM_026496	-35269	-165585	TSS_upstream
704	chr16	31592321	31592549	Bdh1	NM_175177	170056	134853	TES_downstream
704	chr16	31592321	31592549	Dlg1	NM_007862	-71689	-280994	TSS_upstream
705	chr16	35164622	35164758	Ptplb	NM_023587	142184	55430	TES_downstream
705	chr16	35164622	35164758	Adcy5	NM_001012765	8969	-139944	intron
705	chr16	35164622	35164758	Sec22a	NM_133704	199313	146526	TES_downstream
706	chr16	40436671	40436791	Igsf11	NM_170599	1534274	1409462	TES_downstream
706	chr16	40436671	40436791	Lsamp	NM_175548	-1096723	-1709594	TSS_upstream
707	chr9	85736217	85736288	Ibtk	NM_001081282	-98487	-155290	TSS_upstream
707	chr9	85736217	85736288	Tpbg	NM_011627	236	-3143	5'UTR
707	chr9	85736217	85736288	Ube2cbp	NM_027394	622270	464588	TES_downstream
708	chr10	68593322	68593591	Tmem26	NM_177794	406941	350095	TES_downstream
708	chr10	68593322	68593591	Rhobtb1	NM_001081347	-81948	-161075	TSS_upstream
709	chr9	67152968	67153050	Tpm1	NM_024427	-255990	-282610	TSS_upstream
709	chr9	67152968	67153050	Tln2	NM_001081242	254500	-88118	intron
709	chr9	67152968	67153050	3300001A09Rik	NM_001081314	-453373	-455730	TSS_upstream
710	chr5	144446108	144446267	2810453I06Rik	NM_026050	136547	120976	TES_downstream
710	chr5	144446108	144446267	Pscd3	NM_011182	62785	-24927	intron
710	chr5	144446108	144446267	Usp42	NM_029749	46961	25007	TES_downstream
711	chr1	168932438	168932858	Fmo9	NM_172844	-320673	-340463	TSS_upstream
711	chr1	168932438	168932858	C030014K22Rik	NM_175461	1043	-88492	intron
711	chr1	168932438	168932858	Uck2	NM_030724	282609	223568	TES_downstream
712	chr13	110096023	110096168	Depdc1b	NM_178683	989565	916345	TES_downstream
712	chr13	110096023	110096168	Pde4d	NM_011056	651725	-645586	intron
712	chr13	110096023	110096168	Rab3c	NM_023852	974262	754434	TES_downstream
713	chr4	137183763	137183909	Ldlrad2	NM_001033979	-52742	-57046	TSS_upstream
713	chr4	137183763	137183909	Usp48	NM_130879	33733	-30615	intron
713	chr4	137183763	137183909	Rap1gap	NM_001081155	-53781	-101945	TSS_upstream
714	chr9	116997534	116997713	Tgfbr2	NM_029575	-913469	-998128	TSS_upstream
714	chr9	116997534	116997713	Rbms3	NM_178660	163973	-510397	intron
714	chr9	116997534	116997713	Azi2	NM_001048146	-951993	-971978	TSS_upstream
715	chr6	72166674	72166830	St3gal5	NM_011375	119146	62189	TES_downstream
715	chr6	72166674	72166830	Atoh8	NM_153778	18818	-10581	intron
715	chr6	72166674	72166830	Sftpb	NM_147779	-86489	-97611	TSS_upstream
716	chr2	20587320	20587519	4921504E06Rik	NM_027600	-1111883	-1202956	TSS_upstream
716	chr2	20587320	20587519	Etl4	NM_001081006	375880	-144742	intron
716	chr2	20587320	20587519	Arhgap21	NM_001081364	277626	182126	TES_downstream
717	chr1	173211259	173211431	Ppox	NM_008911	-29	-4223	TSS_upstream
717	chr1	173211259	173211431	Usp21	NM_013919	6711	738	TES_downstream
718	chr12	94395549	94395716	Sel1l	NM_011344	-1308036	-1351150	TSS_upstream
718	chr12	94395549	94395716	Flrt2	NM_201518	-2534831	-2623602	TSS_upstream
719	chr19	16000412	16000535	Psat1	NM_177420	-959	-20852	TSS_upstream
719	chr19	16000412	16000535	Cep78	NM_198019	59005	29789	TES_downstream
720	chr13	32140468	32140720	Foxc1	NM_008592	242080	238091	TES_downstream
720	chr13	32140468	32140720	Gmds	NM_146041	289818	-229140	intron
720	chr13	32140468	32140720	Wrnip1	NM_030215	-753312	-773883	TSS_upstream
721	chr15	80541217	80541426	AW544981	NM_145986	39045	10467	TES_downstream
721	chr15	80541217	80541426	Tnrc6b	NM_144812	-421	-230194	TSS_upstream
722	chr4	125933516	125933724	Mtap7d1	NM_144941	-94	-24209	TSS_upstream
722	chr4	125933516	125933724	Trappc3	NM_013718	-6028	-19506	TSS_upstream
723	chr18	56069725	56069848	Zfp608	NM_175751	-920220	-1022085	TSS_upstream
723	chr18	56069725	56069848	Gramd3	NM_026240	-521999	-593659	TSS_upstream
724	chr2	24981941	24982082	Noxa1	NM_172204	-31344	-40822	TSS_upstream
724	chr2	24981941	24982082	Nrarp	NM_025980	-54266	-56840	TSS_upstream
725	chr5	51935653	51935789	Kcnip4	NM_030265	-2654926	-3154980	TSS_upstream
725	chr5	51935653	51935789	Ppargc1a	NM_008904	9378	-86829	intron
725	chr5	51935653	51935789	Dhx15	NM_007839	646036	605726	TES_downstream
726	chr2	65248826	65249021	9330158F14Rik	NM_177074	-46841	-94234	TSS_upstream
726	chr2	65248826	65249021	Scn3a	NM_018732	156625	46251	TES_downstream
727	chr4	82401842	82401960	Nfib	NM_008687	-250690	-465825	TSS_upstream
727	chr4	82401842	82401960	Zdhhc21	NM_026647	103509	46567	TES_downstream
728	chr10	33991649	33991831	Dse	NM_172508	-64384	-120542	TSS_upstream
728	chr10	33991649	33991831	Tspyl1	NM_009433	-10308	-12951	TSS_upstream
729	chr15	67219971	67220117	St3gal1	NM_009177	-211601	-285608	TSS_upstream
729	chr15	67219971	67220117	Zfat1	NM_198644	870364	695284	TES_downstream
730	chr6	100923796	100923969	Ppp4r2	NM_182939	140251	105172	TES_downstream
730	chr6	100923796	100923969	Pdzrn3	NM_018884	404008	175725	TES_downstream
731	chr8	129350463	129350643	1810063B05Rik	NM_174987	404126	401220	TES_downstream
731	chr8	129350463	129350643	Tomm20	NM_024214	119176	107896	TES_downstream
732	chr10	42715207	42715333	Scml4	NM_172938	134748	34685	TES_downstream
732	chr10	42715207	42715333	Sobp	NM_175407	179065	7035	TES_downstream
733	chr6	129112098	129112421	Clec2e	NM_153506	-61326	-70410	TSS_upstream
733	chr6	129112098	129112421	Clec2d	NM_053109	-18380	-24292	TSS_upstream
734	chr13	63981056	63981232	0610007P08Rik	NM_023507	64503	10182	TES_downstream
734	chr13	63981056	63981232	9330134C04Rik	NM_001013608	7382	-20464	intron
734	chr13	63981056	63981232	Hsd17b3	NM_008291	209364	178437	TES_downstream
735	chr4	151852068	151852177	Kcnab2	NM_010598	-535	-87270	TSS_upstream
735	chr4	151852068	151852177	Nphp4	NM_153424	-128	-85170	TSS_upstream
736	chr11	61920373	61920538	Akap10	NM_019921	-176728	-235647	TSS_upstream
736	chr11	61920373	61920538	Specc1	NM_001029936	29857	-116059	intron
736	chr11	61920373	61920538	Adora2b	NM_007413	-142030	-159498	TSS_upstream
737	chr12	29866741	29866970	Tssc1	NM_201357	430125	314500	TES_downstream
737	chr12	29866741	29866970	Myt1l	NM_001093775	-346393	-741218	TSS_upstream
738	chr11	115138479	115138737	Fdxr	NM_007997	-326	-9270	TSS_upstream
738	chr11	115138479	115138737	Fads6	NM_178035	20219	6071	TES_downstream
739	chr4	132011024	132011196	Phactr4	NM_175306	-32789	-99218	TSS_upstream
739	chr4	132011024	132011196	Med18	NM_026039	8650	3535	TES_downstream
740	chr8	79347524	79347667	Mcm5	NM_008566	1714169	1695258	TES_downstream
740	chr8	79347524	79347667	Nr3c2	NM_001083906	-78811	-419942	TSS_upstream
741	chr8	86423853	86423940	Cd97	NM_011925	-158829	-176633	TSS_upstream
741	chr8	86423853	86423940	Lphn1	NM_181039	-100	-41956	TSS_upstream
742	chr12	53850982	53851129	Arhgap5	NM_009706	233992	182218	TES_downstream
742	chr12	53850982	53851129	Akap6	NM_198111	50686	-400946	5'UTR
742	chr12	53850982	53851129	Npas3	NM_013780	-498608	-1322106	TSS_upstream
743	chr9	31722921	31723118	Barx2	NM_013800	-2150	-69391	TSS_upstream
743	chr9	31722921	31723118	Grit	NM_177379	-292765	-345849	TSS_upstream
744	chr19	55862914	55862961	Vti1a	NM_016862	472097	161887	TES_downstream
744	chr19	55862914	55862961	Tcf7l2	NM_009333	46178	-144789	intron
744	chr19	55862914	55862961	Habp2	NM_146101	-499490	-531641	TSS_upstream
745	chr19	53674639	53674789	Dusp5	NM_001085390	70907	58903	TES_downstream
745	chr19	53674639	53674789	Smc3	NM_007790	-171	-45606	TSS_upstream
746	chr2	115893468	115893630	Meis2	NM_010825	-2701	-204745	TSS_upstream
746	chr2	115893468	115893630	Tmco5	NM_026104	-810894	-824680	TSS_upstream
747	chr7	91569238	91569438	Arnt2	NM_007488	-10870	-174550	TSS_upstream
747	chr7	91569238	91569438	Fah	NM_010176	184921	164342	TES_downstream
748	chr10	121999085	121999285	Avpr1a	NM_016847	113631	108677	TES_downstream
748	chr10	121999085	121999285	Ppm1h	NM_176919	-116632	-359844	TSS_upstream
749	chr1	186854812	186854996	Mark1	NM_145515	-31547	-133423	TSS_upstream
749	chr1	186854812	186854996	Iars2	NM_198653	298375	255636	TES_downstream
750	chr4	56493185	56493468	Klf4	NM_010637	-947989	-953186	TSS_upstream
750	chr4	56493185	56493468	Actl7b	NM_025271	260970	259550	TES_downstream
751	chr16	33326167	33326319	Snx4	NM_080557	74702	26596	TES_downstream
751	chr16	33326167	33326319	Zfp148	NM_011749	-54617	-177745	TSS_upstream
752	chr14	70132358	70132524	Chmp7	NM_134078	-102	-15635	TSS_upstream
752	chr14	70132358	70132524	Tnfrsf10b	NM_020275	-34894	-51776	TSS_upstream
753	chr14	104178061	104178173	Slain1	NM_198014	128658	74102	TES_downstream
753	chr14	104178061	104178173	Ednrb	NM_007904	64795	35725	TES_downstream
754	chr17	75577989	75578108	Ttc27	NM_152817	460959	315141	TES_downstream
754	chr17	75577989	75578108	Ltbp1	NM_019919	173180	-213060	intron
754	chr17	75577989	75578108	Ltbp1	NM_206958	-173	-213060	TSS_upstream
755	chr7	20147706	20147929	BC024868	NM_199149	-71	-31502	TSS_upstream
755	chr7	20147706	20147929	Gemin7	NM_027189	10874	2480	TES_downstream
756	chr2	181405821	181405993	Prpf6	NM_133701	69884	15542	TES_downstream
756	chr2	181405821	181405993	Sox18	NM_009236	437	-1366	exon
756	chr2	181405821	181405993	Tcea2	NM_009326	-9107	-16848	TSS_upstream
757	chr16	57473673	57473822	Tbc1d23	NM_026254	-242169	-304771	TSS_upstream
757	chr16	57473673	57473822	2610528E23Rik	NM_025599	133208	-171635	intron
757	chr16	57473673	57473822	4631422O05Rik	NM_001040397	120358	-42053	5'UTR
757	chr16	57473673	57473822	Col8a1	NM_007739	281102	150621	TES_downstream
758	chr11	62416206	62416350	Trpv2	NM_011706	28291	2472	TES_downstream
758	chr11	62416206	62416350	BC046404	NM_198861	45746	2107	TES_downstream
759	chr9	34625801	34626040	Ets1	NM_011808	2122294	2060516	TES_downstream
759	chr9	34625801	34626040	Kirrel3	NM_026324	329605	-217968	intron
759	chr9	34625801	34626040	St3gal4	NM_009178	298474	228243	TES_downstream
760	chr9	37015793	37015940	Pknox2	NM_148950	-60968	-317300	TSS_upstream
760	chr9	37015793	37015940	1810021J13Rik	NM_025464	-51	-14929	TSS_upstream
