# Supplementary material for: Generation of orthotopically functional salivary gland from embryonic stem cells
Source: Nat Commun. 2018 Oct 11;9:4216. doi: 10.1038/s41467-018-06469-7 (PMC6181987; doi:10.1038/s41467-018-06469-7)
Supplement: Supplementary file 9 — Supplementary Data 3 [file 41467_2018_6469_MOESM9_ESM.xlsx]

## Sheet: Sheet1
common gene	Neighbor genes only obtained in Sox9 ChIP-seq study in salivary glands (Dr. Tanaka study)	Genes only obtained from Sox9 ChIP-seq study in pancreatic progenitors
ACADL	OLFR136	ABCG2
ACTL7B	PGK2	ABCG5
ADAMTS15	CDC25C	ABHD15
ADAMTS16	2810012G03RIK	ABHD6
ADAMTS20	JMJD1B	ABLIM2
ADAMTS9	MID1	ABO
ADCY8	TGIF1	ABR
ADCYAP1R1	MYLC2B	ABTB2
ADORA2B	FLCN	ACAN
AP3S1	COPS3	ACAP2
ARHGAP19	SNX8	ACBD7
ARID4A	EIF3B	ACE
ARNTL	CLIC5	ACER3
ARRDC4	STAU2	ACHE
ASGR2	UBE2W	ACOT12
ASNA1	PTCD3	ACOT2
ATOH1	RPO1-4	ACOT4
ATOH8	SFI1	ACOT6
ATP6V1C2	EIF4ENIF1	ACOXL
ATP8A2	PXMP3	ACPP
AVPR1A	PKIA	ACSM2B
BARX2	CHRDL1	ACSS1
BCAS3	DEFB7	ACTA1
BLM	EG574083	ACTBL2
BRIP1	DUX	ACTN1
BUD13	RNF44	ACTR1B
BZW1	BC040758	ACTR5
C1QL2	E330018D03RIK	ADAM12
CABLES1	KCNIP2	ADAM19
CAMK1G	AKR1E1	ADAMTS1
CBLN1	ACBD4	ADAMTS14
CCR7	HEXIM1	ADAMTS18
CD200	RPL22	ADAMTS19
CD83	GJA8	ADAMTS2
CDCA7L	GJA5	ADAMTS5
CDH11	ACP6	ADAMTS8
CDH8	RBMY1A1	ADAMTSL3
CDIPT	CGNL1	ADAMTSL4
CEP152	TCF12	ADAP2
CIC	SUHW4	ADARB1
CLSTN2	LRPPRC	ADCK3
CNNM1	ATG12	ADCY1
COL14A1	GMNN	ADCY2
CREB3L1	BC005537	ADCY4
CXCR4	EED	ADCY9
CYP24A1	PICALM	ADCYAP1
CYYR1	CALM3	ADD2
DAB1	9930021D14RIK	ADI1
DACT2	CASKIN1	ADORA1
DBX2	UQCRH	ADORA2A
DCLK2	LRRC41	ADPGK
DEK	POLR3K	ADRA1A
DGKG	PHC3	ADRA1D
DGKH	PRKCI	ADRA2A
DHCR7	1110032A04RIK	ADRA2B
DISC1	GM414	ADRA2C
DLG1	1700042G07RIK	ADRB1
DLGAP1	GNB2	ADRB2
DNM2	ACTL6B	ADRB3
DOK5	MASP2	ADRBK2
DOLPP1	TARDBP	AFAP1L1
DPP6	GM572	AFAP1L2
DPYSL3	GPHN	AGAP7
DSE	4921509E07RIK	AGFG2
DTNB	ENSMUSG00000033219	AGPAT9
DUSP6	SPEER4D	AGXT2L1
DUT	NOL11	AHNAK
E2F3	PITPNC1	AHRR
EDN3	PSMD12	AIF1L
EDNRA	2310036O22RIK	AIM1
EDNRB	LSG1	AIM2
EFNB2	BC022623	AIRN
EGLN3	VMN2R121	AJAP1
EIF2AK3	4932411N23RIK	AK2
EPHA7	KCNJ2	AK5
ETV5	SOX9	AKAP12
EYA1	ITGA2B	AKAP5
EYA2	CD3EAP	AKAP8
FADS6	9530091C08RIK	AKAP8L
FANCC	NARG2	AKR1E2
FAT1	CD97	AKTIP
FAT4	GPC5	ALCAM
FBN1	DCT	ALDH1A3
FGF12	TTLL2	ALDH1L1
FGF9	ZFP503	ALDH5A1
FLI1	ZFP27	ALG12
FLRT2	ZFP74	ALK
FNDC1	HIST1H3A	ALKBH6
FOXB1	HIST1H1A	ALKBH7
FOXC1	ATXN3	ALOX12B
FOXN2	CPSF2	ALOX15
FOXQ1	PIGC	ALOX15P1
FRMD6	DNM3	ALOX5
FRYL	5630401D24RIK	ALPL
FUT8	4632411J06RIK	ALPPL2
FZD2	NR6A1	ALX1
FZD7	OLFML2A	ALX3
G3BP1	ANKRD16	ALX4
GAB1	TMSB10	AMDHD1
GABRG3	SUCLG1	AMIGO1
GALR1	MRPL46	AMIGO3
GAS2L3	MRPS11	AMOTL1
GCNT1	SARS	AMPD3
GDF6	5330417C22RIK	AMPH
GFRA2	2010200O16RIK	AMZ1
GIT2	LOC100040708	ANAPC5
GJD2	UBE4A	ANGPTL4
GPC6	OXGR1	ANK1
GPR108	MBNL2	ANK3
GPR26	TNS4	ANKDD1A
GRAMD3	NCAPH	ANKHD1
GRIA2	ASCC3L1	ANKRD11
GRID2	1810073N04RIK	ANKRD18B
GRIN2B	BAHCC1	ANKRD19P
GRM7	MAGI1	ANKRD20A4
GSX1	SLC39A11	ANKRD20A5P
HELT	UPF2	ANKRD20A8P
HES1	5430407P10RIK	ANKRD26
HEY2	RNASEK	ANKRD30B
HN1L	ALOX12	ANKRD30BP2
HNRNPC	ANKRD13A	ANKRD33B
HS3ST3A1	BC029169	ANKRD34B
HSD17B12	ABCA8B	ANKRD34C
HSD17B3	TACR3	ANKRD36B
HTR5A	CENPE	ANKRD36BP2
ID4	CSL	ANKRD37
IFT140	TXNDC11	ANKRD39
IGFBP4	ZC3H7A	ANKRD45
IGSF11	RSL1D1	ANKRD63
IL15	TMEM46	ANKRD9
IL7	NUPL1	ANKS1B
INPP4B	RIPK5	ANKZF1
IRX1	RBBP5	ANO1
IRX2	MFAP3	ANO2
IRX3	GALNT10	ANP32A
IRX5	TMC2	ANP32E
IRX6	NOL5A	ANTXR1
ITGA8	GATA6	ANTXRL
ITPKB	RBBP8	ANXA6
JUN	TUSC2	AP1AR
KCNAB2	HYAL2	AP2A1
KCNC4	2310061C15RIK	AP3M2
KCNH5	CENPN	AP4E1
KCNH8	ANXA2	APBB1IP
KCNIP4	5730593F17RIK	APBB2
KCNMA1	SLC35B1	APCDD1
KCNN2	EGLN1	APCDD1L
KCTD12	TSNAX	APEH
KDR	LOC620779	APLN
KIRREL3	NFIA	APOA1
KIT	TM2D1	APOC1P1
KLF4	MMP21	APOLD1
KLF5	UROS	AQP12B
KLF6	BCCIP	AQP4
KREMEN1	A230054D04RIK	ARAF
L3MBTL4	CPEB2	ARFGAP2
LINGO2	CADM1	ARHGAP10
LONRF2	D930028F11RIK	ARHGAP20
LOXL2	INTU	ARHGAP26
LPHN1	CACNB1	ARHGAP27
LRCH1	RPL19	ARHGAP29
LRRC8D	ASGR1	ARHGAP33
LSAMP	TCFE3	ARHGAP36
MAB21L1	GRIPAP1	ARHGAP44
MAB21L2	MALT1	ARHGAP6
MAF1	ZFP532	ARHGAP9
MARCO	ZFP469	ARHGDIG
MBOAT1	FBXL18	ARHGEF26
MC2R	AASS	ARHGEF6
MCM10	CADPS2	ARHGEF7
MCM5	RNF133	ARID2
MDGA1	SDCCAG10	ARID3C
MDGA2	SFRS12IP1	ARL10
ME3	PFDN4	ARL14
MED18	PNKP	ARL4A
MEOX2	PTOV1	ARL4C
MGMT	MED25	ARL5C
MICAL3	ANKRD54	ARL6IP4
MITF	EIF3EIP	ARMC4
MMP28	THRSP	ARPC3
MOGAT1	KCTD14	ARPP21
MRPL13	ACVRL1	ARRDC2
MTMR4	ACVR1B	ARSA
MXD4	GRASP	ARSG
MYC	KPNA4	ARSI
MYF6	PPM1L	ARSJ
MYO10	1500032D16RIK	ARTN
NALCN	PKNOX1	ARVCF
NAPRT1	EFTUD1	ARX
NCALD	TMC3	ASAP2
NEUROD6	MORF4L1	ASB13
NHSL1	ADAMTS7	ASCL1
NPAS3	AOX3L1	ASCL2
NPHP4	PDE7A	ASCL4
NR2F2	DNAJC5B	ASF1B
NR5A1	TUBA3B	ASIC1
NR5A2	RASSF8	ASIC2
NRARP	MPDZ	ASIC3
NRIP3	NFIB	ASL
ODZ4	L3MBTL3	ASPM
OPCML	ARHGAP18	ASRGL1
P2RY1	LAMA2	ASTN2
PAIP2B	9430023L20RIK	ATG9B
PAK3	KRT80	ATP10A
PALM2	ZNHIT3	ATP10B
PAX1	CAR4	ATP12A
PAX9	ARHGAP11A	ATP13A4
PAXIP1	TRMT5	ATP5E
PCDH10	RHOG	ATP5EP2
PDE4D	STIM1	ATP5G1
PDIA4	RRM1	ATP6AP1
PDX1	ZFP217	ATPIF1
PDZRN3	BCAS1	ATXN2L
PFKP	PTPRQ	ATXN7
PGR	PPP1R12A	AVPR1B
PHACTR2	BCL6	AZI1
PIK3R3	LPP	B3GAT2
PIP5K1C	CCT5	B3GNT4
PLCE1	A930016P21RIK	B3GNT6
PLCH1	MCM4	B3GNT9
PLXNA2	A1BG	B4GALNT1
PNMAL2	BFSP2	B4GALNT2
POU3F1	NPHP3	BACH2
PPM1B	TMEM161B	BAHD1
PPP1R13L	CCNH	BAI1
PPP2R2B	SLBP	BARHL1
PRKDC	TMEM129	BARHL2
PRMT1	PDIA6	BARX1
PRSS36	NOL10	BAZ1B
PSMG1	KCNJ1	BBS5
PTBP1	ETS1	BCAR3
PTF1A	H2-T24	BCAS4
PTPRM	H2-T23	BCAT1
PTPRT	SEZ6L2	BCL11B
PTX3	OTTMUSG00000016703	BCL2L1
PVALB	UBE2E3	BCL2L10
RAP2A	MADD	BCL7A
RAP2B	NR1H3	BCOR
RCL1	UGT1A1	BDNF
RDH10	6430706D22RIK	BEAN1
RGMA	A730008H23RIK	BEGAIN
RGNEF	NR4A1	BEND4
RMND5A	GAP43	BEND5
RNF144B	ANKRD56	BFSP1
RNF207	2018-09-11	BHLHA9
ROBO1	RBM26	BHLHE22
ROR2	NDFIP2	BHLHE23
RPS6KA5	SLC35B3	BHLHE40
RRAGC	TCFAP2A	BHLHE41
RRM2	PEX26	BHMT
RTN1	DAXX	BICC1
RUNX1	ZBTB22	BLOC1S3
RUNX2	CDKL3	BMP2
RUNX3	PPP2CA	BMP3
SALL1	RBL1	BMP4
SALL3	4922505G16RIK	BMP6
SATB2	RPN2	BMP7
SCNN1B	C130026I21RIK	BMP8A
SEL1L	CHD6	BMPER
SEMA5A	SFRS6	BNC2
SEPW1	NHLRC3	BOK-AS1
SETD4	2810046L04RIK	BORA
SFRP1	4921510H08RIK	BPTF
SHROOM1	ATP2B1	BRAF
SIX2	PTPRE	BRF2
SLC24A2	EXOD1	BRI3BP
SLC34A2	2610020H08RIK	BRP44L
SLC4A11	DCUN1D3	BRPF1
SLC5A8	PDGFC	BRSK1
SLIT2	CTSO	BST1
SMARCA2	CLRN3	BSX
SMPDL3A	CDC7	BTBD11
SNTB1	BRDT	BTBD17
SOBP	EG384814	BTG3
SOX18	KLF12	BTN3A1
SOX2	ASCL3	BTNL9
SOX21	TMEM9B	BVES
SOX4	CDKAL1	BVES-AS1
SP110	ARF6	C10ORF116
SP140	GM71	C10ORF35
SP2	CNTNAP4	C10ORF53
SP6	MON1B	C10ORF67
SPECC1	SPATA19	C10ORF71
SRF	HNT	C10ORF82
SSBP3	DAPL1	C10ORF91
SSFA2	WDSUB1	C11ORF20
SSTR2	CCND2	C11ORF34
ST3GAL1	PARP11	C11ORF35
STIL	SUCNR1	C11ORF70
STMN2	MBNL1	C11ORF87
TANC1	APPL2	C11ORF95
TBX2	NUAK1	C11ORF96
TBX4	ARL1	C12ORF39
TCF4	PAFAH1B3	C12ORF54
TCF7L2	PRR19	C12ORF56
TESK2	9030409G11RIK	C13ORF33
TGFBR3	PRDM2	C14ORF1
THSD7B	FHL2	C14ORF149
TIGD2	NCK2	C14ORF162
TIGD5	USP25	C14ORF166B
TLE3	CXADR	C14ORF169
TMEM108	GM973	C14ORF37
TMEM26	SUMO1	C14ORF79
TMEM30B	DDX11	C14ORF80
TMEM45A	1110012J17RIK	C15ORF56
TMTC4	C79267	C15ORF59
TNFRSF11B	ALDH4A1	C16ORF45
TNFRSF1B	COMMD6	C16ORF72
TNRC6B	UCHL3	C16ORF89
TOMM40	STARD13	C17ORF102
TOP2A	VMN2R18	C17ORF39
TPM1	ZFML	C17ORF51
TRIM14	SP8	C17ORF56
TRIM52	ITGB8	C17ORF64
UACA	ZFP706	C17ORF90
USP1	GRHL2	C18ORF1
WBSCR17	PSMA3	C18ORF42
WRNIP1	RNF103	C18ORF62
YES1	HAS2	C19ORF25
ZBTB20	BC026439	C19ORF45
ZBTB7B	EG381438	C19ORF55
ZFYVE28	ANKRD50	C1QL1
ZNRF2	GSDMC1	C1QL3
	ETAA1	C1QTNF3
	MEIS1	C1ORF106
	PVRL3	C1ORF115
	DPPA4	C1ORF140
	RASL11B	C1ORF187
	SCFD2	C1ORF204
	E030049G20RIK	C1ORF233
	MGAT5	C1ORF74
	MAP3K4	C1ORF86
	PLG	C1ORF95
	RNF5	C20ORF112
	AGPAT1	C20ORF173
	PCDH18	C20ORF201
	TXNDC1	C20ORF27
	TADA3L	C20ORF96
	ARPC4	C21ORF56
	SOX11	C21ORF58
	ALLC	C21ORF88
	ZFP619	C22ORF34
	VSTM2B	C22ORF39
	FOXA2	C2CD2
	RANBP6	C2CD4A
	IL33	C2CD4B
	GBE1	C2ORF40
	1110017I16RIK	C2ORF42
	CNOT6	C2ORF54
	GFPT2	C2ORF55
	PKHD1L1	C2ORF89
	EBAG9	C3ORF18
	ITGBL1	C3ORF22
	COX10	C3ORF45
	WDR79	C3ORF78
	TRP53	C3ORF80
	ATP1B2	C4ORF36
	PTBP2	C5ORF30
	RWDD3	C5ORF38
	ALS2	C5ORF52
	SLC11A1	C5ORF65
	CTDSP1	C6ORF147
	SNX19	C7ORF23
	CCDC129	C7ORF26
	FBXO11	C7ORF57
	CYP7A1	C8ORF47
	SDCBP	C8ORF48
	SATB1	C9ORF129
	IL4I1	C9ORF53
	TBC1D17	CA10
	AKT1S1	CA12
	RAB12	CA4
	LRRC30	CA6
	CKAP4	CA7
	TCP11L2	CA8
	MYOM1	CABP1
	LPIN2	CACNA1A
	TJP3	CACNA1B
	2510012J08RIK	CACNA1C-AS1
	LARP6	CACNA1E
	GPR151	CACNA2D1
	STK32A	CACNA2D3
	SMARCA5	CACNB2
	USP38	CACNB4
	INSC	CACNG4
	SOX6	CALB2
	1110004F10RIK	CALCA
	SLC10A2	CALCR
	6330503K22RIK	CALD1
	9030624J02RIK	CALN1
	2310008H09RIK	CALR
	GM815	CALU
	LASS4	CALY
	BC003267	CAMK1D
	STX4A	CAMK2N1
	ZFP668	CAMK2N2
	ZFP646	CAMK4
	PAPSS1	CAMSAP1
	DKK2	CAMTA1
	GABPA	CANX
	APP	CAPN2
	GPR85	CAPN3
	PPP1R3A	CARD17
	4933440H19RIK	CASC4
	C230093N12RIK	CASR
	DPM2	CASZ1
	NRIP1	CAT
	TMEM181	CBLN2
	DYNLT1	CBLN4
	RHOJ	CBR1
	GPHB5	CBR3
	LRRC9	CBR3-AS1
	PTPRC	CBX8
	NKD2	CCBE1
	TRIP13	CCDC102A
	1110008J03RIK	CCDC105
	DDX54	CCDC109B
	ATXN7L1	CCDC140
	TWISTNB	CCDC164
	YWHAQ	CCDC170
	TAF1B	CCDC3
	GRHL1	CCDC42B
	STEAP1	CCDC48
	4921511H03RIK	CCDC75
	PPT2	CCDC81
	PRRT1	CCDC85A
	ATG10	CCDC88C
	SSBP2	CCDC94
	3110001A13RIK	CCK
	FRMD4A	CCL28
	CCDC50	CCL7
	MCC	CCND1
	AU017455	CCNI2
	EG380907	CCNO
	SPRY2	CCR10
	4921504E06RIK	CCT6A
	RRM2B	CCT6B
	RASSF7	CCT6P1
	AA673488	CD109
	ADAMTS4	CD1D
	B4GALT3	CD200R1
	PELI2	CD24
	6720456H20RIK	CD300LG
	E130311K13RIK	CD34
	SASH1	CD38
	SAMD5	CD44
	0610007P08RIK	CD47
	9330134C04RIK	CD55
	ETS2	CD70
	TMPO	CD84
	NEDD1	CD8A
	ARHGAP15	CD9
	GTDC1	CD99
	GPR141	CDADC1
	ELMO1	CDC20B
	NUDT6	CDC45
	SPATA5	CDC6
	SPRY1	CDCA3
	SLC2A10	CDCA7
	PRKCBP1	CDCP1
	PHF21A	CDH13
	TAF15	CDH22
	ANKRD43	CDH23
	LIF	CDH3
	HORMAD2	CDH4
	SCYE1	CDH7
	A630047E20RIK	CDHR1
	2410066E13RIK	CDK17
	A830059I20RIK	CDK2AP2
	LCORL	CDK5R1
	FOXP1	CDK5RAP3
	EIF4E3	CDK6
	EPS8	CDKN1A
	STRAP	CDKN2A
	ADO	CDKN2B
	ZFP365	CDKN3
	ZFP608	CDRT15L2
	HEATR3	CDRT7
	ADCY7	CDX2
	ILDR1	CDYL
	SLC15A2	CEBPA
	EAF2	CEBPB
	MLLT4	CEBPD
	SNTG2	CECR6
	TMEM18	CELA1
	AUTS2	CELA2A
	GATS	CENPA
	SOSTDC1	CENPF
	4930579E17RIK	CENPK
	OCIAD1	CENPM
	FNDC3B	CENPV
	PLD1	CENPVP1
	SLC2A2	CENPVP2
	TMEM53	CEP164
	4931406I20RIK	CEP44
	PRNPIP1	CEP85L
	EHHADH	CERK
	MAP3K13	CERS6
	BARD1	CETN2
	ATIC	CETP
	CCDC28A	CFC1
	HEBP2	CFD
	BHLHB2	CGGBP1
	ARL8B	CGREF1
	TMEM16F	CH25H
	SOX13	CHAF1A
	SNRPE	CHAT
	ZEB2	CHCHD6
	ACVR2A	CHD5
	XKR9	CHEK2
	ENTPD4	CHL1
	CHMP7	CHN2
	PLEKHA7	CHODL
	RPS13	CHODL-AS1
	GPR128	CHP2
	2310005G13RIK	CHRD
	CLPTM1	CHRDL2
	APOC2	CHRM2
	MIP	CHRNA3
	TIMELESS	CHRNA4
	THAP1	CHRND
	ZFP703	CHST1
	ASAH1	CHST11
	FRG1	CHST13
	DLG2	CHST15
	CCDC90B	CHST2
	UPP2	CHST6
	PKP4	CHST7
	CTNND1	CHST8
	2700094K13RIK	CHSY3
	RBMS1	CIDEA
	TANK	CIDECP
	NOL1	CIITA
	A930037G23RIK	CILP2
	DNAHC5	CITED1
	CTNND2	CKAP2
	DAP	CKAP5
	ACTC1	CKS1B
	AQR	CKS2
	ZFP770	CLCF1
	BCL2L12	CLDN11
	POLR2F	CLDN19
	PICK1	CLDN5
	MTBP	CLEC11A
	DEPDC6	CLEC14A
	TM4SF1	CLEC2L
	DNAJC19	CLEC4G
	FZR1	CLEC4GP1
	DOHH	CLEC5A
	1110012D08RIK	CLIC3
	DNAJC14	CLIC6
	IL23A	CLMP
	USP52	CLTA
	LRTM1	CLVS2
	SELK	CMPK2
	MCTP2	CMTM1
	CHD2	CMTM2
	PHLDA1	CMTM8
	KRR1	CNBP
	RPGRIP1	CNFN
	TM2D3	CNIH3
	SNRPA1	CNKSR3
	WWC1	CNN3
	ODZ2	CNNM2
	MAT2B	CNNM3
	CREM	CNOT1
	CUL2	CNOT10
	AKAP6	CNOT3
	MBOAT2	CNPY3
	BCAS2	CNRIP1
	TRIM33	CNTFR
	MYO1B	CNTN4
	STAT4	CNTNAP2
	PKN1	CNTNAP3
	DDX39	CNTNAP3B
	BMPR1B	COL12A1
	PDLIM5	COL13A1
	GBP5	COL15A1
	TTC29	COL19A1
	NEUROD1	COL21A1
	TMEM20	COL23A1
	NOC3L	COL27A1
	6030498E09RIK	COL2A1
	GRIA3	COL4A1
	ETV6	COL4A2
	BCL2L14	COL4A3
	ARMCX2	COL4A4
	NXF2	COL5A1
	BUB3	COL5A3
	C230071H18RIK	COL6A5
	TSPAN18	COLEC12
	CD82	COMMD7
	1110032E23RIK	COMP
	TLN2	COPS4
	3300001A09RIK	COPS7B
	EG574403	CORO2B
	CCDC99	CPAMD8
	SRPK2	CPEB3
	PUS7	CPLX1
	HRB	CPNE2
	SLC19A3	CPNE7
	APLP2	CPT1A
	PRDM10	CPVL
	THBS2	CPXM1
	WDR27	CPXM2
	ST3GAL4	CR1
	PRR11	CR1L
	1110001A07RIK	CRABP1
	A030007L17RIK	CRB2
	GARS	CREB3L2
	INTS2	CREB5
	PPM1D	CRELD1
	ENC1	CRHBP
	UTP15	CRHR1
	PVRL2	CRHR2
	ANP32B	CRIM1
	NANS	CRISPLD1
	HIST1H2AI	CRLF1
	HIST1H3H	CRNN
	GHRH	CROT
	SLC25A21	CRTAP
	AU021838	CRYGN
	MAT2A	CRYM-AS1
	CAPG	CSAD
	SPNB2	CSDA
	4930505A04RIK	CSDAP1
	TBL1XR1	CSF1
	NLGN1	CSF1R
	SPATA16	CSGALNACT1
	ADRA1B	CSMD1
	IL12B	CSMD2
	RP23-45P4.1	CSPG5
	2410131K14RIK	CST3
	MED13L	CSTA
	EFR3A	CSTB
	UOX	CT62
	4930503B20RIK	CTAGE1
	ACOT11	CTAGE6P
	LRRC8C	CTCFL
	D830014E11RIK	CTH
	PRSS23	CTHRC1
	DNAJB1	CTIF
	GIPC1	CTSH
	KATNAL2	CUTA
	PIAS2	CUX2
	EG639653	CWH43
	NPC1	CXCL1
	2810439F02RIK	CXCL12
	TCHHL1	CXCL14
	S100A11	CXCL5
	PKN2	CXCR7
	LMO4	CYB5B
	0610037D15RIK	CYBRD1
	TIGD4	CYFIP1
	TMEM154	CYHR1
	ZFP161	CYLD
	YIPF2	CYP11A1
	1810026J23RIK	CYP11B2
	SMARCA4	CYP1B1
	QTRT1	CYP26A1
	EEA1	CYP26B1
	BTG1	CYP26C1
	FKBP14	CYP2A6
	PLEKHA8	CYP2E1
	EZH2	CYP4F2
	1700110M21RIK	CYP4F22
	COPS5	CYP4V2
	CSPP1	CYP4X1
	SCNN1G	CYP7B1
	3110007F17RIK	CYR61
	GPR180	CYTH2
	ZDHHC21	D4S234E
	RTKN2	DACH1
	FRAT2	DACT1
	RRP12	DAZAP2
	ROS1	DBNDD2
	DCBLD1	DBX1
	AARD	DCAF11
	SLC30A8	DCHS2
	MED30	DCLRE1C
	OSR1	DCTN4
	NT5C1B	DCUN1D4
	SLC39A10	DDA1
	C230029F24RIK	DDHD2
	TTC30A1	DDO
	PDE11A	DDX18
	UTP18	DDX39A
	MBTD1	DDX6
	RAD51AP1	DDX60L
	D6WSU163E	DEFA5
	ANKRD38	DEFB125
	OMA1	DEGS2
	CAPN1	DEPDC7
	SYVN1	DGAT1
	PTPN3	DGCR6
	LMO7	DGCR6L
	DBC1	DGKD
	CDK5RAP2	DGKK
	CNPY4	DHH
	BC038925	DHRS13
	TMEM167	DIAPH3
	RPS23	DICER1-AS1
	TAS2R119	DIO3
	SDC2	DIP2C
	RPIA	DIRAS2
	GM904	DIRAS3
	SPIN1	DISP2
	9530008L14RIK	DIXDC1
	HIVEP1	DKFZP434L187
	ELOVL2	DKK3
	NEDD9	DLEC1
	EG328231	DLEU2
	TST	DLEU7
	MPST	DLGAP5
	LGALS2	DLK1
	GGA1	DLL1
	ADARB2	DLL3
	2310009E04RIK	DLL4
	9030617O03RIK	DLX1
	GPR68	DLX3
	FARSB	DLX4
	ARHGAP28	DLX5
	MAP3K7	DLX6
	4631416L12RIK	DLX6-AS1
	DHX36	DMRT1
	ATPBD4	DMRT2
	BC052040	DMRT3
	PDSS2	DMRTA1
	AK122525	DMRTA2
	SERPINI2	DNAAF2
	PDCD10	DNAAF3
	FURIN	DNAH11
	CRTC3	DNAH2
	PEG3	DNAH5
	USP29	DNAH8
	AURKC	DNAH9
	A830073O21RIK	DNAJB5
	TMEM45B	DNAJC3
	SOCS2	DNAJC6
	D10ERTD322E	DNER
	POSTN	DNM1P46
	D3ERTD300E	DOC2A
	MSI2	DOCK10
	AKAP1	DOCK2
	FUS	DOCK4
	TUBGCP3	DOCK5
	ATP11A	DOCK8
	MCF2L	DOCK9
	ACSL1	DOK2
	TOX3	DOK6
	TTC17	DONSON
	2610036D13RIK	DOPEY1
	2610304G08RIK	DOT1L
	TGM2	DPP10
	MTMR2	DPP4
	RLBP1	DPY19L2
	FANCI	DPY19L2P1
	GMDS	DPY19L2P2
	LRRTM3	DPY19L2P4
	REEP3	DRAP1
	NRBF2	DRD1
	RANBP2	DRD2
	EDAR	DRD3
	SH3MD4	DRD4
	JAG1	DRD5
	BTBD3	DRGX
	SNCA	DROSHA
	AMD2	DSC3
	CDC2L6	DSCAM
	SLC22A16	DSCAML1
	PLA2G1B	DSCR10
	PXN	DSCR6
	EMCN	DTD1
	EG229862	DTNBP1
	1810063B05RIK	DTX1
	TOMM20	DUOX2
	2900073G15RIK	DUSP10
	AHDC1	DUSP12
	WASF2	DUSP2
	9430031J16RIK	DUSP4
	IRS1	DUSP7
	ARID1A	DUSP9
	RPS6KA1	DYSF
	DHRS3	DZIP1
	KIF21B	DZIP1L
	5730559C18RIK	E2F7
	CAMSAP1L1	EBF1
	ZFAND3	EBF2
	BTBD9	EBF3
	C330027C09RIK	EBF4
	IFT57	ECEL1
	MED15	ECEL1P2
	KLHL22	ECHDC2
	FUCA2	EDARADD
	NCOA7	EDEM3
	SHARPIN	EDIL3
	WDR20B	EDN1
	BCL11A	EEF1A2
	FANCL	EEF2K
	RAD51C	EEPD1
	TEX14	EFCAB1
	2018-09-04	EFCAB7
	GM1631	EFEMP1
	ITGA6	EFHC1
	PDK1	EFHD1
	SUCLG2	EFNA5
	C630007B19RIK	EFNB1
	C130034I18RIK	EFS
	TMEM106A	EFTUD2
	RDM1	EGFEM1P
	SAT2	EGFLAM
	FXR2	EGFR
	GLTSCR2	EGR2
	4930402H24RIK	EGR3
	ATRN	EGR4
	MAP2K6	EHBP1
	KCNJ16	EIF3IP1
	ANKRD42	EIF4A1
	ZDHHC20	EIF4EBP1
	EFHA1	ELAVL2
	1700009N14RIK	ELF2
	SLC9A1	ELFN2
	4732473B16RIK	ELOVL5
	SYF2	ELP4
	FOXP4	EMB
	1700067P10RIK	EMD
	TMEM16D	EMID2
	BZW2	EMILIN2
	ANKMY2	EMILIN3
	EEF1D	EML2
	LMCD1	EMP2
	DMC1	EMP3
	CBY1	EMX1
	TMEM40	EMX2OS
	CAND2	EN1
	PLSCR4	EN2
	PLOD2	ENDOD1
	2310045A20RIK	ENO1-AS1
	RBPJ	ENO2
	CPN2	ENOSF1
	1810015C04RIK	ENOX1
	MLLT3	ENPP1
	ARMC3	ENPP5
	MSRB2	ENPP7
	SENP7	ENSA
	IMPG2	ENTPD3
	SLITRK1	ENTPD3-AS1
	PISD	EOMES
	SPEER4A	EPAS1
	5031410I06RIK	EPB41L1
	FRAT1	EPB41L3
	IPO7	EPHA10
	ZFP143	EPHA3
	CDC37L1	EPHB1
	AK3	EPHX3
	ZFP353	EPHX4
	TRIML1	EPN1
	ANXA1	ERAP1
	ALDH1A1	ERAS
	ALDH1A7	ERBB4
	RFK	ERG
	ERF	ERMP1
	VPS37C	ERV3-1
	CD5	ERVFRD-1
	HPS1	ERVMER34-1
	LOC545291	ESCO2
	PRKACB	ESR1
	LPHN2	ESRRB
	SIAH1A	ESRRG
	CSNK1G3	ESX1
	6430527G18RIK	ESYT2
	2310044G17RIK	ESYT3
	CD180	ETNK1
	SFRS12	ETV7
	PTCD2	EVI5L
	MRPS27	EVX1
	C3	EVX2
	TRIP10	EXOSC6
	MYL1	EXPH5
	5730472N09RIK	EYA4
	SHANK2	F10
	STARD4	F11R
	D0H4S114	F13A1
	SMARCAD1	F7
	OTTMUSG00000015643	FABP5
	RIN2	FAHD1
	NAT5	FAIM3
	GM484	FAM101A
	CAR11	FAM108C1
	DBP	FAM110B
	LOC100041835	FAM110C
	CALCOCO2	FAM110D
	ATOX1	FAM117A
	KLF11	FAM123A
	PSEN2	FAM125A
	REV1	FAM126A
	LYPLAL1	FAM129A
	TGFB2	FAM149A
	RRP15	FAM150A
	ATP2C1	FAM150B
	PIK3R4	FAM153C
	PPARGC1A	FAM155A
	DHX15	FAM155B
	4930404H21RIK	FAM159B
	2700050L05RIK	FAM162B
	FBXL14	FAM163A
	ERC1	FAM171A2
	MLF1IP	FAM173B
	BCKDHB	FAM174B
	IBTK	FAM176A
	RBM15	FAM176C
	CMPK	FAM178A
	RGMB	FAM181A
	BC002059	FAM184B
	SPINK3	FAM189A1
	CYB5D1	FAM189A2
	LSMD1	FAM192A
	PRKCE	FAM194B
	GUCA2A	FAM196A
	GUCA2B	FAM198A
	PTK7	FAM19A1
	KLC4	FAM19A2
	CNN2	FAM19A4
	ABCA7	FAM19A5
	ARID5B	FAM201A
	1700040L02RIK	FAM20C
	DHTKD1	FAM212B
	HNRPUL1	FAM21C
	AXL	FAM25A
	NAP1L5	FAM26F
	D430015B01RIK	FAM3C
	SUPV3L1	FAM40B
	VPS26A	FAM43A
	ASPH	FAM43B
	P	FAM46A
	CPSF6	FAM46C
	MDM2	FAM47E
	NFIL3	FAM54A
	SPTLC1	FAM58BP
	VEPH1	FAM5B
	SHOX2	FAM69C
	ACVR1C	FAM70A
	ACVR1	FAM72A
	DEPDC1B	FAM72B
	RAB3C	FAM73A
	PRSS7	FAM78A
	NCAM2	FAM78B
	MRPL39	FAM83D
	VIL1	FAM84B
	LENEP	FAM92A1
	1700021C14RIK	FAM98A
	CCT3	FAM98C
	ASXL2	FANCA
	DNMT3A	FANCF
	FRMD4B	FAP
	KRT20	FAR1
	KRT23	FASTKD3
	KRT39	FAT2
	MTAP2	FBLN7
	RPE	FBN2
	SPATA3	FBXL21
	PSMD1	FBXL7
	EWSR1	FBXO16
	RHBDD3	FBXO17
	RPS29	FBXO24
	ZNRF3	FBXO3
	FNDC3A	FBXO39
	ESD	FBXO41
	5031414D18RIK	FBXO46
	C130023O10RIK	FBXO5
	2700007P21RIK	FBXW9
	INHBA	FCRL1
	5033411D12RIK	FCRLB
	RBM10	FDFT1
	UBA1	FER1L4
	SART3	FERMT1
	ISCU	FEV
	DLGAP2	FEZF1
	CLN8	FEZF2
	ARHGEF10	FGF1
	OPRS1	FGF13
	GALT	FGF14
	RABL4	FGF18
	9030224M15RIK	FGF19
	WASF1	FGF22
	NMRAL1	FGF3
	HMOX2	FGF4
	MTMR3	FGF5
	ASCC2	FGF8
	TRIM42	FGFR1
	NMNAT3	FGFR1OP
	ATF7IP	FGFR2
	1200003I07RIK	FGFR3
	D330038O06RIK	FHOD3
	ATG3	FIBCD1
	BTLA	FIBIN
	9130017N09RIK	FIGLA
	DNAHC11	FJX1
	SP4	FKBP3
	CCDC34	FKBP5
	BBOX1	FLG
	BRD3	FLJ11235
	RXRA	FLJ16341
	CTBP2	FLJ22184
	CCNK	FLJ22447
	1600002O04RIK	FLJ23152
	FAT3	FLJ35946
	CHORDC1	FLJ42709
	1500015O10RIK	FLJ44511
	ZMAT4	FLJ45983
	POU2F2	FLJ46257
	DEDD2	FLT1
	ZFP526	FLT3
	EG432743	FLT4
	JMJD1A	FMN2
	REEP1	FN3KRP
	1110034B05RIK	FNIP1
	JARID2	FOLH1
	FBP1	FOLR1
	2010111I01RIK	FOSL2
	8230402K04RIK	FOXB2
	ANXA13	FOXC2
	D15ERTD621E	FOXD1
	SAMD12	FOXD2
	PPHLN1	FOXD3
	PRICKLE1	FOXD4
	BDH1	FOXD4L1
	PTPLB	FOXD4L3
	ADCY5	FOXD4L4
	SEC22A	FOXD4L5
	TPBG	FOXD4L6
	UBE2CBP	FOXE1
	RHOBTB1	FOXE3
	2810453I06RIK	FOXF1
	PSCD3	FOXF1-AS1
	USP42	FOXF2
	FMO9	FOXH1
	C030014K22RIK	FOXI2
	UCK2	FOXI3
	LDLRAD2	FOXL1
	USP48	FOXL2
	RAP1GAP	FOXO3
	TGFBR2	FREM2
	RBMS3	FREM3
	AZI2	FRMD3
	ST3GAL5	FRMPD4
	SFTPB	FSCN1
	ETL4	FST
	ARHGAP21	FSTL1
	PPOX	FSTL4
	USP21	FUT11
	PSAT1	FUT9
	CEP78	FYN
	AW544981	FZD1
	MTAP7D1	FZD10
	TRAPPC3	FZD5
	NOXA1	FZD8
	9330158F14RIK	G0S2
	SCN3A	GAA
	TSPYL1	GABBR2
	ZFAT1	GABRA4
	PPP4R2	GABRA5
	SCML4	GABRB3
	CLEC2E	GABRR2
	CLEC2D	GAD1
	AKAP10	GAD2
	TSSC1	GADD45A
	MYT1L	GADD45B
	FDXR	GADL1
	PHACTR4	GAL3ST3
	NR3C2	GALNT13
	ARHGAP5	GALNT14
	GRIT	GALNT2
	VTI1A	GALNT9
	HABP2	GALNTL1
	DUSP5	GALNTL4
	SMC3	GALNTL6
	MEIS2	GALR2
	TMCO5	GALR3
	ARNT2	GART
	FAH	GAS1
	PPM1H	GAS6
	MARK1	GAS7
	IARS2	GATA2
	SNX4	GATA3
	ZFP148	GATA5
	TNFRSF10B	GATAD1
	SLAIN1	GATAD2A
	TTC27	GATAD2B
	LTBP1	GATSL3
	BC024868	GBP7
	GEMIN7	GBX1
	PRPF6	GBX2
	TCEA2	GCAT
	TBC1D23	GCFC1
	2610528E23RIK	GCLM
	4631422O05RIK	GCM2
	COL8A1	GDA
	TRPV2	GDF1
	BC046404	GDF10
	1810021J13RIK	GDF7
	PKNOX2	GDI2
		GDNF
		GDPD5
		GET4
		GFI1
		GFOD1
		GFRA1
		GFRA3
		GFRA4
		GGCT
		GGTA1P
		GH1
		GHR
		GHSR
		GIMAP8
		GINS2
		GIPC2
		GJA10
		GJA3
		GJB2
		GJB6
		GJD3
		GLB1L3
		GLDN
		GLI3
		GLI4
		GLIS1
		GLO1
		GLP2R
		GLS2
		GLT1D1
		GLT25D2
		GLYATL2
		GLYR1
		GMPPA
		GNA14
		GNAL
		GNAO1
		GNAS
		GNAS-AS1
		GNG4
		GNPNAT1
		GNS
		GOLGA5
		GOLGA6L7P
		GOLGB1
		GOLIM4
		GOLM1
		GOLPH3L
		GOT1
		GP1BB
		GP5
		GPC3
		GPC4
		GPD1L
		GPM6A
		GPNMB
		GPR101
		GPR111
		GPR12
		GPR123
		GPR133
		GPR135
		GPR137B
		GPR139
		GPR143
		GPR146
		GPR149
		GPR150
		GPR157
		GPR158
		GPR161
		GPR176
		GPR25
		GPR27
		GPR50
		GPR6
		GPR64
		GPR78
		GPR83
		GPR84
		GPR88
		GPRC5B
		GPSM3
		GPT2
		GPX4
		GRAMD4
		GRB14
		GREB1L
		GREM1
		GRHPR
		GRIA4
		GRID1
		GRIK1
		GRIK2
		GRIK3
		GRIN1
		GRIN2A
		GRIN2C
		GRIN3A
		GRIP1
		GRK6
		GRM1
		GRM2
		GRM4
		GRM5
		GRM5-AS1
		GRM6
		GRP
		GSC
		GSC2
		GSDMC
		GSG1L
		GSK3B
		GSX2
		GTF2A1L
		GTF2IRD2
		GTF2IRD2B
		GTSF1L
		GUCY1A3
		GUCY1B2
		GUCY1B3
		GUCY2D
		GUSBP2
		GYPC
		GYS1
		H2AFJ
		H2AFV
		H2AFY
		H3F3B
		HACE1
		HACL1
		HADHB
		HAND1
		HAND2
		HAP1
		HAPLN2
		HAR1B
		HAS1
		HAS2-AS1
		HAS3
		HBA1
		HBA2
		HBM
		HCK
		HCN2
		HCN4
		HDAC10
		HDAC9
		HDGFRP2
		HECW1
		HECW2
		HERC2P2
		HERC2P3
		HERC3
		HERC5
		HERPUD1
		HES2
		HES3
		HES5
		HES7
		HFE
		HGC6.3
		HGSNAT
		HHAT
		HHIPL1
		HIF3A
		HIGD1B
		HINT2
		HIST1H1C
		HIST1H2AH
		HIST1H2BF
		HIST1H2BO
		HIST1H3B
		HIST1H3D
		HIST1H3G
		HIST1H3I
		HIST2H3A
		HIST2H3C
		HIVEP2
		HIVEP3
		HLA-H
		HLA-J
		HLCS
		HLTF
		HLX
		HM13
		HMG20B
		HMGCS1
		HMGN2
		HMGN3
		HMHA1
		HMX2
		HMX3
		HNMT
		HNRNPA1
		HNRNPK
		HNRNPKP3
		HNRNPL
		HOMER2
		HOMEZ
		HOOK2
		HOPX
		HOTTIP
		HOXA11-AS
		HOXA13
		HOXA2
		HOXA5
		HOXA7
		HOXA9
		HOXB-AS3
		HOXB8
		HOXB9
		HOXC10
		HOXC12
		HOXD11
		HOXD13
		HOXD3
		HOXD9
		HPDL
		HPS4
		HPSE
		HPSE2
		HR
		HRASLS5
		HRC
		HRH1
		HRH3
		HRK
		HS3ST1
		HS3ST2
		HS3ST3B1
		HS3ST6
		HS6ST2
		HS6ST3
		HSD11B2
		HSD17B8
		HSF2
		HSF4
		HSPA2
		HSPA5
		HSPB6
		HSPB9
		HSPH1
		HTR1A
		HTR1B
		HTR1E
		HTR2C
		HTR4
		HTR6
		HTRA1
		HTRA3
		HTRA4
		HYI
		HYLS1
		IARS
		ICAM5
		ICOSLG
		IDI1
		IER2
		IER5L
		IFFO1
		IFI27L1
		IFITM10
		IFT27
		IGF1R
		IGF2
		IGF2BP3
		IGFBP1
		IGFBP3
		IGFBP5
		IGFL3
		IGHMBP2
		IGSF21
		IGSF9B
		IKZF1
		IL15RA
		IL17D
		IL17RC
		IL17RD
		IL17RE
		IL1F10
		IL1RAPL2
		IL1RL2
		IL22RA2
		IL27RA
		IL28A
		IL2RA
		IL4R
		IL6R
		INA
		ING1
		INGX
		INHBB
		INPP1
		INPP4A
		INPP5B
		INPP5F
		INSIG1
		INSIG2
		INSM1
		INTS4
		INTS4L1
		INTS4L2
		IQCD
		IQCF3
		IQCJ
		IQGAP1
		IQGAP2
		IQSEC3
		IRAK3
		IRF4
		IRF5
		IRF8
		IRX4
		ISL1
		ISL2
		ISLR2
		ISM1
		ISM2
		ISOC2
		ITGA10
		ITGA11
		ITGA3
		ITGA4
		ITGAM
		ITGAV
		ITGB2
		ITGB3
		ITK
		ITPKA
		ITPR2
		ITPR3
		ITPRIP
		ITPRIPL1
		ITPRIPL2
		ITSN1
		IVD
		JAK2
		JAKMIP1
		JPH3
		JPH4
		JRKL-AS1
		JSRP1
		JUNB
		KAL1
		KANK3
		KANK4
		KANSL1
		KAT6B
		KAT7
		KATNB1
		KAZALD1
		KAZN
		KCNA1
		KCNA2
		KCNA3
		KCNA5
		KCNA6
		KCNA7
		KCNB2
		KCND2
		KCND3
		KCNE1
		KCNF1
		KCNG1
		KCNG3
		KCNH1
		KCNIP3
		KCNJ12
		KCNJ15
		KCNJ6
		KCNK1
		KCNK10
		KCNK12
		KCNK13
		KCNK15
		KCNK17
		KCNK3
		KCNK6
		KCNK9
		KCNMB4
		KCNQ1
		KCNQ1OT1
		KCNQ2
		KCNQ3
		KCNQ4
		KCNQ5
		KCNS1
		KCNS2
		KCNV1
		KCTD1
		KCTD15
		KCTD17
		KCTD7
		KCTD8
		KDELC1
		KDM4A
		KDM4B
		KDM6B
		KEAP1
		KHDRBS2
		KHSRP
		KIAA0101
		KIAA0226
		KIAA0226L
		KIAA0240
		KIAA0247
		KIAA0319
		KIAA1024
		KIAA1199
		KIAA1217
		KIAA1239
		KIAA1274
		KIAA1324
		KIAA1614
		KIAA2018
		KIAA2022
		KIF14
		KIF19
		KIF1B
		KIF20A
		KIF26A
		KIF26B
		KISS1R
		KITLG
		KL
		KLF1
		KLF10
		KLF14
		KLF16
		KLF2
		KLF9
		KLHDC5
		KLHDC7B
		KLHL1
		KLHL13
		KLHL21
		KLHL23
		KLHL25
		KLHL29
		KLHL31
		KLHL35
		KLK10
		KLRG2
		KPNB1
		KRT7
		KRT86
		KRTAP10-4
		KRTAP13-1
		KRTAP13-3
		KRTAP4-11
		KRTAP5-7
		KRTAP5-9
		KY
		LAG3
		LAMA3
		LAMA4
		LAMB1
		LAMB4
		LAMP1
		LAMP3
		LAMP5
		LANCL3
		LAPTM4A
		LAPTM4B
		LAT
		LATS2
		LAYN
		LBR
		LBX1
		LCA5
		LCE1E
		LCMT2
		LCN12
		LCN9
		LDHA
		LEF1
		LEF1-AS1
		LENG1
		LENG9
		LEPR
		LEPRE1
		LEPREL1
		LETM1
		LFNG
		LGALS3
		LGR5
		LHFP
		LHFPL2
		LHFPL3
		LHPP
		LHX1
		LHX2
		LHX3
		LHX4
		LHX5
		LHX6
		LHX8
		LHX9
		LIMCH1
		LIMD1
		LIMK1
		LIN7A
		LINC00092
		LINC00176
		LINC00226
		LINC00235
		LINC00340
		LINC00446
		LINC00461
		LINC00470
		LINC00473
		LINC00483
		LINC00485
		LINC00511
		LINC00602
		LMAN1
		LMF1
		LMO1
		LMX1A
		LMX1B
		LOC100128511
		LOC100128811
		LOC100128946
		LOC100129213
		LOC100129518
		LOC100130155
		LOC100130357
		LOC100130451
		LOC100130539
		LOC100130705
		LOC100130855
		LOC100130992
		LOC100131094
		LOC100132146
		LOC100132215
		LOC100132273
		LOC100132735
		LOC100132891
		LOC100133286
		LOC100133669
		LOC100133991
		LOC100216545
		LOC100240734
		LOC100286979
		LOC100287314
		LOC100288122
		LOC100288637
		LOC100294145
		LOC100506023
		LOC100506274
		LOC100506409
		LOC100506421
		LOC100506649
		LOC100506668
		LOC100506834
		LOC100507043
		LOC100507050
		LOC100507055
		LOC100507127
		LOC100507254
		LOC100507421
		LOC100507588
		LOC100507589
		LOC100630918
		LOC100652739
		LOC100652791
		LOC100861402
		LOC113230
		LOC144481
		LOC146513
		LOC146880
		LOC148413
		LOC148709
		LOC149373
		LOC151534
		LOC152578
		LOC153684
		LOC254559
		LOC254896
		LOC255130
		LOC255167
		LOC283038
		LOC283547
		LOC284395
		LOC284408
		LOC284581
		LOC284661
		LOC284801
		LOC285074
		LOC285375
		LOC285547
		LOC285548
		LOC286002
		LOC286059
		LOC286186
		LOC286189
		LOC286190
		LOC339529
		LOC340073
		LOC340515
		LOC387723
		LOC388152
		LOC389033
		LOC389332
		LOC401321
		LOC401980
		LOC440040
		LOC440461
		LOC440600
		LOC440894
		LOC440925
		LOC441601
		LOC494141
		LOC550112
		LOC553103
		LOC606724
		LOC643201
		LOC643923
		LOC644189
		LOC644649
		LOC644838
		LOC645206
		LOC645249
		LOC645431
		LOC646278
		LOC646862
		LOC646999
		LOC647107
		LOC648987
		LOC727849
		LOC728463
		LOC728724
		LOC729041
		LOC729177
		LOC730811
		LOC731789
		LOC93622
		LOX
		LPA
		LPAR3
		LPAR5
		LPIN3
		LPL
		LPPR4
		LPPR5
		LRFN2
		LRFN5
		LRMP
		LRP5
		LRP8
		LRR1
		LRRC1
		LRRC10B
		LRRC2
		LRRC24
		LRRC37A11P
		LRRC37A6P
		LRRC37B
		LRRC38
		LRRC3B
		LRRC43
		LRRC52
		LRRC55
		LRRC58
		LRRC71
		LRRK1
		LRRN2
		LRRN4
		LRRTM1
		LSM1
		LTBP2
		LTK
		LUC7L2
		LUZP2
		LY6H
		LY75-CD302
		LYN
		LYPD1
		LYPD4
		LYPD5
		LYSMD2
		MACROD2
		MAD2L2
		MAF
		MAFA
		MAFB
		MAGI3
		MAL
		MAMSTR
		MANF
		MAOB
		MAP1B
		MAP2
		MAP3K14
		MAP3K15
		MAP3K3
		MAP3K8
		MAP4
		MAP6D1
		MAP7D2
		MAPK12
		MAPK13
		MAPK15
		MAPK8IP2
		MAPRE3
		MAPT-AS1
		MAPT-IT1
		MARCKSL1
		MARVELD1
		MAST4
		MATK
		MATN2
		MB21D1
		MBTPS1
		MC4R
		MC5R
		MCAM
		MCCC1
		MCF2
		MCF2L2
		MCOLN2
		MCTP1
		MDFI
		MDN1
		MED24
		MEF2BNB-MEF2B
		MEF2C
		MEGF11
		MEGF6
		MEGF9
		MEIS1-AS3
		MEMO1
		MERTK
		MESP1
		MESP2
		MFAP2
		MFHAS1
		MFSD12
		MGARP
		MGC2752
		MGC45800
		MGLL
		MICAL1
		MICALL2
		MIR10A
		MIR1179
		MIR1200
		MIR1204
		MIR124-1
		MIR124-3
		MIR1243
		MIR1244-3
		MIR1258
		MIR129-2
		MIR1302-1
		MIR130B
		MIR155HG
		MIR16-2
		MIR181B1
		MIR184
		MIR1915
		MIR219-2
		MIR22HG
		MIR23B
		MIR2909
		MIR3146
		MIR3183
		MIR3200
		MIR345
		MIR3545
		MIR3606
		MIR3621
		MIR3658
		MIR3668
		MIR3675
		MIR4278
		MIR4282
		MIR4321
		MIR4450
		MIR4453
		MIR4462
		MIR4465
		MIR4472-2
		MIR4490
		MIR4520A
		MIR4634
		MIR4640
		MIR4644
		MIR4654
		MIR4683
		MIR4693
		MIR4696
		MIR4697
		MIR4710
		MIR4712
		MIR4733
		MIR4735
		MIR4757
		MIR4765
		MIR4774
		MIR4780
		MIR4783
		MIR488
		MIR5092
		MIR5186
		MIR5188
		MIR548AA1
		MIR548AU
		MIR548D2
		MIR548H4
		MIR5692C2
		MIR5702
		MIR580
		MIR630
		MIR670
		MIR9-3
		MIR943
		MIXL1
		MKNK2
		MKRN7P
		MKX
		MLH1
		MLNR
		MLPH
		MLYCD
		MMD2
		MME
		MMP17
		MMP19
		MMP2
		MMP25
		MN1
		MND1
		MNDA
		MNS1
		MNX1
		MOB3B
		MORF4L2
		MOS
		MOXD1
		MOXD2P
		MPND
		MPPED2
		MPRIP
		MPV17L
		MPV17L2
		MRPL15
		MRPL4
		MRPS14
		MRPS26
		MRRF
		MS4A10
		MSANTD2
		MSANTD4
		MSH2
		MSH5-SAPCD1
		MSMO1
		MSX1
		MSX2
		MSX2P1
		MT1A
		MT1DP
		MT1E
		MT1H
		MT1JP
		MT1L
		MT2A
		MT3
		MTAP
		MTERFD1
		MTF1
		MTG1
		MTHFD2
		MTMR12
		MTMR6
		MTNR1A
		MTNR1B
		MTOR
		MTR
		MTSS1
		MTUS2-AS1
		MUC6
		MUTYH
		MVD
		MX1
		MXD3
		MXRA5
		MYB
		MYBPC2
		MYCL1
		MYCN
		MYH10
		MYH11
		MYH13
		MYH14
		MYH9
[truncated: 1,408 more rows]
