# Supplementary material for: Generation of orthotopically functional salivary gland from embryonic stem cells
Source: Nat Commun. 2018 Oct 11;9:4216. doi: 10.1038/s41467-018-06469-7 (PMC6181987; doi:10.1038/s41467-018-06469-7)
Supplement: Supplementary file 10 — Supplementary Data 4 [file 41467_2018_6469_MOESM10_ESM.xlsx]

## Sheet: E13_OE vs. E13_SMG vs. E15_...
Feature ID	E13_OE - E13OE_1 - RPKM	E13_OE - E13OE_2 - RPKM	E13_SMG - E13SMG_1 - RPKM	E13_SMG - E13SMG_2 - RPKM	E15_SMG - E15SMG_1 - RPKM	E15_SMG - E15SMG_2 - RPKM	E15_SMG - Normalized means	E18_SMG - E18SMG_1 - RPKM	E18_SMG - E18SMG_2 - RPKM	6w_SMG - 6wSMG_1 - RPKM	6w_SMG - 6wSMG_2 - RPKM	i-SG - iSG_1 - RPKM	i-SG - iSG_2 - RPKM	EB5 - EB5_1 - RPKM	EB5 - EB5_2 - RPKM	Transplanted_i-SG - iSG_Transplant_1 - RPKM	Transplanted_i-SG - iSG_Transplant_2 - RPKM	Transplanted_i-SG - iSG_Transplant_3 - RPKM	Transplanted_i-SG_mes - iSG_mes_Transplant_1 - RPKM	Transplanted_i-SG_mes - iSG_mes_Transplant_2 - RPKM	Transplanted_i-SG_mes - iSG_mes_Transplant_3 - RPKM
0610006L08Rik	0	0	0	0	0	0	0	0	0	0	0	0	0	0	0	0	0	0	0	0	0
0610007P14Rik	8.53671	9.46463	10.5402	11.1939	14.4784	15.8899	11.3654	16.5	14.8211	1.15061	1.13935	14.6275	14.1606	13.1219	13.4017	1.90729	5.99766	7.27897	3.03689	4.93747	7.49701
0610009B22Rik	17.4435	16.2707	15.4284	16.7709	13.1705	15.7773	10.821	15.3472	12.7477	3.94961	3.9001	12.6528	14.3157	15.606	14.3809	2.67033	4.20952	4.68171	2.83904	4.02598	5.82777
0610009E02Rik	0.262893	0.118503	0.139088	0.0536593	0.273626	0.121574	0.142272	0.656266	0.4873	0.49921	0.606602	0.238343	0.156524	0.0559713	0.0402027	0.441901	0.398563	0.0920034	0.662483	0.235401	0.43634
0610009L18Rik	0.835358	0.414204	0.405129	0.859632	0.797007	0.767252	0.544646	2.01774	2.1007	0.300844	0.571641	1.49528	0.854846	0.163031	0	0.399461	1.11627	0.89328	0.673136	0.411401	1.86104
0610009O20Rik	25.3453	26.8231	22.0106	21.7924	25.2127	23.9805	18.9109	20.0161	23.0542	9.6313	10.0223	20.8871	21.0721	23.1721	23.6241	10.1142	17.9124	14.456	12.3522	14.23	19.0977
0610010F05Rik	6.89317	6.09174	6.1614	6.57203	5.02356	4.73964	3.47381	4.1258	3.84662	1.265	1.08334	3.91539	4.20539	2.18208	2.24003	0.883208	1.95154	2.20076	1.08433	2.03037	1.94089
0610010K14Rik	16.2726	17.2867	14.4698	12.272	23.2139	20.5402	16.6037	16.3993	18.7769	2.94656	2.98604	15.4472	14.159	20.9888	20.9696	4.79637	14.9565	11.7529	6.53429	7.99908	12.4629
0610012D04Rik	0	0	0	0	0	0	0	0	0	0.175351	0.181739	0.186759	0.0664343	0	0	0	0	0	0	0	0
0610012G03Rik	13.6279	13.692	11.5929	9.70824	16.4612	16.7875	12.4624	21.1993	20.5757	4.74685	6.72295	13.2683	13.0853	7.37958	9.85702	5.15258	11.0364	13.393	7.61254	10.7111	14.7778
0610025J13Rik	0.0768788	0.0381196	0	0.0431524	0.0628708	0.0325896	0.0332577	0.146601	0.188104	0.0276869	0.0286956	0.0294882	0	0	0	0	0.098622	0	0.0247797	0	0.100258
0610030E20Rik	10.1916	11.3873	7.71461	7.07344	7.72219	7.99843	5.75952	6.62481	7.07656	2.63499	2.8852	5.83074	6.02507	4.3006	3.90228	3.38075	5.33894	3.70578	3.22949	3.30657	3.7998
0610031O16Rik	0	0	0.0202075	0.0194899	0	0	0	0	0.0141596	0	0	0	0.014213	0	0	0	0	0	0	0	0
0610033M10Rik	0	0	0	0	0.0319774	0	0.00975568	0.0298258	0	0.140822	0.0583807	0	0.0320115	0	0	0.0498622	0	0.0501761	0.0504139	0.0513525	0.0764896
0610037L13Rik	3.77128	4.27093	4.74571	4.6974	5.44257	5.77861	4.02243	4.95383	4.36727	0.892598	0.999354	3.93178	4.33365	3.6965	3.81536	0.814516	2.59559	2.6209	1.38077	1.98413	2.17475
0610038B21Rik	0.434226	0.278633	0.118921	0.0860234	0.271552	0.1949	0.168434	0.25328	0.333317	0.0367956	0.019068	0.195947	0.0209109	0.07976	0.0429671	0	0.114684	0.327766	0.0658638	0.486403	0.166551
0610039K10Rik	0	0	0	0	0	0	0	0	0	0	0	0	0	0	0	0	0	0	0	0	0
0610040B10Rik	0.693992	1.00104	1.02807	1.27486	0.980296	0.962802	0.66979	1.73243	1.54366	0.99973	0.612271	1.74235	2.47918	0.246258	0.26532	0.603384	1.37587	0.485746	1.13878	0.621418	0.78162
0610040F04Rik	0	0	0.0233279	0.0224994	0	0	0	0.0305749	0	0.0433075	0.0448853	0.03075	0	0.125168	0.185428	0.0638932	0.0514211	0.0385772	0.01292	0.0131606	0
0610040J01Rik	16.9995	17.3382	13.8171	13.4875	16.4244	16.7994	12.4513	38.4349	42.8515	7.33627	7.42951	21.0058	22.5929	0.979906	1.40265	10.8501	18.2534	17.4534	15.2357	12.5168	26.7642
0610043K17Rik	0.0559618	0.0554962	0.130273	0	0.045765	0	0.0147707	0.0853714	0	0	0.334211	0.0429302	0.183255	0.567927	0.423616	0.321126	0.0717892	0	0.180377	0.110241	0.0729797
1010001B22Rik	0.219477	0.217651	0.340611	0.492772	0.358972	0.372153	0.262783	0.446424	0.179002	0.316167	0.273071	0.168368	0.299462	0.114223	0.184598	0.326517	0.7508	0.281633	0.518775	0.144118	0.906361
1010001N08Rik	0	0	0.0486941	0.0469649	0.615829	0.47883	0.387572	0.382928	0.255904	0	0	0.0802337	0.171246	0.685839	0.598181	0.0133369	0.107335	0.0402627	0	0.109884	0.0818365
1110002E22Rik	0.0129298	0.00854813	0	0.0580602	0.246723	0.0328863	0.0977905	0.128211	0.0913929	0.00310433	0.00321742	0.0760447	0.102323	0	0	0.0219837	1.09748	0.0387136	0.00833509	0.0481115	0.0337234
1110002J07Rik	0.0770851	0.0955548	0.493475	0.47595	0.126079	0.147047	0.102282	0	0.0628696	0.0138806	0.0143863	0.044351	0.0631067	3.30972	3.59834	0	0.0618042	0	0	0	0.15079
1110002L01Rik	3.49439	3.5998	2.75603	2.66987	1.81697	2.11362	1.34973	1.32872	1.39521	0.578517	0.40492	2.12053	1.79329	4.07151	4.00942	0.691674	0.976826	2.11485	0.497598	1.81511	0.775376
1110002O04Rik	0	0	0	0	0	0	0	0	0.062092	0	0	0	0	0	0.0640331	0	0.0976637	0	0	0	0
1110003F10Rik	0	0	0	0	0	0	0	0	0	0	0	0	0	0	0	0	0	0	0	0	0
1110004E09Rik	15.3669	14.5163	21.3159	20.381	14.0697	13.1895	10.1966	9.47372	12.0162	4.13067	3.8081	17.2087	14.9666	17.5367	18.2013	4.18172	9.12488	6.56617	5.33094	6.11676	7.56145
1110004F10Rik	58.0944	62.1589	49.1075	51.249	48.8535	47.4195	38.3208	38.5308	32.039	4.96094	5.83929	38.7913	38.0251	30.8018	32.8805	5.43965	18.3371	18.2537	6.53733	13.5794	16.249
1110006O24Rik	0	0	0	0	0	0	0	0	0	0	0	0	0	0	0	0	0	0	0	0	0
1110008E08Rik	0	0	0	0	0	0	0	0	0	0	0	0	0	0	0	0	0	0	0	0	0
1110008F13Rik	20.3221	19.9149	25.2784	25.1389	19.3441	19.2272	14.4691	16.497	18.3983	7.77278	7.78704	17.029	16.1946	22.1915	21.5487	7.02402	11.379	15.658	7.04369	13.9751	12.4681
1110008L16Rik	6.32034	6.45973	4.55135	4.5853	3.1978	3.24956	2.2608	3.04169	3.97858	0.822636	0.982663	4.507	4.44524	9.13506	9.41074	0.752883	1.8935	1.67671	0.929679	1.88762	1.71663
1110008P14Rik	2.60719	2.56964	3.1277	2.80116	5.82086	6.00747	4.24895	9.62615	10.1101	6.15211	6.7464	4.54002	4.15096	8.01637	8.31404	6.3943	7.61248	7.74814	8.19731	7.77226	11.7541
1110012L19Rik	20.0879	19.0224	11.3697	12.1598	16.3311	15.595	11.9589	21.4213	21.427	3.74487	3.96952	15.9238	16.2518	7.59486	7.45395	3.49076	6.87181	8.6934	5.05287	8.17303	12.4562
1110015O18Rik	0	0	0	0.0237709	0.0173165	0.0179523	0.0102489	0.0323027	0.0345396	0	0	0.0324877	0.017335	0	0	0	0.0407452	0	0	0	0
1110017D15Rik	0	0.0601437	0	0	0.0247988	0.0514187	0.0256311	0.0231302	0.0247319	0	0	0.0697881	0.0744757	0	0	0	0.447356	0.019456	0.0195483	0	0
1110018N20Rik	0	0	0.476456	0.490172	0.267808	0.231368	0.180973	0.104079	0.1558	0.0196562	0	0	0.0893645	0.0426077	0	0	0.105024	0.105055	0.0351844	0.179197	0.0355886
1110019D14Rik	1.78923	1.79899	1.01235	1.47855	0.894187	1.03236	0.664515	2.10401	2.29024	1.55722	1.83657	0.705353	1.11892	0.950577	1.10777	1.94885	2.05618	1.72196	2.17867	1.89288	1.42592
1110020A21Rik	0.909297	0.701347	1.05837	0.737233	0.619679	0.599603	0.430347	1.54129	1.03001	0.400244	0.339402	1.16259	2.15051	0.433794	0.212443	0.0644175	0.16201	0.486173	0.325651	0.165857	0.88936
1110025L11Rik	0	0	0	0	0	0	0	0	0	0	0	0	0	0	0	0	0	0	0	0	0
1110025M09Rik	0	0	0	0	0	0	0	0	0	0	0	0	0	0	0	0	0	0	0	0	0
1110028F11Rik	0.0441502	0.0875658	0	0.0991267	0.0361056	0	0.0113161	0.0336762	0	0.0636005	0	0.0338691	0.0361441	0	0.037134	0.0562993	0	0	0	0	0
1110028F18Rik	0	0	0	0	0	0	0	0	0.0262074	0	0	0	0	0	0.0270267	0	0	0	0	0	0
1110032A03Rik	2.71911	2.7853	2.09413	2.10202	2.66307	2.60901	1.84485	4.4772	4.93332	2.63284	2.826	3.48487	3.60564	0.66731	0.609409	3.24934	2.9973	3.29591	3.37451	2.37887	3.615
1110032F04Rik	0	0.0331514	0.15564	0.187641	0.0546766	0.0991974	0.0579095	0.0254988	0.0408969	0	0	0.0897572	0.0273674	0.0913388	0.0702924	0	0.139373	0.0214484	0	0	0.0435953
1110034G24Rik	2.239	2.60389	1.18458	1.41671	1.5647	1.27702	0.961418	1.86309	1.32807	0.527791	0.395069	1.43655	1.4164	2.0339	2.13998	0.622936	0.887785	0.731334	0.341157	0.494532	1.18122
1110035H17Rik	0.175023	0.138853	0.24446	0.157185	0.143132	0.178065	0.118828	0.160201	0.0285492	0.0756387	0.0522628	0.187972	0.315226	0.191285	0.235534	0.111592	0.112262	0.269508	0.0902618	0.459711	0.251072
1110036E04Rik	0	0	0	0	0	0	0	0	0	0	0	0	0	0.0432931	0	0	0	0	0	0	0
1110037F02Rik	15.1463	15.7806	16.6036	16.5493	14.4995	15.124	11.0793	8.118	8.13365	2.24364	1.87022	10.531	10.1758	11.2349	11.2973	2.27475	5.22729	6.98728	2.3116	6.29091	4.27087
1110038B12Rik	20.0582	20.8351	24.7036	23.6393	16.1893	17.8933	12.8062	19.1291	15.1172	0.685523	0.674973	32.9285	30.5627	32.7843	32.3403	1.45638	5.89099	11.7855	1.93265	9.10885	6.23692
1110038F14Rik	22.6545	26.6547	28.1563	25.8632	31.8198	27.5987	23.1338	23.0076	21.8172	4.51728	4.36335	27.8196	25.497	46.0951	45.3214	4.08031	17.1853	12.8107	7.61834	9.58116	14.0764
1110046J04Rik	0.194452	0.347102	0.135799	0.261952	0.82691	0.890244	0.593641	0.622949	0.824681	0.0280118	0.0290323	0.238674	0.127352	0	0	0.173573	0.174614	0.623805	0	0.893803	0.126792
1110051M20Rik	7.44683	7.68882	3.5577	3.79402	4.49803	4.2067	3.08258	2.32515	2.22268	0.155126	0.216431	4.46724	4.02135	2.04988	2.27823	0.411953	2.33246	1.73259	0.635446	1.32175	1.29089
1110057P08Rik	0	0	0	0	0	0	0	0	0	0	0	0	0	0	0	0	0	0	0	0	0
1110059E24Rik	7.9662	8.08106	9.27221	10.4413	9.97311	9.0052	7.04879	9.61284	8.13574	1.03221	0.881022	6.8764	7.75235	4.54074	5.11676	0.707679	2.68548	2.35275	0.923822	1.82669	2.55596
1110059G10Rik	4.58983	5.00936	3.20837	4.10192	4.90684	4.72831	3.4311	6.13158	4.32896	0.812634	1.01451	4.48487	5.12199	2.18187	2.18901	0.735694	1.34864	1.44775	0.859542	0.959731	1.5382
1110060G06Rik	0	0	0	0	0	0	0	0	0	0	0	0	0	0	0	0	0	0	0	0	0
1110065P20Rik	6.11608	6.24899	6.68733	7.87158	9.59918	11.1301	7.70995	19.7208	16.5517	3.47081	3.98927	10.2131	9.88757	5.30504	3.74119	3.72229	7.52886	9.39404	5.695	8.0322	10.4534
1190002N15Rik	82.1448	82.0564	10.4246	10.2626	18.1281	19.1174	13.9902	10.5427	7.78508	0.369302	0.293175	27.6836	28.2481	5.27149	5.34924	0.709457	5.81465	4.12256	1.09003	3.18053	2.93776
1190003K10Rik	0	0	0	0	0.0321231	0	0.00982489	0	0	0	0	0	0	0	0	0	0	0	0	0	0
1190005I06Rik	0.0795763	0.2762	2.68605	2.14399	1.9523	2.05772	1.37069	2.36722	1.68744	0.343901	0.35643	1.7398	1.2052	9.28716	9.67142	0.228316	0.765618	0.331866	0.692528	0.209014	1.53069
1190007I07Rik	5.9758	4.14112	6.24318	5.13239	4.41592	6.01253	3.72019	6.61753	5.87203	1.68539	1.69304	2.29212	2.59344	7.44718	7.99339	1.92801	3.41733	2.37898	2.34385	2.93117	4.55376
1200007C13Rik	0	0	0	0	0.043062	0.0446432	0.0292563	0.0535527	0.0572612	0	0	0.363552	0.186801	0	0	0.0111911	0.0112582	0.0112615	0.0452596	0.0691533	0
1300002E11Rik	2.03856	2.0938	1.18638	1.00414	0.935626	1.18161	0.723788	1.10274	1.48448	0.696705	0.706557	1.52396	1.4986	1.1692	1.076	0.848825	1.06739	0.987632	1.33426	0.77858	1.18004
1300017J02Rik	0	0	0.0236859	0.0114224	0.0166418	0.0172529	0.00986162	0.0310442	0.016597	0	0.0075957	0.0078055	0.0166596	0.238291	0.188274	0	0.00652629	0.00652822	0.0131183	0	0
1500002C15Rik	0	0	0	0	0	0	0	0	0	0	0	0	0	0	0	0	0	0	0	0	0
1500002F19Rik	0.104336	0.0344892	0.0404802	0.0780853	0.199091	0.206401	0.147449	1.64473	1.50334	6.63828	5.78968	0.586956	0.626381	0.0271499	0	3.70312	2.96688	2.2314	4.66331	2.96883	4.1953
1500004A13Rik	0.566494	0.591155	0.663676	0.677516	0.666145	0.505397	0.413268	0.508355	0.471084	0.104008	0.165842	0.820868	0.824475	0.800648	0.806571	0.122757	0.315859	0.156788	0.174239	0.194502	0.263155
1500005C15Rik	0	0	0	0	0	0	0	0	0	0	0	0	0	0	0	0	0	0	0	0	0
1500009C09Rik	0	0	0	0.0508128	0.0185079	0	0.00508633	0.0172626	0	0	0	0.555568	0.296442	0.0530023	0.0380701	0	0.0145162	0	0	0	0
1500009L16Rik	10.6914	9.16967	6.01187	6.12275	3.6332	3.42975	2.48485	2.39691	2.50398	0.26016	0.0539275	5.65254	5.35211	8.88199	8.99233	0.253323	1.73756	2.41013	0.16299	2.39549	0.777206
1500011B03Rik	9.03273	9.2268	7.98573	8.11771	7.6089	7.9092	5.67995	5.44035	5.05221	0.72882	0.49744	6.91039	6.1825	6.7239	6.60091	1.30604	3.1343	3.48359	1.60686	2.70636	2.70351
1500011K16Rik	11.3113	9.45448	8.77712	9.7957	9.51455	12.7865	8.30081	26.8285	15.8588	4.11241	4.22202	9.00784	9.96565	5.42425	5.3458	3.36557	5.59686	6.8772	3.26392	3.9967	9.4828
1500012K07Rik	0	0	0	0	0	0	0	0	0	0	0	0	0	0	0	0	0	0	0	0	0.0213667
1500015A07Rik	1.24838	0.554962	0.551153	0.821533	0.598466	0.510951	0.392503	0.164176	0.280872	0.124024	0.257085	9.60977	10.5372	4.63751	4.34478	0.0548933	0.22089	0.138097	0.249753	0.28267	0.364899
1500015L24Rik	0.0552443	0.0547847	0	0	0	0	0	0.632077	0.856074	0.0795822	0.0412407	0.550938	1.13066	0	0	0.0704463	0	0.14178	0.0356129	0.0725519	0.144088
1500015O10Rik	0	0.0473748	0.166813	0.214518	3.7505	2.91616	2.35398	7.94371	6.66257	0.757002	0.820243	2.60199	1.99458	0.0745871	0.0803608	0.944231	2.97225	1.90035	1.32423	2.10175	3.39534
1500017E21Rik	0	0	0	0	0.0354429	0.00918607	0.0142336	0.0247936	0	0	0.0161769	0.0249356	0.0266105	0	0	0	0.236289	0	0	0	0
1500026H17Rik	0.113883	0.112936	0.0662768	0.0479423	0.0931327	0.217243	0.116323	0.69493	0.650171	0.45115	0.595109	0.294853	0.303004	0.0333387	0.0598658	0.444741	0.155223	0.219203	0.31201	0.243038	0.287748
1500035N22Rik	0	0	0	0	0	0	0	0	0	0	0	0.0382154	0	0	0	0	0	0	0	0	0
1520401A03Rik	0.0104818	0.0207891	0.0122002	0.0470677	0.0257157	0.0355466	0.0192704	0.00799513	0.0170976	0	0	0.0160819	0	0.00818263	0.00881604	0	0.121017	0	0.020271	0.0344141	0
1600002D24Rik	0.019454	0.0192921	0	0.0873568	0.0318186	0	0.00968701	0.0296776	0.0317328	0	0	0.0596953	0	0	0	0	0.012478	0	0	0	0
1600002H07Rik	8.05731	7.78927	6.11454	6.18184	5.74655	6.02916	4.23222	4.2003	3.81612	0.742164	0.857471	5.14439	4.75702	10.7338	10.7833	0.764665	2.69779	2.21089	1.18691	2.16291	2.0156
1600002K03Rik	3.62266	3.46647	3.92067	4.42356	3.63825	3.39466	2.47194	8.77449	8.24175	4.71507	4.74451	3.46165	4.31853	1.88536	3.20732	3.84961	3.22045	5.38261	3.97415	4.84107	5.26304
1600010M07Rik	0	0	0	0	0.0611436	0	0.0217751	0.114059	0.0203262	0.0359018	0.0186048	0	0	0.0778225	0.0209617	0	0.0319709	0	0.016066	0	0.0487516
1600012H06Rik	7.91433	8.54901	7.61308	7.72454	11.511	10.8024	8.33767	15.1368	11.512	3.06225	2.75389	8.17877	8.59962	5.65752	6.2275	2.91922	4.88336	7.24328	3.5081	6.49399	6.15852
1600012P17Rik	0	0	0	0	0	0	0	0	0	0	0	0.0127532	0.0136098	0	0	0	0.0106631	0	0	0.0218327	0
1600014C10Rik	3.92824	4.59892	3.25137	3.49115	4.82764	3.87625	3.09255	3.04626	2.84784	0.919559	0.847163	2.33545	2.14393	1.55885	1.3583	0.967054	2.05069	4.77469	1.0903	3.39629	1.93528
1600014C23Rik	0.0831864	0	0	0.186771	0	0.070527	0.0270875	0.0634517	0.203537	0	0	1.46775	0.953423	0	0	0	0.0533568	0.266863	0	0	0.0542417
1600015I10Rik	0	0	0	0	0	0	0	0.0396797	0	0.0124898	0.0129448	0	0	0.0135367	0	0	0	0.0111256	0	0	0
1600017P15Rik_1	0	0	0	0	0	0	0	0	0	0	0	0	0	0	0	0	0	0	0	0	0
1600017P15Rik_2	0	0	0	0	0	0	0	0	0	0	0	0	0	0	0	0	0	0	0	0	0
1600019K03Rik	0	0	0	0	0	0	0	0	0	0	0	0	0	0	0	0	0	0.0579602	0	0.237277	0
1600020E01Rik	1.38392	0.9281	0.985021	1.0171	0.806069	0.953842	0.609758	0.941689	0.641493	0.207966	0.230407	1.32897	1.44269	1.23581	1.53244	0.1587	0.370391	0.287457	0.333748	0.359574	0.623228
1600023N17Rik	0	0	0	0	0	0	0	0	0	0	0	0	0	0	0	0	0	0	0	0	0
1600025M17Rik	0	0	0	0	0	0	0	0	0	0	0	0	0	0	0	0	0	0	0	0.0264195	0
1600029O15Rik	0	0	0	0.0802219	0.0973993	0.0605854	0.0582797	0.254368	0.155419	0.017157	0.0177821	0.127913	0.175506	0.0743809	0.100173	0	0.030557	0.0458491	0.0614219	0.0156414	0.0155319
1700001C02Rik	0	0	0	0	0	0	0	0	0	0	0	0.0318461	0.0339852	0	0	0	0.133135	0	0	0	0
1700001C19Rik	0.0227271	0.022538	0.026453	0.0255136	0.074344	0	0.0268182	0	0.0556077	0	0	0.0523042	0.0558175	0.141936	0.114692	0	0	0.0437453	0.0146509	0.0298473	0.0444576
1700001D01Rik	0	0	0	0	0	0	0	0	0	0	0	0	0	0	0	0	0	0	0	0	0
1700001F09Rik	0	0	0	0.109443	0	0.123981	0.0478146	0	0.119267	0	0	0	0	0.0380529	0.0409986	0	0	0	0	0	0
1700001G01Rik	0	0	0	0	0	0	0	0	0	0	0	0	0	0	0	0	0	0	0	0	0
1700001G11Rik	0.0398987	0.1187	0.139319	0.223953	0.130515	0.135307	0.0994164	0.0913	0.130163	0	0	0.0612153	0.0326635	0.062294	0	0	0	0.0255991	0	0	0.0780477
1700001G17Rik	0	0	0	0	0	0	0	0	0	0	0	0	0	0	0	0	0	0	0	0	0
1700001J03Rik	0	0	0	0	0	0	0	0.0378664	0	0.035757	0	0.0380833	0	0	0.0417543	0.0633043	0.031842	0	0	0	0
1700001J04Rik	0	0	0	0	0	0	0	0	0	0	0	0	0	0	0	0	0	0	0	0	0
1700001J11Rik	0	0	0	0	0	0	0	0	0	0	0	0	0	0	0	0	0	0	0	0	0
1700001K19Rik	0	0.0447926	0.15772	0	0.0738765	0.0382945	0.0396158	0	0	0	0	0	0	0	0	0	0.057943	0	0.0291175	0	0.029452
1700001L05Rik	0.655302	0.772796	0.309217	0.437412	0.376579	0.465484	0.301252	0.35124	0.664459	0.204107	0.105772	2.26897	2.07339	4.85294	4.69234	0.191968	0.363519	0.20454	0.274013	0.418672	0.323354
1700001L19Rik	0.214499	0.18908	0.0554811	0.0535109	0.0584719	0.0404126	0.0344255	0.145434	0.0777524	0	0	0.127983	0.175603	0.204661	0.14032	0.0303917	0.214017	0.0152915	0.0768199	0	0.0466214
1700001N15Rik	0	0	0	0	0	0	0	0	0	0	0	0	0	0	0	0	0	0	0	0	0
1700001O22Rik	0.401849	0.551777	0.701594	0.641977	0.505582	0.812426	0.461105	0.919549	1.3866	0.333971	0.357676	3.09458	2.46734	0.180983	0.155995	0.640536	0.763339	0.664401	0.906673	0.639383	0.977556
1700001P01Rik	0.0690554	0.0684809	0	0	0.0564729	0.0585464	0.0413243	0.0526731	0	0.0497389	0	0	0	0.32345	0.290407	0	0	0	0	0	0
1700003C15Rik	0	0	0	0	0	0	0	0	0	0	0	0	0	0	0	0	0	0	0	0	0
1700003D09Rik	0	0	0	0	0	0	0	0.141978	0.126509	0.111725	0.324225	0.0237986	0	0	0	0.276916	0.11939	0.0597128	0.159989	0.285193	0.12137
1700003E16Rik	0.116409	0.01924	0.700047	0.805867	0.555321	0.575711	0.400571	1.83504	2.89571	1.28564	1.26006	1.96462	1.62009	0.166604	0.195818	1.06383	1.75465	1.33194	1.46332	1.52878	2.54279
1700003E24Rik	0	0	0	0	0	0	0	0	0	0	0	0	0	0.0582994	0	0	0	0	0	0	0
1700003F12Rik	0	0	0	0	0.108317	0.187157	0.111113	0.639848	0.504116	0	0	0.0338691	0	0.034466	0	0.140748	0.254866	0.509884	0	0.434865	0.403033
1700003G13Rik	0	0.060527	0	0.0685182	0	0	0	0	0	0	0	0	0.0999338	0.047647	0	0	0	0	0	0	0
1700003G18Rik	0.0680736	0	0	0	0	0	0	0	0	0	0	0.104443	0	0.0531418	0	0	0.0436632	0	0	0	0
1700003H04Rik	0	0	0	0	0	0	0	0	0	0	0	0	0	0	0	0	0	0	0	0	0
1700003I16Rik	0	0	0	0	0	0	0	0	0	0	0	0	0	0.254357	0.171279	0	0	0	0	0	0
1700003I22Rik	0	0	0	0	0	0	0	0	0	0	0	0	0	0	0	0	0	0	0	0	0
1700003L19Rik	0	0	0	0	0	0	0	0	0	0	0	0	0	0	0	0	0	0	0	0	0
1700003M07Rik	0	0	0	0	0.080731	0.0836953	0.0623882	0.150598	0.12077	0	0	0.189326	0	0.385324	0.415152	0	0	0.348359	0	0.0324115	0.0643693
1700003N22Rik	0	0	0	0	0	0	0	0	0	0	0	0	0	0	0	0	0	0	0	0	0
1700003P14Rik	0	0.037288	0	0	0	0	0	0	0	0	0	0	0	0	0	0	0	0	0	0	0
1700006A11Rik	0	0	0	0	0	0	0	0	0	0	0	0	0	0	0	0	0	0	0	0	0
1700006E09Rik	0	0	0	0	0	0	0	0	0	0	0	0	0	0	0	0	0	0	0	0	0
1700006F04Rik	0	0	0	0	0	0	0	0	0	0	0	0	0	0	0	0	0	0	0	0	0
1700006H21Rik	0	0	0	0	0	0	0	0	0.0560512	0	0	0	0	0	0	0	0	0	0	0	0.0448121
1700006J14Rik	0	0	0.0695389	0.0167674	0.122146	0.0506523	0.0629126	0.740527	0.43854	0	0	0	0.0244552	0.256518	0.452249	0.0285692	0.172443	0.297074	0.086656	0.0490385	0.116869
1700006P03Rik	0	0	0	0	0	0	0	0	0	0	0	0	0	0	0	0	0	0	0	0	0
1700007B14Rik	0.0197391	0	0	0	0	0	0	0	0.016099	0	0	0	0.0323194	0	0	0.0503419	0	0.0379941	0.0127247	0	0.0257418
1700007E05Rik	0	0	0	0	0	0	0	0	0	0	0	0	0	0	0	0	0	0	0	0	0
1700007F19Rik	0	0	0	0	0	0	0	0	0	0	0	0	0	0	0	0	0	0	0	0	0
1700007G11Rik	0.208311	0.0885334	0	0	0.0243364	0.10092	0.0467817	0	0.0728123	0	0	0	0.0243623	0.0232312	0	0	0.0954379	0	0	0.0195409	0
1700007J10Rik	0.0331977	0.0329215	0.115921	0	0	0	0	0	0	0	0.0247826	0	0	0	0	0	0	0	0	0	0.0216465
1700007K09Rik	0	0	0	0	0	0	0	0.0483353	0	0	0	0	0	0	0	0	0	0	0	0	0
1700007K13Rik	2.76851	2.7012	1.45527	1.55398	0.985964	1.02217	0.689587	0.13624	0.254931	0.128651	0.200007	2.50063	2.37615	27.9219	31.135	0.284705	1.05973	1.51844	0.0575711	2.40436	0.0582325
1700007L15Rik	0.23387	0.463849	0.816634	0.85327	0.717213	0.644408	0.478112	0.847343	1.09676	0.379014	0.436469	1.43528	0.813708	1.46057	1.91787	0.596452	0.487523	0.487668	0.640742	0.345532	0.724351
1700007M16Rik	0	0	0	0	0	0	0	0	0	0	0	0	0	0	0	0	0	0	0	0	0
1700007P06Rik	0	0	0	0	0	0	0	0	0	0	0	0	0	0	0	0	0	0	0	0	0
1700008A23Rik	0	0	0	0	0	0	0	0	0	0	0	0	0	0	0	0	0	0	0	0	0
1700008B11Rik	0	0	0	0	0	0	0	0	0	0	0	0	0	0	0	0	0	0	0	0	0
1700008H02Rik	0	0	0	0	0	0	0	0	0	0	0	0	0	0	0	0	0	0	0	0	0
1700008J07Rik	0	0	0	0	0	0	0	0	0	0	0	0	0	0	0	0	0	0	0	0	0
1700008K24Rik	0	0	0	0	0	0	0	0	0	0	0	0	0	0	0	0	0	0	0	0	0
1700008O03Rik	0.0234506	0.0813945	0.0409428	0.0131629	0.0383555	0.0596457	0.0344419	0.026831	0	0	0.00875314	0.152913	0.124788	0.302062	0.315583	0.0149519	0.0526454	0	0.0302346	0.0307975	0.0764549
1700008P02Rik	0	0	0	0	0	0	0	0	0	0	0	0	0	0	0	0	0	0	0	0	0
1700009C05Rik	0	0	0	0	0	0	0	0	0	0	0	0	0	0	0	0	0	0	0	0	0
1700009J07Rik	0.0468376	0	0	0	0	0	0	0.142904	0	0.0337359	0	0	0	0	0	0	0.120169	0.120204	0.150968	0.0307557	0.0305404
1700009N14Rik	0	0	0	0	0.056024	0.0580811	0.0408706	0	0	0	0	0	0.0280418	0	0	0	0.0439409	1.07687	0	1.39452	0
1700010B08Rik	0	0	0	0	0	0	0	0	0	0	0	0	0	0	0	0	0	0	0	0	0
1700010B13Rik	0	0	0.0323789	0	0	0	0	0	0	0	0	0	0	0	0	0	0	0	0	0	0.0362778
1700010D01Rik	0	0	0	0	0	0	0	0	0	0	0	0	0	0.0663487	0	0	0	0	0	0	0
1700010H22Rik	0	0	0	0	0.0260067	0	0.00748991	0	0	0	0	0.0487916	0	0	0	0	0.0203977	0	0	0	0
1700010I02Rik	0	0	0	0	0	0	0	0	0	0	0	0	0	0	0	0	0	0	0	0	0
1700010I14Rik	0.770198	0.82409	0.613372	0.614343	0.28178	0.463965	0.268512	0.448341	0.363673	0.0583952	0.0151307	0.124389	0.265487	0.174048	0.238663	0.0516916	0.169005	0.247081	0.0522635	0.385965	0.145376
1700010J16Rik	0	0	0	0	0	0	0	0	0	0	0	0	0	0	0	0	0	0	0	0	0
1700010K23Rik	0	0	0	0	0	0	0	0.0874149	0.0934683	0	0	0	0	0	0	0	0	0	0	0	0.0747266
1700010K24Rik	0	0	0	0	0	0	0	0	0	0	0	0	0	0	0	0	0	0	0	0	0
1700010L04Rik	0.0546488	0.0270971	0.031804	0	0	0	0	0	0	0.0196811	0	0	0.0223695	0	0	0	0	0	0	0	0.0178169
1700010N08Rik	0	0	0	0	0	0	0	0	0	0	0	0	0	0	0	0	0	0	0	0	0
1700011B04Rik	0	0	0	0	0	0	0	0	0.0539848	0	0	0	0	0	0.0556724	0	0	0	0	0	0
1700011C11Rik	0	0	0	0	0	0	0	0	0	0	0	0	0	0.092161	0	0	0	0	0	0	0
1700011D18Rik	0	0	0	0	0	0	0	0	0	0	0	0	0	0	0	0	0	0	0	0	0
1700011E24Rik	0.035671	0.0353743	0	0	0.0583428	0	0.0205803	0	0	0	0	0	0	0	0	0	0	0	0.0229951	0	0
1700011H14Rik	0.0340637	0	0	0	0	0	0	0.0779478	0.0833457	0	0	0.0522629	0.08366	0	0	0.0868745	0	0.0437107	0.0219589	0.0447356	0.0444224
1700011I03Rik	0	0	0	0	0.0260644	0	0.00751253	0	0.0259941	0.0459128	0.0237927	0.0244499	0.0260922	0	0	0	0.0204429	0	0	0.0418569	0
1700011L22Rik	0	0	0.048884	0	0	0	0	0	0	0	0	0	0	0.0327863	0	0	0	0	0	0	0
1700011M02Rik	0	0	0	0	0	0	0	0	0	0	0	0	0	0	0	0	0.131613	0	0	0	0
1700012A03Rik	0	0	0	0	0	0	0	0	0	0	0	0	0	0	0	0	0	0	0	0	0
1700012B07Rik	0	0	0	0	0	0.0335627	0.0112473	0	0	0	0	0	0	0.0463557	0.0665921	0	0	0.0253992	0	0	0
1700012B09Rik	0	0.0521759	0	0	0	0	0	0	0	0	0	0	0	0	0	0	0	0	0	0.103646	0
1700012C08Rik	0	0	0	0	0	0	0	0	0	0	0	0	0	0	0	0	0	0	0	0	0
1700012C14Rik	0.138555	0.0687011	0.080635	0.5444	0.283272	0.234939	0.187581	0.317055	0.0565017	0	0	0	0.0567148	0.108163	0.116536	0	0.355483	0.177794	0.0446593	0	0
1700012D16Rik	0	0	0	0	0	0	0	0	0	0	0	0	0	0	0	0	0	0	0	0	0
1700012E03Rik	0	0	0	0	0	0	0	0	0	0	0	0	0	0	0	0	0	0	0	0	0
1700012I11Rik	0	0	0	0	0	0	0	0	0	0	0.0309603	0	0	0	0	0.0528856	0.0266014	0.0266093	0.0534708	0	0.0270425
1700012J22Rik	0	0	0	0	0	0	0	0	0	0	0	0	0	0	0	0	0	0	0	0	0
1700012L04Rik	0	0	0	0	0	0.136572	0.052542	0	0	0	0	0	0	0	0	0	0	0	0.207686	0	0.0525181
1700012P22Rik	0	0	0	0	0	0	0	0	0	0	0	0.135755	0.0362183	0	0	0	0	0	0	0	0
1700013A02Rik	0	0	0	0	0	0	0	0	0	0	0	0	0	0	0	0	0	0	0	0	0
1700013D24Rik	0	0	0	0	0	0	0	0	0	0	0	0	0	0	0	0	0	0	0	0	0
1700013F07Rik	0	0	0.034542	0.133261	0.121347	0.100642	0.0842119	0.0905454	0.12102	0.0427508	0	0.22766	0.170066	0.0231672	0	0	0.19035	0.0571219	0	0	0.058052
1700013G24Rik	0	0	0	0.0461582	0.0336251	0	0.0103924	0	0	0	0	0	0	0.0320981	0.0345828	0	0.0263729	0	0	0	0
1700013H16Rik	0	0	0	0	0	0	0	0	0	0	0	0.0270068	0	1.31917	1.45089	0	0	0	0	0	0
1700013M08Rik	0	0	0	0	0	0	0	0	0.0514555	0	0	0	0	0	0	0	0	0	0	0	0
1700013N06Rik	0	0	0	0	0	0	0	0	0	0	0	0	0	0	0	0	0	0	0	0	0
1700014D04Rik	0	0	0.0152679	0	0.0107273	0	0.00291148	0	0.0213967	0	0	0.0301884	0.0322161	0.0307203	0.0330984	0.033454	0	0	0.0253681	0	0.00855318
1700014F14Rik	0	0	0	0	0	0	0	0	0	0	0	0	0	0	0	0	0	0	0	0	0
1700015C17Rik	0	0	0	0	0	0	0	0	0	0	0	0	0	0	0	0	0	0	0	0	0
1700015E13Rik	0	0	0	0.0627417	0	0	0	0	0	0.0402556	0	0.0857491	0.0457544	0	0	0	0	0	0	0	0
1700015F17Rik	0	0	0	0	0	0	0	0.0293989	0	0	0	0	0.0315533	0	0	0	0	0	0	0	0
1700015G11Rik	0	0	0	0	0	0	0	0	0	0	0	0	0	0	0	0	0	0	0	0	0
1700015O11Rik	0	0	0	0	0	0	0	0	0.0518349	0	0	0	0	0	0	0	0	0	0	0	0
1700016A09Rik	0	0	0	0	0	0	0	0	0	0	0	0	0	0	0	0	0	0	0	0	0
1700016B15Rik	0	0	0	0	0	0	0	0	0	0	0	0	0	0	0	0	0	0	0	0	0
1700016C15Rik	0	0	0	0	0	0	0	0.171187	0.137282	1.65693	1.38221	0.0860841	0.229666	0	0.0471911	0.643924	0.431857	0.0359987	0.868065	0.331585	0.621943
1700016D06Rik	0	0	0.0311135	0	0	0	0	0	0	0	0	0	0	0.0208677	0.0674493	0	0	0	0	0	0
1700016D08Rik	0	0	0	0	0	0	0	0	0	0	0	0	0	0	0	0	0	0	0	0	0
1700016F12Rik	0	0	0	0.0738532	0	0	0	0	0	0	0	0	0	0	0	0	0	0	0	0	0
1700016G14Rik	0	0	0	0	0	0	0	0.0380857	0	0	0	0.0766078	0.0408767	0.116937	0.209981	0	0	0	0	0	0
1700016G22Rik	0	0	0	0	0	0	0	0	0	0	0	0	0.0508309	0	0	0	0	0	0	0	0
1700016H13Rik	0.123046	0.122022	0.229149	0.165758	0.0603753	0.0625922	0.0448979	0.056313	0.100354	0	0	0.037757	0.0402931	0.134478	0.24838	0	0.0315692	0.0473678	0.0158641	0	0.0160464
1700016K19Rik	1.63753	2.41267	1.63371	1.31308	0.612188	0.793333	0.491813	0.107062	0.152634	0	0	1.47156	1.03417	0.803532	0.472218	0.0298307	2.31074	0.060037	0.0301608	0.0921669	0.0305073
1700016L21Rik	0	0	0	0	0	0	0	0	0	0	0	0	0	0	0	0	0	0	0	0	0
1700016P03Rik	0	0	0	0	0	0	0	0	0	0	0	0	0.0817535	0	0	0	0	0	0	0	0
1700016P04Rik	0	0	0	0	0	0	0	0	0	0	0	0	0	0	0	0	0	0	0	0	0
1700017B05Rik	7.27492	7.43092	11.9847	10.6768	9.01332	9.66266	6.92506	10.2987	14.2884	7.37869	8.18863	22.846	20.5554	12.0401	12.5241	10.9362	12.615	18.4127	13.236	17.9498	16.1214
1700017D01Rik	0	0	0	0	0	0	0	0	0	0	0	0	0	0	0	0	0	0	0	0	0
1700017G19Rik	0	0	0	0	0	0	0	0	0.012102	0	0	0	0	0	0	0	0	0.00952032	0	0	0
1700017I07Rik	0	0	0	0	0	0	0	0	0	0	0	0	0	0	0	0	0	0	0	0	0
1700017J07Rik	0	0	0	0	0	0	0	0	0	0	0	0.0698864	0	0.284472	0.306493	0	0	0	0	0	0
1700017L05Rik	0	0	0	0	0	0	0	0	0	0	0	0	0	0	0	0	0	0	0	0	0
1700017N19Rik	0	0	0	0	0	0	0	0	0	0	0	0	0	0	0	0	0	0	0	0	0.0120796
1700018A04Rik	0	0	0	0	0	0.0176317	0.00534109	0	0	0	0	0.0159538	0	0	0	0	0	0	0	0	0
1700018A14Rik	0	0	0	0	0	0	0	0	0	0	0	0	0	0	0	0	0	0	0	0	0
1700018B08Rik	0	0	0	0	0	0	0	0	0	0	0	0.0255458	0	0.493923	0.252075	0	0	0	0	0	0
1700018B24Rik	0	0	0	0	0	0	0	0	0	0	0	0	0.0594884	0.567264	0.24447	0	0	0	0	0	0
1700018C11Rik	0	0	0	0	0	0	0	0	0	0	0	0	0	0	0	0	0	0	0	0	0
1700018F24Rik	0	0	0	0.0431139	0	0	0	0	0	0	0	0	0	0	0	0	0	0	0	0	0
1700018L02Rik	0	0	0	0	0	0	0	0	0	0	0	0	0	0	0	0	0	0	0	0	0
1700018M17Rik	0	0	0	0	0	0	0	0	0	0	0	0	0	0	0	0	0	0	0	0	0
1700019A02Rik	0	0.0549963	0	0	0	0	0	0.0423012	0	0	0	0	0	0	0	0	0	0.0355818	0	0	0
1700019A23Rik	0	0	0	0	0	0	0	0	0	0	0	0	0	0	0	0	0	0	0	0	0
1700019B03Rik	0.0265991	0	0	0	0	0.0451024	0.0159112	0.0202889	0.0216939	0.0383174	0	0.0408102	0	0.0415294	0	0.0169593	0	0.0341321	0	0.0349324	0.0346879
1700019B21Rik	0	0	0	0	0	0	0	0	0	0	0	0	0.0453427	0.302663	0.0465845	0	0	0.071072	0	0	0
1700019D03Rik	0.248791	0.138164	1.04248	1.07249	1.02543	1.04621	0.709953	7.24159	6.61488	2.56611	2.11728	1.43524	1.97158	5.75666	6.11021	2.53168	1.57024	2.24752	2.16194	1.52912	3.54297
1700019E08Rik	0	0	0	0	0	0	0	0	0	0	0	0	0	0.0405286	0.0873319	0	0	0	0	0	0
1700019G24Rik	0	0	0	0	0	0	0	0.0653439	0	0	0	0	0	0	0.0720532	0	0	0	0	0.168759	0
1700019M22Rik	0	0	0	0	0	0	0	0	0	0	0	0	0	0	0	0	0	0	0	0	0
1700019N19Rik	0.274244	0.339953	0.0399005	0	0	0	0	0	0	0	0	0	0	0.133806	0.0864982	0	0	0	0	0	0
1700019O17Rik	0	0	0	0	0	0	0	0	0	0	0	0	0	0	0	0	0	0	0	0	0
1700019P21Rik	0	0	0	0	0	0	0	0	0	0	0	0	0	0	0	0	0	0	0	0	0
1700020A23Rik	0	0	0	0	0	0	0	0.0444763	0	0	0	0	0	0	0.0490429	0	0	0	0	0	0
1700020D05Rik	0	0.0418532	0.0491234	0	0.0690286	0.0715631	0.0525112	0.0965759	0	0	0	0.0323764	0	0.164734	0.319476	0	0.0541407	0	0	0	0.165116
1700020G17Rik	0	0	0	0	0	0	0	0	0	0	0	0	0	0	0	0	0	0	0	0	0
1700020I14Rik	26.4011	25.0034	12.9524	13.762	11.6078	12.2671	8.88479	11.5707	10.671	4.70077	4.10133	14.196	14.6356	7.53288	7.36112	4.83261	7.13765	7.25626	4.55499	6.16936	6.63359
1700020L24Rik	0.0410386	0.0813945	0.0477666	0	0.33561	0.10438	0.157618	0.406937	0.234294	0.147796	0.030636	0.220375	0.167984	0.768886	0.621304	0.418653	0.737035	0.55294	0.185187	0.404218	0.0802777
1700020M21Rik	0	0	0	0	0	0	0	0	0	0	0	0	0	0	0	0	0	0	0	0	0
1700020N01Rik	0	0	0	0	0	0	0	0	0	0	0	0	0	0.17767	0.0957115	0	0	0	0	0	0
1700020N15Rik	0	0.162789	0	0	0	0	0	0	0	0	0	0	0	0.0640739	0.0690338	0	0	0	0	0	0
1700020N18Rik	0	0	0	0	0	0	0	0	0	0	0	0	0	0	0	0	0	0	0	0	0
1700021A07Rik	0	0	0	0	0	0	0	0	0	0	0	0	0	0.279934	0.301604	0	0	0	0	0	0
1700021F05Rik	14.5137	13.3398	18.0917	17.1241	14.8957	12.7688	10.3297	15.7099	14.3831	7.00015	7.15907	17.7502	17.994	17.9876	16.0507	6.81209	9.24734	8.7339	7.24014	8.30473	10.7017
1700021F07Rik	0	0	0	0	0	0	0	0	0	0	0	0	0	0.0520724	0	0	0	0	0	0	0
1700021F13Rik	0	0	0	0	0	0	0	0	0.0640147	0	0	0	0	0	0	0	0	0	0	0	0
1700021J08Rik	0.0749401	0.371583	0.261678	0.0841284	0.122571	0.0635356	0.0686164	0.171485	0.0611201	0.21591	0.167832	0.114978	0.184052	0.760529	0.252123	0.047781	0	0	0.144929	0.0492091	0.0977294
1700021L23Rik	0	0.0588596	0	0	0	0	0	0	0	0	0	0	0	0	0	0	0	0	0	0	0
1700021N21Rik	0	0	0.0554811	0	0	0	0	0.0727168	0	0	0	0	0	0.037211	0.0400915	0	0	0	0	0	0
1700021P04Rik	0	0	0	0	0	0	0	0	0	0	0	0	0	0	0	0	0	0	0	0	0
1700022A21Rik	0	0	0	0	0	0	0	0	0	0	0	0	0	0	0	0	0	0	0	0	0
1700022A22Rik	0	0	0	0	0	0	0	0	0	0	0	0	0	0	0	0	0	0	0	0	0
1700022E09Rik	0	0	0	0	0	0	0	0	0	0	0	0	0	0	0	0	0	0	0	0	0
1700022F17Rik	0	0.120712	0	0	0	0	0	0	0	0	0	0.0311264	0	0	0	0	0	0	0	0	0
1700022H16Rik	0	0	0	0	0	0	0	0	0	0	0	0	0	0	0	0	0	0	0	0	0
1700022I11Rik	0.00948713	0.0188164	0.0110425	0	0.015517	0.0160867	0.00912203	0	0	0.0136667	0	0.00727791	0.00776676	0.0370308	0.00797947	0	0.0121703	0.00608697	0	0.0124594	0
1700022N22Rik	0.18233	0.120542	0.282962	0	0.19881	0.0515275	0.0883217	0.185433	0.247843	0	0	0.37299	0.149266	0.379563	0.766772	0.116251	0.155931	0.0389944	0.156717	0.199543	0
1700023C21Rik	0	0	0	0	0	0	0	0	0	0	0	0	0	0	0	0	0	0	0	0	0
1700023F02Rik	0	0	0	0.0630689	0	0	0	0	0	0	0	0	0	0	0	0	0	0	0	0	0
1700023F06Rik	0.830948	1.03004	0.898092	0.732937	0.485387	0.754814	0.434562	0.498	0.871341	0.106877	0.0221541	1.50256	1.26335	0.903521	0.624014	0.132451	0.49491	0.418894	0.267833	0.233845	0.425715
1700023G09Rik	0	0	0	0	0	0	0	0	0	0	0	0	0	0	0	0	0	0	0	0	0
1700023H06Rik	0.123823	0.0818623	0.0480411	0.0463351	0	0	0	0	0	0	0	0.0949893	0.13516	0.0322211	0.173576	0.0263162	0.0529479	0.0529636	0	0.0542054	0
1700024B05Rik	0	0	0	0	0	0	0	0	0	0	0	0	0	0.170755	0.160977	0	0.0175373	0	0	0	0
1700024B18Rik	0	0	0	0	0	0	0	0	0	0	0	0	0	0	0	0	0	0	0	0	0
1700024G13Rik	0	0	0	0	0	0	0	0	0	0	0	0	0.0886348	0.0845195	0	0	0	0	0	0	0
1700024J04Rik	0	0	0	0	0	0	0	0	0	0	0	0.0363056	0.0193721	0.147782	0.37815	0	0	0	0	0	0
1700024P04Rik	0	0	0	0	0	0	0	0	0	0	0	0	0	0	0	0	0	0	0	0	0
1700024P16Rik	0	0.0272526	0.0799665	0.215955	0.337109	0.163094	0.179265	1.55117	1.93875	1.90023	1.61044	0.6957	0.652438	0.0107267	0.023114	2.37419	1.73624	1.64859	2.31189	1.54288	2.78642
1700025A08Rik	0	0	0	0	0	0	0	0	0	0	0	0	0	0	0	0	0	0	0	0	0
1700025B11Rik	0	0	0	0	0	0	0	0	0	0	0	0.0597763	0	0.0608296	0.0655384	0	0	0	0	0	0
1700025C18Rik	0	0	0	0	0	0	0	0	0	0	0	0	0	0	0	0	0	0	0	0	0
1700025D23Rik	0	0	0	0	0	0	0	0	0	0	0	0	0	0	0	0	0	0	0	0	0
1700025F22Rik	0	0	0	0	0	0	0	0	0	0	0	0	0	0	0	0	0	0	0	0	0
1700025F24Rik	0.0481997	0.0477988	0.112203	0	0.0394173	0	0.0124861	0	0	0	0	0	0	0	0	0	0	0	0	0	0
1700025G04Rik	6.96365	6.46709	4.27602	4.99414	5.25238	4.92458	3.64123	3.98721	3.75947	0.781982	0.654926	9.31846	9.48351	0.639217	0.596462	0.780778	2.96365	2.08267	1.15703	1.48341	2.20478
1700025H01Rik	0	0	0	0	0.193267	0.133576	0.119442	0.0600877	0	0	0	0	0	0	0.0662573	0	0	0	0	0	0
1700025J12Rik	0	0	0	0	0	0	0	0	0	0	0	0	0	0	0	0	0	0	0	0	0
1700025K24Rik	0	0	0	0	0	0	0	0	0	0	0	0	0	0	0	0	0	0	0	0	0
1700025M24Rik	0	0	0	0.250642	0	0.094645	0.0376395	0	0	0	0	0	0	0	0	0	0.0716032	0	0	0	0
1700025N21Rik	0	0	0	0	0	0	0	0	0	0	0	0	0	0	0	0	0	0	0	0	0
1700025N23Rik	0	0	0	0	0	0	0	0.0359213	0	0	0	0	0	0	0	0	0	0	0	0	0
1700025O08Rik	0	0	0	0	0	0	0	0	0	0	0	0	0	0	0	0	0	0	0	0	0
1700026D11Rik	0	0	0	0	0	0	0	0	0	0	0	0	0	0	0	0	0	0	0	0	0
1700026F02Rik	0.0256644	0	0	0	0.0209881	0.0435176	0.0209472	0.0195759	0.0209316	0	0	0	0	0	0	0.0490901	0	0	0.0165444	0.0674097	0.0167345
1700026J12Rik	0	0	0	0	0	0	0	0	0	0	0	0	0	0	0	0	0	0	0	0	0
1700026J14Rik	0.0542702	0	0	0.121848	0.0887634	0	0.0324552	0	0.0442621	0.078179	0	0	0	0	0	0.0692042	0	0	0	0	0
1700027A07Rik	0	0	0	0	0	0	0	0.0717642	0	0	0	0	0.0770232	0	0	0	0	0	0	0	0
1700027A15Rik	0	0.0306104	0	0	0	0	0	0	0	0	0	0	0	0	0	0	0	0	0	0	0
1700027F06Rik	0	0	0	0	0	0	0	0	0	0	0	0	0	0	0	0	0	0	0	0	0
1700027F09Rik	0	0.0557133	0	0	0	0	0	0	0	0	0	0	0	0	0	0	0	0	0	0	0
1700027H10Rik	0	0	0	0	0	0	0	0	0	0	0	0.0566032	0	0	0	0	0	0	0	0	0
1700027I24Rik	0	0	0	0	0	0	0	0	0	0	0	0	0	0	0.0520729	0	0	0	0	0	0
1700027J19Rik	12.2781	13.2377	9.96869	10.7038	25.3896	29.4703	21.2961	29.3975	32.5246	5.06039	5.7942	14.6033	12.0236	8.61863	9.00441	8.7243	23.39	29.5359	14.7948	25.3954	25.0431
1700028B04Rik	0	0	0	0	0	0	0	0	0	0	0	0.0340435	0	0.277147	0.111976	0	0	0	0	0	0
1700028D13Rik	0	0	0	0	0	0	0	0	0	0	0	0	0	0	0	0	0	0.0770112	0	0	0
1700028E10Rik	0.217723	0.246757	0.115848	0.223468	0.12718	0.116028	0.0910274	0.0901533	0.111617	0.0672089	0.0882327	0.100214	0.0763894	0.0194247	0.0732494	0.103122	0.155611	0.123727	0.128324	0.0326782	0.133854
1700028I16Rik	0	0	0	0	0.0333703	0.0691913	0.0368404	0.031125	0.0998411	0	0	0	0	0.891937	1.09826	0	0	0	0	0.0535895	0
1700028J19Rik	0.172638	0.376645	0.24113	0.116283	0.282364	0.146366	0.154643	0.921779	1.46434	0.870431	1.00524	0.211899	0.310932	0.242587	0.116163	0.682449	0.908006	0.50952	0.979355	0.770864	0.968092
1700028K03Rik	0.0324681	0.00536633	0.012597	0	0.0221268	0.0275271	0.0147972	0	0	0	0	0.0166049	0.00443007	0.0380195	0.0182056	0	0.00347091	0	0	0	0
1700028M03Rik	0	0	0	0	0	0	0	0	0	0	0	0	0	0	0	0	0	0	0	0	0
1700028N14Rik	0	0	0	0	0	0	0	0	0	0	0	0	0.0472244	0.0450318	0.0485177	0	0	0	0.0371862	0	0
1700028P14Rik	0	0.0492305	0.115564	0	0	0	0	0	0	0	0	0.190416	0.121924	0.0387544	0	0	0.254736	0	0	0.0977946	0
1700028P15Rik	0	0	0	0	0	0	0	0	0	0	0	0	0	0	0	0	0	0	0	0	0
1700029B22Rik	0	0	0	0	0	0	0	0	0	0	0	0	0	0	0	0	0	0	0	0	0
1700029B24Rik	0	0	0	0	0	0	0	0	0	0	0	0	0	0	0	0	0	0	0	0	0
1700029E06Rik	0	0	0	0	0	0	0	0	0	0	0	0	0	0	0	0	0	0.0365218	0	0	0
1700029F12Rik	0	0	0	0	0	0	0	0	0	0	0	0	0	0	0	0	0	0	0	0	0
1700029H14Rik	0	0	0	0	0	0	0	0	0	0	0	0	0	0	0	0	0	0	0	0	0
1700029I15Rik	0.0608624	0.120712	0.283361	0.0683246	0	0.206401	0.0775941	0.0928474	0.148916	0	0.181739	0	0.149477	0.0475124	0.153571	0.0776104	0	0	0	0	0.0793706
1700029J03Rik	0	0	0	0	0.0294149	0	0.00848438	0.0274357	0	0	0	0	0	0	0	0	0	0	0	0	0
1700029J07Rik	0.188718	0.265126	0.750494	0.511986	0.39869	0.399996	0.285204	0.371864	0.423268	0.215221	0.293502	0.494638	0.579361	0.0245539	0.132273	0.190514	0.242092	0.161442	0.212898	0.0722871	0.246107
1700029M03Rik	0	0	0	0	0	0	0	0	0	0	0	0	0	0	0	0	0	0	0	0	0
1700029M20Rik	0	0	0	0	0	0	0	0	0	0	0	0.0109313	0.0233311	0.36709	0.467416	0	0	0	0	0	0
1700029N11Rik	0	0	0	0	0	0	0	0	0	0	0	0	0	0	0	0	0	0	0	0	0
1700029P11Rik	0	0	0	0	0	0	0	0	0	0	0	0.322815	0.137799	6.93143	6.8663	0	0	0	0	0	0
1700030A11Rik	0	0	0	0	0	0	0	0	0	0	0	0	0	0	0	0	0	0	0	0	0
1700030C10Rik_1	0.322869	0.221665	0.52034	0.418217	0.629632	0.673807	0.460877	1.00404	0.465887	0.0178888	0.166865	0.304842	0.264321	12.331	12.2828	0.158352	0.334533	0.414307	0.192125	0.244627	0.242915
1700030C10Rik_2	0	0	0	0	0	0	0	0	0	0	0	0	0	0	0	0	0	0	0	0	0
1700030C12Rik	0	0.0365544	0	0	0.0301446	0	0.00878867	0	0	0	0	0	0	0	0.0620064	0	0	0	0	0	0
1700030C14Rik	0	0	0	0	0	0	0	0	0	0	0	0	0	0.0444957	0	0	0	0.0365701	0	0	0
1700030F04Rik	0	0	0	0	0	0	0	0	0	0	0	0	0	0	0	0	0	0	0	0	0
1700030I03Rik	0	0	0	0	0	0	0	0	0	0	0	0	0	0	0	0	0	0	0	0	0
1700030J22Rik	1.02117	1.21236	0.719848	0.71043	0.705723	0.853574	0.54536	0.318148	0.375371	0.0517975	0.0107369	0.882678	0.84777	1.80769	1.71778	0.100873	0.654992	0.396803	0.157619	0.169998	0.346995
1700030K09Rik	4.26553	3.88474	3.1579	3.32265	3.27474	3.08747	2.23463	1.80387	2.04711	0.52251	0.454898	5.13096	4.54914	4.51915	4.77135	0.508779	1.59133	0.996037	0.645349	1.00034	1.54203
1700030L20Rik	0	0	0	0	0	0	0	0	0	0	0	0	0	0.034151	0.147179	0	0	0	0	0	0
1700030M09Rik	0	0	0	0.0438964	0	0	0	0	0	0	0	0.119987	0.0320115	0	0.0328881	0	0	0	0	0	0
1700030N03Rik	0	0	0.0113937	0	0.0160105	0.0248975	0.0122273	0	0.0159673	0	0	0	0	0	0	0	0	0	0	0	0
1700030N18Rik	0	0	0	0	0	0	0	0	0	0	0	0	0	0	0	0	0	0	0	0	0
1700030O20Rik	0	0	0	0.0814374	0	0	0	0	0	0	0	0	0	0	0	0	0	0	0	0	0
1700031A10Rik	0	0	0	0	0	0	0	0	0	0	0	0.0503907	0.161326	0	0	0	0	0	0	0	0
1700031F05Rik	0	0	0	0	0	0	0	0	0	0	0	0	0	0	0	0	0	0	0	0	0
1700031F10Rik	0	0	0	0	0	0	0	0	0	0	0	0	0	0	0	0	0	0	0	0	0
1700031L13Rik	0	0	0	0	0	0	0	0	0	0	0	0	0	0	0	0	0	0	0	0	0
1700031M16Rik	0	0	0	0	0	0	0	0	0	0	0	0	0	0	0	0	0	0	0	0	0
1700031P21Rik	0	0	0	0	0	0	0	0	0	0	0	0	0	0	0	0	0	0	0	0	0
1700034B16Rik	0	0	0	0	0	0	0	0	0	0	0	0	0	0	0	0	0	0	0	0	0
1700034E13Rik	0	0	0	0	0	0	0	0	0	0	0	0	0	0	0	0	0	0	0	0	0
1700034G24Rik	0	0	0	0	0	0	0	0	0	0	0	0	0	0	0	0	0	0	0	0	0
1700034H15Rik	0.19076	0.0840769	0.0575643	0.182423	0.0635563	0.10782	0.0650107	0.0107782	0.0172868	0.040711	0.0316456	0.0325197	0.080976	0.0992782	0.0950785	0.0135141	0.0498487	0.0407974	0.0409908	0	0.092137
1700034I23Rik	0	0.0181994	0.0213607	0	0	0	0	0	0	0	0	0.0140785	0.0150241	0.0143266	0	0	0	0	0	0	0.0119664
1700034J04Rik	0	0	0	0	0	0	0	0	0	0	0	0	0	0	0	0	0	0	0	0	0
1700034J05Rik	0	0	0	0.0160871	0.011719	0	0.00317876	0	0	0	0	0.0109931	0	0	0	0	0	0	0	0.00940979	0
1700034K08Rik	0	0	0	0	0	0	0	0	0	0	0	0	0.0428114	0	0	0	0	0	0	0	0
1700034O15Rik	0	0	0	0	0	0	0	0	0	0	0	0	0	0.0453965	0	0	0	0	0	0	0
1700034P13Rik	0.0972699	0.165361	0.194086	0.140395	0.136365	0.247402	0.143198	0.169587	0.158664	0.110096	0.165974	0.234517	0.182014	0.37967	0.280498	0.265792	0.249561	0.329874	0.268733	0.437978	0.144971
1700036A12Rik	0	0	0	0	0.0578322	0.0399704	0.0338926	0.0899015	0.0192254	0	0.0527918	0.0180833	0.0192979	0	0	0	0.0755985	0	0	0	0
1700036G14Rik	0	0	0	0	0	0	0	0	0	0	0	0	0	0	0	0	0	0	0	0	0
1700036O09Rik	0	0	0	0	0	0	0	0	0	0	0	0	0	0	0	0	0	0	0	0	0
1700037C06Rik	0	0	0	0	0	0	0	0	0	0	0	0	0	0	0	0	0	0	0	0	0
1700037C18Rik	0.46736	0.503198	0.528438	0.719536	0.982807	0.950967	0.664798	1.28335	1.11084	0.298156	0.388765	0.850224	1.35553	0.37527	0.426782	0.349066	0.685189	0.608286	0.413185	0.420877	0.548535
1700037F24Rik	0.0442863	0	0.103093	0.198865	0.0362169	0.0375467	0.0240461	0	0	0	0	0.0339736	0.0725111	0.6223	0.595975	0	0	0	0	0	0
1700037H04Rik	13.0629	15.7955	12.067	10.5381	12.6559	12.3694	9.3104	9.8489	11.0844	2.6611	2.37811	17.1066	14.9532	51.1056	49.7822	4.49488	10.4704	11.6708	5.77191	11.2884	9.09533
1700039E22Rik	0	0	0	0	0	0	0	0	0	0	0	0	0	0	0	0	0	0	0	0	0
1700039I01Rik	0	0	0	0	0	0	0	0	0	0	0	0	0	0	0	0	0	0	0	0	0
1700039M10Rik	0	0	0	0	0	0	0	0	0	0	0	0	0	0	0	0	0	0	0	0	0
1700039M15Rik	0	0	0	0	0	0	0	0	0	0	0	0	0	0	0	0	0	0	0	0	0
1700040D17Rik	0	0	0.0502555	0.193883	0.0353097	0	0.0109856	0.0658677	0.176073	0.124397	0.0966967	0.13249	0.0353473	0	0	0.0275291	0.0830826	0	0.0556675	0.170112	0.168921
1700040F15Rik	0	0	0	0	0	0	0	0	0	0	0	0	0	0	0	0	0	0	0	0	0
1700040F17Rik	0	0	0	0	0	0	0	0	0	0	0	0	0	0	0	0	0	0	0	0	0
1700040K01Rik	0	0	0	0	0	0	0	0	0	0	0	0	0	0	0	0	0	0	0	0	0
1700040L02Rik	1.6048	1.76075	0.238455	0.383311	0.502618	0.289485	0.281485	2.21377	3.64808	2.13964	2.24308	2.0431	2.3201	0	0	2.1988	2.23388	1.77449	2.35519	1.30041	2.96111
1700040L08Rik	0.0796498	0	0	0.0894156	0	0	0	0.243017	0.194884	0.0573698	0	0.0611022	0.130413	0.0621789	0	0.203135	0	0	0	0	0.103871
1700041C23Rik	0	0	0	0	0	0	0	0	0	0	0	0	0	0	0	0	0	0	0	0	0
1700041G16Rik	0.307115	0.234277	0	0.0265207	0	0.020029	0.0060005	0.108118	0.0578028	0.0680637	0	0.0906148	0.0580208	0.0184423	0.0198699	0.0301251	0.0757643	0.0151574	0.0152292	0.0155127	0.0154042
1700041M05Rik	0	0	0	0	0	0	0	0	0	0	0	0	0	0	0	0	0	0	0	0	0
1700041M19Rik	0	0	0	0	0	0	0	0	0	0	0	0	0	0	0	0	0	0	0	0	0
1700042D02Rik	0	0	0	0	0	0	0	0	0	0	0	0	0	0	0.093169	0	0	0	0	0	0
1700042G07Rik	0	0	0	0	0	0	0	0.0853714	0	0	0	0	0	0.0873734	0.094137	0	0	0	0	0	0
1700042G15Rik	0	0	0	0	0	0	0	0	0	0	0	0	0	0.0506608	0.0545824	0	0	0	0	0	0
1700042O10Rik	0.0400842	0	0.139967	0.449989	0.163903	0.0679683	0.083814	0.305749	0.261537	0	0	0.03075	0.0656309	0.531962	0.707998	0	0.0257105	0.102873	0	0.0526423	0
1700044C05Rik	0	0	0	0	0	0	0	0	0	0	0	0	0	0.0749193	0	0	0	0	0	0	0
1700044K03Rik	0	0	0	0	0	0	0	0	0	0	0	0	0	0	0	0	0	0	0	0	0
1700045H11Rik	0	0	0	0	0	0	0	0.110853	0	0	0	0	0	0	0	0	0	0	0	0	0.0473814
1700045I11Rik	0	0	0	0	0	0	0	0	0	0	0	0	0	0	0	0	0	0	0	0	0
1700046C09Rik	0	0	0	0	0	0	0	0	0	0	0	0	0	0	0	0	0	0	0	0	0
1700047A11Rik	0	0	0	0	0	0	0	0	0	0	0	0	0	0	0	0	0	0	0	0	0
1700047F07Rik	0	0.0406972	0	0	0.033561	0	0.0103629	0	0	0	0	0	0	0	0	0	0	0	0	0	0
1700047G03Rik	0	0	0	0	0	0	0	0	0	0	0	0	0	0	0	0	0	0	0	0	0
1700047I17Rik2	11.3178	10.4513	7.49303	8.62569	16.5157	20.0711	13.7818	21.8196	28.581	11.2182	11.4719	13.581	13.3031	5.47137	4.54126	16.7493	18.1817	28.2133	17.9721	24.8862	23.3579
1700047K16Rik	0	0.144691	0.0566083	0.163794	0.0397732	0.206168	0.0900365	0.185485	0.158664	0.0700611	0.0363067	0.0746191	0.119447	0	0.040906	0.0930273	0.12478	0.0312043	0.0627044	0.0319359	0.0951372
1700047L14Rik	0	0	0	0	0	0	0	0	0	0	0	0	0	0	0	0	0	0	0	0	0
1700047M11Rik	0	0	0	0.0169971	0.012382	0.0256732	0.0114175	0.0461954	0.0246972	0	0.0113028	0.011615	0.0247903	0	0	0	0	0	0	0	0.019745
1700047N06Rik	0	0	0	0	0	0	0	0	0	0	0	0	0	0	0	0	0	0	0	0	0
1700048F04Rik	0	0	0	0	0	0	0	0	0	0	0	0	0	0	0	0	0	0	0	0	0
1700048M11Rik	0.0888465	0	0	0	0	0	0	0	0	0.063994	0.0663253	0.136315	0.145471	0.0693583	0.0747273	0	0.227949	0	0	0	0.115865
1700048O20Rik	1.86323	2.05593	2.74905	3.21117	1.39497	1.55744	0.999799	1.46124	0.813322	0	0.0391812	0.744874	0.880842	0.122919	0.28694	0.0669283	0.302983	0.488285	0.101503	0.224018	0.290897
1700049E15Rik	0	0	0	0	0	0	0	0	0	0	0	0	0	0	0	0	0	0	0	0	0
1700049E17Rik1	0	0	0	0	0	0	0	0	0	0	0	0	0	0	0	0	0	0	0	0	0
1700049E17Rik2	0	0	0	0	0	0	0	0	0	0	0	0	0	0	0	0	0	0	0	0	0
1700049E22Rik	0	0	0	0	0	0	0	0	0	0	0	0	0	0.464441	0.428908	0	0	0	0	0	0
1700049J03Rik	0	0	0	0	0	0	0	0	0	0	0	0	0	0	0	0	0	0	0	0	0
1700049L16Rik	0	0	0	0	0	0	0	0	0	0	0	0	0	0	0	0	0	0	0	0	0
1700051A21Rik	0	0	0	0.0268743	0	0	0	0	0	0	0	0	0	0.0373764	0	0	0.0153549	0	0	0	0
1700051K13Rik	0	0	0	0	0	0	0	0	0	0	0	0	0	0	0	0	0	0	0	0	0
1700051O22Rik	0	0	0	0	0	0	0	0	0	0	0	0	0	0	0	0	0	0	0	0	0
1700052I22Rik	0	0	0	0	0	0	0	0	0	0	0	0	0	0	0	0	0	0	0	0	0
1700052K11Rik	0	0	0	0	0	0	0	0	0	0	0	0	0	0	0	0	0	0	0	0	0
1700054A03Rik	0	0	0	0	0	0	0	0.0403784	0	0	0	0.0406097	0.0433374	0	0	0	0.0679087	0	0	0	0
1700054K02Rik	0	0	0	0	0	0	0	0	0	0	0	0	0	0	0	0	0	0	0	0	0
1700054K19Rik	0	0	0	0	0	0	0	0	0	0	0	0	0	0	0	0	0	0	0	0	0
1700054M17Rik	0	0	0	0	0	0	0	0	0	0	0	0	0	0	0	0	0	0	0	0	0
1700054O19Rik	0	0	0	0	0	0	0	0	0	0	0	0	0	0	0	0	0	0	0	0	0
1700055C04Rik	0	0	0	0	0	0	0	0	0	0	0	0	0	0	0	0	0	0	0	0	0
1700055D18Rik	0	0	0	0	0	0	0	0	0	0	0	0	0	0	0	0	0	0	0	0	0
1700056E22Rik	0.133683	0.176762	0.103733	0.150074	0.21865	0.528916	0.269453	0.407876	0.908585	0	0	0.478581	0.474246	0.0347867	0	0.17047	0.828879	0.829125	0.373438	0.234087	0.406785
1700056N10Rik	0.247884	0.122911	0.192349	0.185518	0.0337863	0.0350268	0.0221881	0.0945388	0.168476	0.0297575	0	0.221854	0.202934	0.16126	0	0.131707	0.0794981	0.0795216	0.0798986	0.189901	0.134694
1700057G04Rik	0	0	0	0	0	0	0	0	0	0	0	0	0	0.0340818	0	0	0	0	0	0	0
1700057H15Rik	0	0	0	0	0	0	0	0	0	0	0	0	0	0	0	0	0	0	0	0	0
1700057H21Rik	0	0	0	0	0	0	0	0	0	0	0	0	0.151836	0.289573	0.623978	0	0.079308	0	0	0	0
1700058P15Rik	0.104336	0	0	0.117128	0	0	0	0.0795835	0.340379	0	0	0.0800394	0.0854156	0.1629	0.17551	0	0	0.0669419	0	0	0
1700060C16Rik	0	0	0	0	0	0	0	0	0	0	0	0	0	0	0	0	0	0	0	0	0
1700060C20Rik	0	0	0	0	0	0	0	0	0	0	0	0.0546385	0	0	0	0	0	0	0	0	0
1700060J05Rik	0.0406515	0.0403133	0.047316	0.228178	0.0332444	0.0344651	0.0218272	0.0310075	0	0	0.030347	0.124741	0.0665597	0.0634694	0.102574	0	0.0782231	0.0260821	0	0	0.132534
1700060O08Rik	0	0	0	0	0	0	0	0	0	0	0	0	0	0	0	0	0	0	0	0	0
1700061E17Rik	0	0	0	0	0	0	0	0	0	0	0	0	0	0.472898	0.407603	0	0	0	0	0	0
1700061E18Rik	0	0	0	0	0	0	0	0	0	0	0.0547071	0	0	0	0	0	0	0	0	0	0
1700061F12Rik	0	0	0	0	0	0	0	0	0	0	0	0	0	0	0	0	0	0	0	0	0
1700061G19Rik	0.0148281	0	0	0.0166462	0.0242526	0.0125716	0.0109424	0.056552	0.0241873	0.0213607	0	0.136502	0.169949	12.6637	13.2699	0	0.00951095	0.0665964	0.0382355	0.0194737	0.0193374
1700061H18Rik	0.0398618	0	0	0	0	0	0	0	0	0	0.0595148	0.0611587	0	0	0	0	0.0255678	0	0	0	0
1700061I17Rik	0	0	0.0255632	0.0246554	0.0359216	0.0744811	0.0401336	0.100514	0.0716495	0.0474573	0.081977	0.0505448	0.0898997	0	0	0.0420093	0.183132	0	0.0283161	0.0288433	0.143207
1700061J23Rik	0	0	0	0	0	0	0	0	0	0	0	0	0	0	0	0	0	0	0	0	0
1700063A18Rik	0	0	0	0	0	0	0	0	0	0	0	0	0	0	0	0	0	0	0	0	0
1700063D05Rik	0	0	0.052082	0	0	0	0	0.0341308	0.0364944	0	0	0	0	0.0349312	0.0752705	0	0	0	0	0	0
1700063H04Rik	0	0	0	0	0.301926	0.22358	0.189678	0	0.043016	0	0	0	0	0.452909	0.399247	0	0.0338297	0.0676794	0	0	0
1700063H06Rik	0	0	0	0	0	0	0	0	0	0	0	0	0	0	0	0	0	0.186384	0	0	0
1700063I16Rik	0	0	0	0	0	0	0	0	0	0	0	0	0	0	0	0	0	0	0	0	0
1700063K16Rik	0	0	0	0	0	0	0	0	0	0	0	0	0	0	0	0	0	0	0	0	0
1700063O14Rik	0	0	0	0	0	0	0	0	0	0	0	0	0	0	0	0	0	0	0	0	0
1700064H15Rik	0	0	0	0	0	0	0	0.0834213	0	0	0	0.0838992	0	0.0853776	0	0	0	0.21051	0	0	0.142625
1700064J06Rik	0	0	0	0	0	0	0	0	0	0	0	0	0	0	0	0	0	0	0	0	0
1700064M15Rik	0	0	0	0	0	0	0	0.0509581	0	0	0	0	0	0	0	0	0	0	0	0	0
1700065D16Rik	0.111706	0.138471	0.292544	0.188103	0.0685141	0	0.0245378	0.0426027	0.0455529	0	0.0208476	0.0642702	0.0914495	0.0436018	0.0704655	0.0178056	0.161212	0	0	0	0
1700065I16Rik	0	0	0	0	0	0	0	0	0	0	0	0	0	0	0	0	0	0	0	0	0
1700065J11Rik	0	0	0	0	0	0	0	0	0	0	0	0	0	0.0793367	0.0854782	0	0	0	0	0	0
1700065J18Rik	0.109645	0	0	0	0.179334	0.0929592	0.100509	0.0836336	0	0	0.0818518	0.0841127	0	0	0	0	0	0	0	0	0
1700065L07Rik	0	0	0	0	0	0	0	0	0	0	0	0	0	0	0	0	0	0	0	0	0
1700065O20Rik	0	0	0	0	0	0	0	0	0	0	0	0	0	0	0	0	0	0	0	0	0
1700066B17Rik	0.040347	0	0	0	0.0329954	0	0.0101608	0	0	0	0	0.0309516	0	0.062994	0.101805	0	0	0	0	0	0
1700066B19Rik	0.0151888	0	0.212146	0.102306	0.0745275	0.154528	0.0861539	1.32074	1.28833	0	0	0.174778	0.136779	0.0355715	0	0.125895	0.0876804	0.380061	0.0979135	0.229394	0.59423
1700066C05Rik	0	0	0	0	0	0	0	0	0	0	0	0	0	0	0	0	0	0	0	0	0
1700066J03Rik	0	0	0	0	0	0	0	0	0.0791533	0	0	0	0	0	0	0	0.0622496	0	0	0	0
1700066M21Rik	3.01035	2.72112	2.96124	3.24486	2.23308	2.36025	1.58402	2.0625	1.72733	0.364578	0.40769	1.451	1.89741	1.59095	1.83734	0.33971	0.828738	1.00845	0.540964	0.997112	0.686145
1700066N21Rik	0	0	0	0	0	0.0466577	0.0164866	1.80501	1.6607	0	0	0	0	0	0	0.0350882	0	0.317782	0.283812	0.180685	0.394724
1700066O22Rik	0	0	0	0	0	0	0	0	0	0	0	0	0	0	0	0	0	0	0	0	0
1700067G17Rik	0	0	0	0	0	0	0	0	0	0.0514711	0	0	0	0	0	0	0	0	0	0	0
1700067K01Rik	0.308262	0.087342	0.153771	0.123592	0.0180067	0.168011	0.0694549	0.0503853	0.0179581	0.0158595	0	0.0337826	0.0360517	0.223456	0.148156	0	0	0.127145	0	0	0.0430718
1700067P10Rik	0	0	0	0	0	0	0	0	0	0	0	0	0	0	0	0	0	0	0	0	0
1700069B07Rik	0	0	0	0	0	0	0	0	0	0	0	0	0	0	0	0	0	0	0	0	0
1700069L16Rik	0	0	0	0	0	0	0	0	0	0	0	0	0	0.0221308	0	0	0	0	0	0	0
1700069P05Rik	0	0	0	0	0	0	0	0	0	0	0	0	0	0	0	0	0	0	0	0	0
1700071G01Rik	0	0	0	0	0	0	0	0	0	0	0	0	0	0	0	0	0	0	0	0	0
1700071K01Rik	0	0	0	0	0	0	0	0	0	0	0	0	0	0	0	0	0	0	0	0	0
1700071M16Rik	0	0	0	0	0	0	0	0.0684037	0.0243802	0	0	0.0229319	0.0611804	0.011668	0	0	0.00958683	0	0	0.0294435	0
1700072B07Rik	0	0	0	0	0	0	0	0	0	0	0	0	0	0	0	0	0	0	0	0	0
1700072G22Rik	0	0	0	0	0	0	0	0	0	0	0	0	0	0	0	0	0	0	0	0	0
1700072O05Rik	0	0	0	0	0	0	0	0	0	0	0	0	0	0	0	0	0	0	0	0	0
1700073E17Rik	0	0	0	0	0.027857	0	0.0079811	0.0779478	0.0555638	0	0	0.0261314	0	0	0	0	0	0	0	0	0.0666336
1700074A21Rik	0	0	0	0	0	0	0	0	0	0	0	0	0	0	0	0	0	0	0	0	0
1700074H08Rik	0	0	0	0	0	0	0	0	0	0	0	0	0	0	0	0	0	0	0	0	0
1700074P13Rik	0	0	0	0	0	0	0	0	0	0	0	0	0	0	0	0	0	0	0	0	0
1700080E11Rik	0	0	0	0	0	0	0	0	0	0	0	0	0	0	0	0	0	0	0	0	0
1700080G11Rik	0	0	0	0	0	0	0	0	0	0	0	0	0	0.0771532	0	0	0.0633918	0	0	0	0
1700080N15Rik	0	0	0	0	0	0	0	0	0	0	0	0	0	0	0	0	0	0	0	0	0
1700080O16Rik	0	0	0	0	0	0	0	0	0	0	0	0	0	0.0428247	0.0230699	0	0	0	0	0	0
1700081H04Rik	0.114603	0.151532	0	0	0	0	0	0	0	0	0	0	0	0	0	0	0	0	0	0	0
1700082M22Rik	0.019498	0	0.0226946	0	0.0159453	0.0165308	0.00937708	0	0	0	0	0.0149576	0.0478868	0	0	0	0.0125063	0	0.0125693	0	0
1700083H02Rik	0	0	0	0	0	0	0	0	0	0	0	0	0	0	0	0	0	0	0	0	0
1700084C06Rik	0.114908	0.113952	0.0668733	0.193495	0.281913	0.194843	0.171763	0.482064	0.468588	0.124148	0.171561	0.396675	0.94071	0.0448517	0	0.18316	0.331666	0.331764	0.0740748	0.188635	0.524481
1700084E18Rik	0.118218	0.117235	0	0.0663564	0.0966779	0.300683	0.148043	0.135259	0.144626	0	0	0.136034	0.0967809	0	0	0.0376873	0	0.227547	0	0	0.0770842
1700084F23Rik	0	0	0	0	0	0	0	0	0	0	0	0	0	0	0	0	0	0	0	0	0
1700084J12Rik	0	0	0	0	0	0	0	0	0	0	0	0	0	0	0	0	0	0	0	0	0
1700084M14Rik	0	0	0	0	0	0	0	0	0	0	0	0	0	0	0	0	0	0	0	0	0
1700085C21Rik	0	0	0	0	0	0	0	0	0	0	0	0	0	0	0	0	0	0	0	0	0
1700086D15Rik	0	0	0	0	0	0	0	0	0.0321538	0.0567924	0	0	0.0645501	0.184659	0.033159	0.0502728	0.0252871	0	0	0	0.0257065
1700086L19Rik	0	0.0397508	0	0.0449989	0	0	0	0	0.130769	0	0	0.0922501	0.131262	0	0.0337142	0	0.154263	0	0	0.0526423	0
1700086O06Rik	1.67364	1.92527	1.58439	1.37781	1.49643	1.64597	1.06847	1.48085	1.54699	0.867945	0.882906	2.1056	1.47976	0.522612	0.487991	0.867902	0.687035	0.902	0.877505	0.688698	1.33865
1700086P04Rik	0.256237	0.338808	0.248538	0.191769	0.104774	0.108621	0.0813274	0.162874	0.174153	0	0.0637617	0.524183	0.664278	1.53358	1.76005	0	0.136961	0.0274004	0.0825909	0.0560857	0.334159
1700087M22Rik	0	0	0	0	0	0	0	0	0	0	0	0	0	0	0	0	0	0	0	0	0
1700088E04Rik	0.105854	0.0968982	0.274848	0.274228	0.346265	0.283041	0.227052	0.291912	0.351972	0.0997034	0.0972571	0.743329	0.726597	0.120774	0.0684859	0.119407	0.318588	0.318683	0.0944832	0.0908955	0.159281
1700091H14Rik	0	0	0	0	0	0	0	0	0	0	0	0	0	0	0	0	0	0	0	0	0
1700092C02Rik	0	0	0	0	0	0	0	0	0	0	0	0	0	0	0	0	0	0	0	0	0
1700092C10Rik	0	0	0	0	0	0	0	0	0	0	0	0	0	0	0	0.0469642	0	0	0.0474839	0	0
1700092C17Rik	0	0	0	0	0	0	0	0	0	0	0	0	0	0	0	0	0	0	0	0	0
1700092E19Rik	0	0	0	0	0	0	0	0	0	0	0	0	0	0	0	0	0	0	0	0	0
1700092K14Rik	0	0	0	0	0	0	0	0	0	0	0	0	0	0	0	0	0	0	0	0	0
1700092M07Rik	0.226792	0	0.263973	0	0.185469	0	0.0656914	0	0	0	0	0	0	0	0.286127	0.0723002	0	0	0	0	0
1700093J21Rik	0	0.0659446	0	0	0.0543813	0.0563781	0.0393297	0.0507222	0.0542347	0	0	0	0	0.0519117	0	0	0	0	0	0	0
1700093K21Rik	0	0	0	0	0	0	0	0	0	0	0	0	0.0175768	0.0335215	0.0722327	0.0273782	0	0	0	0	0
1700094J05Rik	0	0	0	0	0	0	0	0	0	0	0	0	0	0	0	0	0	0	0	0	0
1700094M24Rik	0	0	0	0	0	0	0	0	0	0	0	0	0	0	0	0	0	0	0	0	0.0845028
1700095A13Rik	0	0	0	0	0	0	0	0	0	0	0	0	0	0	0	0	0	0	0	0	0
1700095A21Rik	0	0	0	0	0	0	0	0	0	0	0	0	0	0.0944026	0.10171	0	0	0	0	0	0
1700095B10Rik	0	0	0	0	0	0	0	0	0	0	0	0	0	0.0241832	0	0	0	0	0	0	0
1700095J03Rik	0.0714998	0.023635	0.0277406	0.0267554	0.214397	0.181857	0.144472	0.381763	0.369324	0.0171665	0.0533757	0.0365667	0.117068	0	0	0.106371	0.122296	0.091749	0.030728	0.01565	0.170945
1700095J07Rik	0	0	0	0	0	0	0	0	0	0	0	0	0	0	0.0480354	0	0	0	0	0	0
1700095J12Rik	0	0	0	0	0	0	0	0	0	0	0	0	0	0	0	0	0	0	0	0	0
1700095K22Rik	0	0	0	0	0	0	0	0	0	0	0	0	0	0	0	0	0	0	0	0	0
1700096J18Rik	0	0	0	0	0	0	0	0	0	0	0	0	0	0	0	0	0	0	0	0	0.0582929
1700096K18Rik	0	0	0	0	0	0	0	0	0	0	0	0	0	0	0	0	0	0	0	0	0
1700097M23Rik	0	0	0	0	0	0	0	0	0	0	0	0	0	0	0	0	0	0	0	0	0
1700097N02Rik	1.07089	1.11255	0.11871	0	0	0.0432343	0.0148994	0.116691	0.207953	0	0	0.156479	0.208737	0.676756	0.986489	0	0.0654173	0	0.0657469	0	0.0332511
1700099I09Rik	0.0486899	0	0	0	0	0	0	0	0	0	0	0	0	0	0	0	0	0	0	0	0
1700100L14Rik	0	0	0	0	0	0	0	0	0	0	0	0	0	0	0	0	0	0	0	0	0
1700101I11Rik	0	0.0476921	0	0	0	0.0407734	0.013938	0.036683	0.0392233	0.0346396	0.0359015	0.0368932	0	0	0	0.0613261	0.0616938	0.215992	0	0.126318	0.156792
1700101I19Rik	0	0	0	0	0	0	0	0	0	0	0	0	0	0	0	0	0	0	0	0	0
1700101O22Rik	0	0	0	0	0	0	0	0	0	0	0	0	0	0	0	0	0	0	0	0	0
1700102F20Rik	0	0	0	0	0	0	0	0	0	0	0	0	0	0	0	0	0	0	0	0	0
1700102P08Rik	0.139452	0.414875	0.446363	0.117412	0.0570212	0.11823	0.0653891	0.212738	0.255904	0.0251109	0.18218	0.160467	0.171246	0.870907	1.08494	0.133369	0.178892	0.0447363	0.0674225	0.297604	0.0909294
1700104B16Rik	0	0.0591857	0.0694667	0.133999	0	0.0505997	0.0181405	0	0	0	0	0	0	0	0	0	0.114843	0	0	0	0
1700105P06Rik	0	0	0	0	0	0	0	0	0	0	0	0	0	0	0	0	0	0	0	0	0
1700108F19Rik	0.0230308	0.0228392	0.107226	0.155127	0.13184	0.234311	0.136303	0.0527012	0.0939179	0	0	0.0176677	0	0.73714	0.871685	0	0.103406	0	0	0	0
1700108J01Rik	0	0	0	0	0	0	0	0	0	0	0	0	0	0	0	0	0	0	0	0	0
1700108N11Rik	0.0469908	0.1398	0	0	0	0	0	0	0.0766501	0	0	0	0	0	0	0.0599216	0	0	0	0	0.122561
1700109G14Rik	0	0	0.0420763	0	0	0	0	0.0275738	0	0	0	0	0	0	0	0	0	0	0	0	0
1700109G15Rik	0	0	0	0	0	0	0	0	0	0	0	0	0	0	0	0	0	0	0	0	0
1700109H08Rik	0	0.0971184	0.0569943	0.164911	0	0.0830295	0.0327559	0.03735	0	0.0705388	0	0.18782	0.240523	0.0382259	0.0411849	0	0	0	0	0.096461	0
1700109I08Rik	0	0	0	0	0	0	0	0	0	0	0	0	0	0	0	0	0	0	0	0	0
1700109K24Rik	0.08247	0.163568	0.143986	0.185163	0.101165	0.139839	0.0911004	0.0314526	0.0336307	0.0594011	0	0.0316328	0.0337575	0.128761	0.0693641	0.0788729	0	0.0264565	0.186073	0.162461	0.0268873
1700110C19Rik	0	0	0	0	0	0	0	0.091682	0	0	0	0	0.0984007	0	0	0.0383181	0	0	0	0.0789267	0
1700110I01Rik	0	0	0	0	0	0.00988179	0.0034032	0.00889045	0	0	0	0.0447069	0	0	0	0	0.00747601	0	0	0	0
1700110I07Rik	0	0	0	0	0	0	0	0	0	0	0	0	0	0	0	0	0	0	0	0	0
1700110K17Rik	0	0	0	0	0	0	0	0	0	0	0	0	0	0	0	0	0	0	0	0.0550491	0
1700111E14Rik	0	0	0	0	0	0	0	0	0	0	0	0	0	0	0	0	0	0	0	0	0
1700111N16Rik	0	0	0	0	0	0	0	0	0	0	0	0	0	0	0	0	0	0	0	0	0
1700112D23Rik	0	0.118208	0	0.133814	0.0974802	0.202119	0.111734	0.0454606	0.0972174	0	0.0444921	0.045721	0.195168	0	0.100257	0	0.229368	0	0	0.0391359	0
1700112E06Rik	0.0952629	0	0.0554403	0.0178238	0.207747	0.201914	0.14931	0.484421	0.492069	0.0228718	0.0355576	0.0730795	0.181972	0	0	0.0607386	0.0814704	0.142615	0.153527	0.0938309	0.207054
1700112H15Rik	0	0	0	0	0	0	0	0	0	0	0	0	0	0	0	0	0	0	0	0	0
1700112J05Rik	0	0	0	0.061001	0	0	0	0	0	0	0	0	0	0	0	0	0	0	0	0	0.070863
1700112J16Rik	0.0346109	0.034323	0.0402851	0.0388545	0	0.0440156	0.0153342	0.2508	0.225825	0.224364	0.297132	0.0663781	0.0991713	0	0.043666	0.143439	0.0887994	0.0777225	0.078091	0.124999	0.22568
1700112K13Rik	0	0	0	0	0	0	0	0	0	0	0	0	0	0	0	0	0	0	0	0	0
1700113A16Rik	1.45603	2.38051	2.79402	2.65062	2.22054	2.4689	1.62302	2.61143	2.72808	2.09748	2.64393	2.56601	2.6095	0.706568	0.794361	1.68106	2.97843	1.6664	2.89196	2.63572	2.48897
1700113B19Rik	0	0	0	0	0	0	0	0	0	0	0	0	0	0	0	0	0	0	0	0	0
1700113H08Rik	0	0	0	0	0	0.0235697	0.00730925	0.0424103	0	0	0	0	0	0	0	0	0	0	0	0	0.0181272
1700116B05Rik	0	0	0	0	0	0	0	0	0	0	0	0	0	0	0	0	0.200281	0.0667802	0	0	0
1700119H24Rik	0	0	0	0	0.0599304	0	0.0213027	0	0	0	0	0	0	0	0	0	0	0	0	0	0
1700119I11Rik	0	0	0	0	0	0	0	0	0	0	0	0	0	0	0	0	0	0	0	0	0
1700120B22Rik	0	0	0	0	0	0	0	0	0	0	0	0.071242	0	0.0724974	0	0	0	0	0	0	0
1700120C14Rik	0.184542	0.0915034	0.214796	0.103584	0.377292	0.0782291	0.160974	0.140762	0.15051	0	0	0.0707843	0	0.0720316	0.155215	0.117662	0.118368	0.236805	0.0594819	0	0.360992
1700120C18Rik	0	0	0	0	0	0	0	0	0	0	0	0	0	0	0.0367947	0	0	0	0	0	0
1700120E14Rik	0	0	0	0	0	0	0	0	0	0	0	0	0	0	0	0	0	0	0	0	0
1700120G07Rik	0	0	0	0	0	0	0	0	0	0	0	0	0	0	0	0	0	0	0	0	0
1700120G11Rik	0	0	0	0	0	0	0	0	0	0	0	0	0	0	0	0	0	0	0	0	0
1700120K04Rik	0	0	0	0	0	0	0	0	0	0	0	0	0	0	0	0	0	0	0	0	0
1700120O09Rik	0	0	0	0	0	0	0	0	0	0	0	0	0	0	0	0	0	0	0	0	0
1700121C08Rik	0	0	0	0	0	0	0	0	0	0	0	0	0	0	0	0	0	0	0	0	0
1700121L03Rik	0	0	0	0	0	0	0	0	0	0	0	0	0	0	0	0	0	0	0	0	0
1700121L16Rik	0	0	0	0	0	0	0	0	0	0	0	0	0	0	0	0	0	0	0	0	0
1700121N20Rik	0	0	0	0	0	0	0	0	0	0	0	0	0	0.0327544	0.0352899	0	0	0	0	0	0
1700122D07Rik	0	0	0	0	0	0	0	0	0	0	0	0	0	0	0	0	0	0	0	0	0
1700122E12Rik	0	0	0.0707404	0.136456	0.149108	0.0515275	0.0721266	0.0927165	0.0495685	0	0.0453706	0.0466238	0.199022	0.237227	0.0511181	0	0	0	0.0391792	0.0399087	0.0396293
1700122O11Rik	0	0	0	0.0627417	0	0	0	0	0	0	0	0.0428746	0.137263	0.0872601	0	0	0	0	0	0	0
1700123K08Rik	0	0	0	0	0	0	0	0	0	0	0	0	0	0	0	0	0	0	0	0	0
1700123L14Rik	0	0	0	0	0	0	0	0	0	0	0	0	0	0	0	0	0	0	0	0	0
1700123M08Rik	0.444585	0.78003	0.119417	0.422311	0.251708	0.405922	0.238791	0.808657	0.836764	0.492652	0.15318	0.498468	0.447957	0.0266974	0.0287641	0.152634	0.39484	0.307189	0.11023	0.0898261	0.312191
1700123O12Rik	0	0	0	0	0	0	0	0	0	0	0	0	0	0	0	0	0	0	0	0	0
1700123O20Rik	22.5376	22.8025	18.5061	19.1805	26.322	24.9097	19.709	19.8878	20.2604	3.86115	4.13805	12.6345	13.2778	9.06413	10.0728	4.36327	9.67139	14.3138	5.79384	13.1665	10.7094
1700123O21Rik	0	0	0	0	0	0	0	0	0	0	0	0	0	0	0	0	0	0	0	0	0
1700124L16Rik	0.219105	0	0.425042	0.0819895	0.477818	0.309602	0.280558	0.278542	0.0595662	0	0.0545217	0.22411	0.358745	0.0570149	0.122857	0.0465662	0.0936909	0.0468594	0.188326	0.143874	0
1700125G02Rik	0	0	0	0	0	0	0	0	0	0	0	0	0	0	0	0	0	0	0	0	0
1700125G22Rik	0	0	0	0	0	0	0	0.0381742	0	0	0	0	0.0409717	0	0.0841875	0	0	0	0	0	0
1700125H03Rik	0	0	0	0	0	0	0	0.0837401	0.0447695	0	0	0	0.0449384	0	0	0	0.0704174	0	0	0	0
1700125H20Rik	0	0.0429468	0	0	0	0	0	0.0660663	0	0.0623861	0	0.0996672	0.106362	0.0676156	0.0364249	0.0552243	0	0	0	0	0.0282384
1700126A01Rik	0	0	0	0	0	0	0	0	0	0	0	0	0	0	0	0	0	0	0	0	0
1700126G02Rik	0	0	0.276717	0	0	0	0	0.0906703	0	0	0	0	0.0486574	0.27839	0.19996	0	0.114368	0.0381338	0	0.0390279	0
1700126H18Rik	0	0	0	0	0	0	0	0	0	0	0	0	0	0	0	0	0	0	0	0	0
1700128A07Rik	0	0	0	0	0	0.0380552	0.0128325	0	0	0	0	0	0	0	0	0	0	0.028799	0	0	0
1700128E19Rik	0	0	0	0	0	0	0	0	0	0	0	0.0135532	0.0289271	0	0	0	0	0	0	0	0
1700128F08Rik	0	0	0	0	0	0	0	0	0	0	0	0	0	0	0	0	0	0	0	0	0
1700129C05Rik	0	0	0	0	0	0	0	0	0	0	0	0	0	0	0	0	0	0	0	0	0
1700129L04Rik	0	0	0	0	0	0	0	0	0	0	0	0	0	0	0	0	0	0	0	0	0
1810006J02Rik	0	0	0	0.0257034	0.0936214	0.116471	0.0792563	0.0523932	0.0186738	0	0.0170923	0	0	0	0	0	0	0.0293805	0.0147599	0	0.0149294
1810007C17Rik	0	0	0	0	0	0	0	0	0	0	0	0	0	0	0	0	0	0	0	0	0
1810007D17Rik	0	0	0	0	0	0	0	0	0	0	0	0	0	0	0	0	0	0	0	0	0
1810008B01Rik	0	0	0	0	0	0	0	0.0792955	0	0.0374392	0	0	0	0	0	0	0.10002	0	0	0	0
1810008I18Rik	0	0	0.0612393	0	0.043027	0.0892136	0.0492601	0.0802637	0.042911	0	0	0	0	0	0	0	0.033747	0.135028	0.0339171	0	0
1810009A15Rik	22.8881	23.26	35.7059	34.3039	35.0194	32.6115	26.7638	18.9833	19.6651	2.23536	3.29697	29.714	28.534	63.2241	61.693	3.04422	13.1878	12.6939	4.30906	10.5421	8.83388
1810009J06Rik	0	0	0	0	0	0	0	0	0	0	0	0	0	0	0	0	0	0	0	0	0
1810010D01Rik	0	0.0334367	0.0392449	0	0	0	0	0	0	0	0	0.0517313	0	0	0	0	0	0	0	0.0442805	0.0659558
1810010H24Rik	2.37829	2.05418	0.714373	0.746421	7.21512	7.15483	5.23065	5.24718	3.67084	0.847303	0.935443	1.21631	1.63298	0.539019	0.494708	0.782644	2.05036	1.85407	1.3683	1.42736	2.83473
1810010K12Rik	0	0	0	0	0	0	0	0	0	0	0	0	0	0	0	0	0	0	0	0	0
1810011H11Rik	0	0	0.0340495	0.098521	0.28708	0.148811	0.157419	0.714037	0.596471	0.168565	0.109191	0	0.0718465	0	0	0.223821	0.150109	0.187692	0.226298	0.230511	0.362421
1810011O10Rik	7.75869	8.07293	14.7547	15.1955	17.4341	14.937	12.0987	26.349	28.1737	22.8006	23.0966	40.4917	38.4232	0.149092	0.140554	17.1237	18.0839	12.8203	19.2984	11.0986	22.5245
1810012K08Rik	0.600565	0.372231	0.961158	0.589925	0.429745	0.572817	0.354649	0	0.18368	0.108143	0	0.575893	0.553118	0.468833	0.315703	0.0478642	0.192605	0.144497	0.145182	0.443654	0.195799
1810012K16Rik	0.0787762	0.0781208	0	0	0	0	0	0	0.192746	0.0567405	0	0.060432	0	0	0	0.0502268	0	0	0.0507826	0.25864	0.051366
1810013D15Rik	0.243794	0.342501	0.212822	0.114035	0.116301	0.137795	0.0957921	0.0464894	0.132557	0.0877993	0.0606653	0.109097	0.0498962	0.142739	0.170876	0.0388601	0.104248	0.0651745	0.0130967	0	0.0662357
1810013L24Rik	12.2086	12.5064	12.2859	12.6229	9.51611	10.3148	7.38311	6.80641	6.37883	2.79379	2.52374	7.82912	8.37234	11.2598	10.8657	2.87174	5.13215	8.15948	3.12896	8.06546	4.74045
1810014B01Rik	2.59425	2.00668	2.14389	2.09688	1.44266	1.42965	0.97065	1.38517	1.84078	0.35503	0.561629	1.01497	0.998195	0.870841	1.15645	0.446598	0.748794	0.749016	0.501711	0.289596	0.81196
1810017P11Rik	0	0	0	0	0	0	0	0	0	0	0	0	0	0	0	0	0	0	0	0	0
1810018F18Rik	0	0	0	0	0	0	0	0	0	0	0	0	0	0	0	0	0	0	0	0	0
1810019D21Rik	4.41741	4.62862	0.646744	0.935664	0.545286	1.13061	0.57767	1.54698	2.10729	1.94107	2.40584	2.85593	2.6611	0.303638	0.303775	2.65707	1.65726	1.30125	1.88053	1.93378	2.35502
1810019N24Rik	0.0292338	0.0579811	0	0.0656361	0.119536	0.14871	0.100932	0.0668955	0.0476853	0.0210564	0.0436469	0.0672787	0.0717978	0.0456428	0.024588	0.0559174	0	0.0562694	0	0.0191962	0.0571856
1810020O05Rik	0	0.0408138	0	0	0	0	0	0	0	0	0	0.0631448	0	0.0963862	0.173079	0	0.131991	0	0	0	0
1810021B22Rik	0.577106	0.476921	0.391836	0.161966	0.668599	0.815468	0.519301	1.39396	2.07884	0.519594	0.861637	1.36505	1.49611	0	0	1.01188	0.925407	1.23424	1.02308	1.32634	2.10102
1810022K09Rik	27.6783	27.1311	32.5878	36.1769	30.7965	30.0933	23.8305	64.7235	38.1914	6.5863	6.8446	35.1305	40.1465	48.971	48.4201	6.72355	13.3543	16.481	8.93715	11.7184	16.7654
1810024B03Rik	0.704015	0.469451	0.579254	0.504178	0.665076	0.771824	0.502156	0.638843	0.77218	0.437142	0.498374	0.698372	0.655847	0.691727	0.632972	0.650091	1.01991	0.880032	0.805955	1.00428	0.92602
1810026B05Rik	2.64205	2.7379	2.22911	1.85178	1.22894	1.32147	0.868401	2.60705	2.05791	0.614197	0.422642	1.94102	1.95695	1.20587	1.23455	0.454559	0.390037	0.399122	0.369473	0.316686	0.6654
1810026J23Rik	18.0518	17.0389	17.752	17.2131	18.1198	18.5546	13.7709	14.6714	15.4434	6.93194	7.13374	16.9557	16.5144	12.6915	11.2501	8.59756	13.6014	13.6578	8.73651	12.3089	12.8343
1810030O07Rik	14.4008	12.8719	14.253	14.4817	15.8373	15.5255	11.7485	10.3999	12.2529	4.16281	3.90924	11.2433	12.3253	10.4942	10.9574	3.95977	8.19232	7.5699	4.38439	6.40548	7.05813
1810032O08Rik	1.98688	1.83182	2.7101	2.54416	1.38367	1.53975	0.990555	1.88257	1.48122	0.178888	0.278108	3.78671	3.32942	5.15003	5.11785	0.287013	0.388298	0.468087	0.330215	0.336363	1.24494
1810034E14Rik	0.381966	0.449812	0.277867	0.401998	0.292846	0.323838	0.22285	0.61912	0.915109	0.292316	0.445537	0.0732549	0.0586315	0.0559093	0.180712	0.70017	0.535933	1.07218	0.446296	0.924886	0.747183
1810037I17Rik	40.0445	41.3691	29.012	27.6481	43.259	45.1308	35.0078	83.1334	75.6507	7.81278	8.20833	100.195	93.696	27.868	24.3076	11.0133	26.5905	37.9432	15.7808	24.3681	42.2427
1810041H14Rik	0.10127	0.301284	0.235746	0.284217	0.165636	0.257577	0.156426	0.617965	0.578164	0.182356	0.2268	0.504973	0.373078	0.355757	0	0.0645689	0.0974342	0.0974631	0.0652834	0.0664988	0.165083
1810041L15Rik	1.651	1.72859	0.160778	0.162452	0.66702	0.552094	0.430994	0.205707	0.246776	0.0142133	0	1.0092	0.770044	0.0359444	0.0387268	0.100653	1.51463	0.118168	0.0424028	0.038873	0.150115
1810043G02Rik	1.22243	1.32188	2.29319	2.02196	2.88209	2.57997	1.91121	1.77062	1.73414	0.31379	0.344637	3.11259	3.01824	0.964444	0.984411	0.381412	1.3638	1.24739	0.544915	0.917983	1.17019
1810043H04Rik	6.04508	5.94355	5.41241	5.62621	8.02809	9.19895	6.3524	10.6801	11.6304	2.93996	2.85421	9.47296	8.33273	9.43822	9.12587	2.43775	4.54019	4.37579	3.39732	2.98559	8.55718
1810044D09Rik	1.41862	1.84645	2.16719	1.59255	1.88522	1.65376	1.21201	6.42481	5.78503	2.80994	2.91231	4.69318	5.51651	1.24588	1.04403	2.26124	2.21793	1.25151	3.42939	1.10619	4.62505
1810046K07Rik	0	0	0	0	0	0.0762693	0.0297142	0.0228726	0	0.0215985	0	0.0230037	0.0490976	0	0	0	0	0.0577182	0	0	0
1810049J17Rik	9.70004	8.69441	18.9981	10.2611	19.6027	29.8115	19.0677	26.0383	34.0791	19.0119	23.7429	44.2181	30.6189	19.0037	13.3361	57.4458	53.0642	49.0106	63.1921	67.1859	61.607
1810053B23Rik	0	0	0	0	0	0	0	0	0	0	0	0	0	0	0	0	0	0	0	0	0
1810055G02Rik	12.9134	15.0766	19.561	20.8455	34.0407	38.5712	28.9102	26.0743	24.9669	2.07793	1.96562	18.8818	16.926	20.2691	19.1998	5.13862	21.8526	43.7181	9.41679	36.1734	18.7812
1810058I24Rik	18.0782	19.9079	15.4933	15.2906	21.0624	20.9304	15.8671	21.1328	18.6072	2.95432	3.11972	20.2921	19.8178	17.3994	16.8846	4.00664	10.7815	19.0272	6.06647	15.9567	10.8796
1810059C17Rik	0.0884817	0	0.102988	0.0993302	0	0	0	0.0674908	0	0	0.0660529	0	0	0	0	0.22566	0.113506	0	0	0.290505	0.173083
1810059H22Rik	0.161995	0.133872	0.0157127	0.0303094	0.0662389	0	0.0236374	0.123564	0.0330302	0.0777871	0.0201552	0.010356	0.0110516	0.590154	0.442815	0.0430358	0	0.0173227	0.0348096	0.0709154	0.0264071
1810062G17Rik	0.378402	0.281441	0.440439	0.318598	0.464181	0.481225	0.334759	2.70593	3.04762	1.7716	1.73021	0.399143	0.619568	0	0.0795669	1.23648	1.18322	1.97262	1.28066	1.18026	1.72716
1810062O18Rik	0.403005	0.522623	0.252579	0.208808	0.532389	0.236544	0.273417	0.496567	0.530954	0.0223288	0.0694268	0.237815	0.329925	0.0242006	0.0260739	0.0988276	0.338029	0.11934	0.13989	0.346057	0.121283
1810063I02Rik	0	0	0	0	0	0	0	0.119956	0.256526	0	0	0	0	0	0	0	0	0	0.10138	0	0
1810064F22Rik	0.0626089	0.031044	0.0546549	0.0175713	0.051201	0.053081	0.0365141	0.0835728	0.0638287	0.112739	0.105162	0.0720442	0.0512556	0	0	0.0798375	0.0803162	0	0.151352	0.0308339	0.0408241
1810065E05Rik	0	0	0	0	0	0	0	0	0	0	0	0	0	0	0	0	0	0	0	0	0
2010001A14Rik	1.62948	1.43637	1.12392	0.880756	1.52999	0.818666	0.804382	4.37319	3.64238	2.47775	2.88339	2.17597	2.51976	0.848036	1.06596	2.23179	1.5871	1.97479	2.13977	1.86257	2.75463
2010001K21Rik	0	0	0	0.0932058	0	0.140782	0.0543576	0.126659	0.067715	0.0598017	0	0.127385	0.135941	0.0648146	0	0	0.319524	0	0.0535223	0.163556	0.162411
2010003K11Rik	0	0	0	0	0	0	0	0.0282129	0	0.0266413	0	0	0.0302804	0.0288745	0.0311096	0.0235829	0	0	0	0	0
2010005H15Rik	0.0674344	0.0668734	0	0	0.0551472	0.171516	0.0842932	0.360056	0.439989	0	0	0	0	0	0	0	0.0865065	0	0	0	0.0879411
2010007H06Rik	0.0873339	0.0952682	0.31512	0.313734	2.0355	2.0584	1.40142	5.61567	5.6769	0.213875	0.247745	3.33645	3.17447	0	0	0.790701	3.48426	1.9948	1.18791	1.22724	2.64799
2010008C14Rik	0	0	0	0	0	0	0	0	0	0	0	0	0	0	0	0	0	0	0	0	0
2010009K17Rik	0	0	0.176913	0.0853154	0	0	0	0.173905	0.185948	0	0	0.0583003	0	0	0	0	0.0487457	0.0487602	0	0.0499034	0
2010010A06Rik	0	0	0	0	0	0	0	0	0	0	0	0.0273418	0	0.111295	0.0299775	0	0	0	0	0	0
2010013B24Rik	0	0	0.0671418	0	0.0943483	0	0.0344517	0.044	0.0940939	0	0	0	0	0.0450318	0.0970354	0	0	0	0	0	0
2010015M23Rik	0.503143	0.534597	0.167323	0.282416	0.176342	0.182817	0.13212	0.19189	0.0586223	0.0776574	0.0536577	0.11028	0.0882651	0.224446	0.24182	0	0.138309	0.207526	0.0231677	0	0.164037
2010016I18Rik	0	0.0653063	0	0.0739284	0	0	0	0.167438	0.10742	0.948662	1.03238	0.101038	0.0898539	0	0	0.993713	0.689915	0.45069	1.52829	0.720714	1.67467
2010103J01Rik	0	0	0	0	0	0	0	0	0.0905775	0	0	0	0	0	0	0	0.0712341	0	0	0	0.144831
2010106C02Rik	0	0	0	0	0	0	0	0	0	0	0	0	0	0	0	0	0	0	0	0	0
2010106E10Rik	0	0	0	0	0	0	0	0	0	0	0	0	0	0	0	0	0	0	0	0	0
2010107E04Rik	118.056	122.577	112.127	115.169	128.792	105.195	94.2935	172.444	176.298	45.0675	48.0313	156.315	159.47	105.064	113.693	29.7322	49.5984	53.0217	28.6913	31.1635	72.8987
2010107G23Rik	1.90807	1.99254	1.81709	1.62274	0.957519	1.27455	0.759085	1.81926	1.92167	1.09322	1.27333	2.60591	2.95846	2.1666	2.26137	0.949289	1.21459	0.788325	0.950474	0.692906	1.82853
2010109A12Rik	0.156978	0.233509	0.456785	0.35245	0.0641878	0	0.0228674	1.55659	1.15227	0.508804	0.527341	0	0	0	0	0.450395	0.855847	0.503589	0.505976	1.03079	0.511789
2010109I03Rik	0	0	0	0	0.010672	0	0.00289097	0.0398159	0.0638596	0.018799	0	0.350385	0.512804	0	0	0.0166409	0	0.0418641	0.0252375	0.0257074	0.0510549
2010109P13Rik	0	0	0	0	0	0	0	0	0	0	0	0	0	0	0	0	0	0	0	0	0
2010110E17Rik	0	0	0	0	0	0	0	0	0	0	0	0	0	0	0	0	0	0	0	0	0
2010110G14Rik	0	0	0	0	0	0	0	0	0	0	0	0	0	0	0	0	0	0	0	0	0
2010110K18Rik	0.377458	0.269509	0.369045	0.372889	0.13582	0.320016	0.168774	0.218813	0.295535	0	0	0.289561	0.247208	0.683619	0.546054	0.0866386	0.116211	0.154994	0.0194661	0.039657	0.127983
2010111I01Rik	7.73716	7.88144	4.07623	4.32766	2.83067	2.61813	1.90569	3.78947	3.79727	1.9114	2.0317	4.44117	4.40055	1.26629	1.31294	1.47561	1.70648	2.15986	1.6932	2.13028	2.57119
2010204K13Rik	1.93268	2.4025	4.46737	3.91146	4.02923	4.1541	2.89204	1.37037	1.15445	0.0588195	0.0203208	2.63114	2.98615	6.035	6.09006	0.0694228	1.09997	0.838318	0.210573	0.64348	0.638976
2010300C02Rik	4.21141	4.00798	4.96114	5.32827	3.87456	3.89445	2.74555	5.48556	7.69361	6.94129	7.35263	13.1378	12.3381	0.185593	0.214243	8.81877	8.5939	5.45314	9.21192	5.22416	11.0894
2010300F17Rik	0	0	0.0177101	0	0.0248864	0.0129001	0.0112544	0	0	0.0109594	0.0113587	0.0466897	0.0124564	0.0831467	0.0511903	0	0.00975947	6.61888	0.0294259	6.87398	0
2010308F09Rik	0	0	0	0	0	0	0	0	0	0	0	0.0939099	0	0	0	0	0	0	0	0	0
2010309G21Rik	0	0	0	0	0	0	0	0	0	0	0	0	0	0	0.0791326	0	0	0	0	0	0
2010310C07Rik	0	0	0	0	0	0	0	0.0137064	0	0	0	0.0275699	0	0	0	0	0.0230516	0.0115292	0.0115838	0.023599	0
2010315B03Rik	1.39819	1.34288	1.70429	1.31007	1.23346	1.31608	0.867701	3.89646	2.39741	1.60181	1.43826	2.06918	2.31632	0.111728	0.0925977	0.891468	1.05923	0.734617	0.951012	0.889196	1.05526
2010320M18Rik	0	0	0	0	0	0	0	0	0	0	0	0	0	0	0	0	0	0	0	0	0
2010320O07Rik	0	0	0	0.0921406	0.0671221	0	0.0240474	0	0	0	0	0	0	0	0	0	0	0	0	0.161687	0
2200002A13Rik	0	0	0	0	0	0	0	0	0	0	0	0	0	0	0	0	0	0	0	0	0
2200002D01Rik	0.330618	0.163934	0.128274	0.0618591	0.292908	0.186869	0.172978	0.672491	0.606707	0.238136	0.267379	0.739751	0.87966	6.10832	7.04462	0.245932	0.406453	2.26267	0.550588	2.82229	0.485054
2200002J24Rik	0	0	0.0814204	0	0.114413	0.17792	0.109207	0.266786	0.228208	0	0	0	0	0.655301	0.647192	0	0.0897364	0	0.0901885	0	0
2200007N16Rik	0	0	0	0	0	0	0	0	0	0	0	0	0	0	0	0	0	0	0	0	0
2210008F06Rik	0.318599	0.394936	0.417185	0.447078	0.260548	0.405172	0.241448	0.334148	0.48721	0.0573698	0.0594598	0.152755	0.163016	0.0932683	0	0.0253919	0.127721	0.102207	0	0.0784526	0.0519357
2210010C04Rik	0	0	0	0	0	0	0	0	0	0	0	0	0	0.0157044	0	0.0256527	0	0	0	0	0
2210011C24Rik	0.853882	0.816537	0	0	0.0498784	0.0517098	0.0353859	0.0930446	0.0746159	0.0439307	0.0910623	0.304127	0.149795	1.8093	2.10326	0.0194438	0.0195604	0.117397	0	0	0
2210011K15Rik	0	0	0	0	0	0	0	0.0188788	0.0605584	0	0	0	0	0	0	0	0.0158753	0.0476399	0	0.0650092	0.0161385
2210013O21Rik	6.62427	7.3063	5.59822	5.7921	10.173	9.54566	7.34195	9.8554	10.2169	0.976306	1.33828	7.02719	7.4813	1.74082	2.13301	1.08725	4.86589	6.05962	2.3536	5.39777	4.37638
2210016F16Rik	9.4671	9.34291	6.55818	6.35956	7.82952	7.76747	5.70313	10.0048	9.88817	3.54144	3.86424	5.88032	5.86277	6.77067	6.58842	3.3296	6.83625	8.18046	5.09888	6.88832	7.11888
2210016L21Rik	10.9585	11.3978	8.74637	7.89388	10.9035	10.2752	7.9022	7.72194	8.04388	3.03511	3.40863	8.09644	7.61497	11.4268	12.1358	3.64325	6.32605	6.07682	3.82653	5.67104	5.64836
2210017I01Rik	0	0	0	0	0	0	0	0	0	0	0	0.0402145	0.0429156	0	0	0	0	0	0	0	0
2210019I11Rik	0	0	0	0	0	0	0	0	0	0	0	0	0	0.0162585	0.0350341	0	0	0	0	0	0
2210406H18Rik	0	0	0	0	0	0	0	0	0	0	0	0	0	0	0	0	0	0	0	0	0
2210406O10Rik	0.0871573	0.0691458	0.101446	0.117412	0.099787	0.0886723	0.0719193	0.265922	0.241687	0.175776	0.299296	0.240701	0.142705	0.0816475	0.0586452	0.211168	0.156531	0.24605	0.303401	0.148802	0.352351
2210407C18Rik	0	0	0	0	0	0.0261136	0.0081323	0	0	0	0	0.401685	0.579959	0.0240449	0	0	0	0	0	0	0
2210408F21Rik	0.116777	0	0	0	0.0477494	0.0495027	0.0335196	0.0445366	0.119052	1.59811	1.30763	0.0223959	0.0956006	0.0227905	0.0245547	1.43327	0.486863	1.01148	0.733973	0.747638	1.06602
2210408I21Rik	1.76787	1.31253	1.28744	1.16742	1.6313	1.82745	1.17742	1.14656	0.948381	0.306421	0.268182	0.413385	0.549504	0.43543	0.508893	0.216996	0.521487	0.430658	0.310812	0.279352	0.326711
2210409E12Rik	0	0	0	0	0	0	0	0	0	0	0	0	0	0	0	0	0	0	0	0	0
2210411M09Rik	0	0	0	0	0	0	0	0	0.0546564	0	0	0.0514095	0	0	0	0	0	0	0.0432007	0	0
2210412B16Rik	0	0	0	0	0	0	0	0	0	0	0	0	0	0	0	0	0	0	0	0	0
2210414B05Rik	0	0	0	0	0	0	0	0	0	0	0	0	0	0	0	0	0	0	0	0	0
2210417A02Rik	0	0	0	0	0	0	0	0	0	0	0	0.0601023	0.0641393	1.34555	1.51561	0	0	0	0	0	0
2210418O10Rik	2.53989	2.38848	5.2627	3.01107	3.24099	1.89348	1.7836	3.59076	2.01793	1.31687	0.539399	2.89746	2.62603	8.64045	6.27986	0.551436	0.863713	0.849921	0.649284	0.503218	1.1493
2210420H20Rik	0	0	0	0	0	0	0	0	0	0	0	0	0	0	0.172859	0	0	0	0	0	0
2300002M23Rik	0.167018	0.132503	0	0	0	0	0	0	0	0	0	10.1475	10.1455	0.0260766	0.0280951	0	0.128553	0	0	0	0
2300003K06Rik	0	0	0	0	0	0	0	0	0	0	0	0	0	0	0	0	0	0	0	0	0
2300009A05Rik	3.54752	3.70564	2.86285	2.81428	3.32663	2.96755	2.20896	4.94283	6.01809	3.78168	3.95476	4.318	4.2208	0.701577	0.556969	5.5491	5.94644	5.00742	6.18984	4.72105	6.90864
2310001H17Rik	0.0297546	0.0354084	0	0.0267222	0.0875989	0.151359	0.0900673	0.898752	0.664927	1.033	0.950684	0.515862	0.555384	0	0	0.732288	0.438954	0.439084	0.705864	0.437656	0.80322
2310001K20Rik	0	0	0	0	0	0	0	0	0	0	0	0	0	0	0	0	0	0	0	0	0
2310001K24Rik	0.116461	0.0577461	0	0.19611	0.333343	0.493689	0.295604	0.0888324	0.332444	0.041942	0.0869399	0.312695	0.238356	1.40919	0.832603	0.148509	0.0373498	0.373608	0	0	0.0759383
2310002F09Rik	0.918866	0.805266	0.186542	0.371829	0.0436884	0.0724681	0.0420706	0.0651981	0.0174283	0	0	0.237697	0.17494	0	0.00898655	0	0.0342658	0.0068552	0.0275508	0.0350796	0.0139336
2310002L09Rik	0	0	0.0232414	0	0.261272	0	0.091276	0.0761538	0.0162855	0.0287647	0	0	0	0	0	0	0.422651	0	0	0.0524471	0
2310003L06Rik	0.0806436	0.0533152	0	0.0301771	0.153882	0.136742	0.107731	0.0820162	0.131544	0	0	0.103108	0.0880265	0.0419698	0.0226093	0	0.0344839	0.0344941	0	0	0.0525836
2310005A03Rik	0	0	0	0	0	0	0	0	0	0	0	0	0	0	0	0	0	0	0	0	0
2310005E17Rik	0	0	0	0	0	0	0	0	0	0	0	0	0	0	0.0305331	0	0.0465692	0	0	0	0
2310007B03Rik	0.0545911	0.216548	0.0635409	0.102141	0.0595255	0.123422	0.0685747	0	0.133571	0.0131069	0.0135844	1.22844	0.983217	0.0284111	0.0306104	0.0696134	0.396841	0.105077	0.0234612	0.035847	0.166115
2310008N11Rik	0	0	0.08336	0.0803997	0.0976152	0.0404798	0.0495562	0	0	0.0343901	0.0712859	0.0732549	0.0586315	0	0	0.0152211	0.0153124	0.0459507	0.030779	0.0313521	0.0466989
2310009A05Rik	13.6396	16.0245	11.5276	13.4588	14.9908	12.5214	10.2844	21.669	18.7057	5.63173	6.09631	15.0619	17.3538	6.91765	7.38007	6.31461	9.47298	6.63306	7.78458	7.24495	10.1399
2310009B15Rik	3.37338	3.5895	2.69404	2.84714	3.84609	4.40483	2.91548	5.25888	4.27754	0.727154	1.01099	4.66566	4.17272	2.38355	3.0651	0.690777	1.76888	2.19596	0.952391	1.92408	2.52072
2310010J17Rik	0.643143	0.141732	0.665406	0.641775	0.642836	0.78761	0.500496	1.4717	1.86503	0.92648	0.640155	1.04157	0.877528	0.334714	0.721249	0.182249	0.229178	0.229246	0.276399	0.281545	0.698935
2310011J03Rik	16.4889	16.7145	14.204	13.3769	17.6943	20.0278	14.1827	24.3969	19.9057	4.78072	4.01853	20.808	18.9112	12.9945	13.8026	5.51481	12.6545	16.2462	9.24813	12.732	13.9719
2310014F06Rik	0.306694	0.273729	0.071395	0.120504	0.062703	0.104008	0.0632704	0.0467872	0	0	0.0114476	0.152929	0.163202	0.0239422	0.0257955	0.0195545	0.0590153	0.0590328	0	0.0704864	0
2310015A10Rik	0.7118	0.944112	0.683508	0.74913	0.989576	1.03345	0.696627	2.06316	1.7924	0.724177	0.730633	1.25591	1.33298	0.958528	0.927958	1.08353	1.24983	0.901968	1.03816	0.788738	1.52002
2310015D24Rik	0	0	0.0165255	0	0	0	0	0	0	0	0	0	0	0	0	0	0	0	0	0	0
2310015K22Rik	0.117976	0.116994	0	0	0.0241198	0	0.00685049	0	0	0	0	0	0	0	0	0	0	0	0	0	0
2310016D03Rik	0	0	0	0	0	0	0	0	0	0	0	0	0	0	0	0	0	0	0	0	0
2310016D23Rik	0	0	0	0	0	0	0	0.0847113	0	0	0	0	0	0	0	0	0	0	0	0	0
2310016G11Rik	0	0	0	0	0	0	0	0	0.0225572	0	0	0	0	0	0	0	0	0	0	0	0
2310020H05Rik	0	0	0	0	0	0	0	0	0	0	0	0	0	0	0	0	0	0	0	0	0
2310022A10Rik	6.77009	7.22333	6.39004	6.35539	6.4433	5.86973	4.43499	3.22491	3.485	0.863584	0.827748	6.0096	5.57194	13.8778	12.5333	1.24151	4.25569	3.3026	1.67366	3.28533	2.41589
2310022B05Rik	20.9394	22.2383	21.9911	19.5865	25.4143	26.8999	20.2044	20.3648	23.6455	2.83435	3.04461	38.7439	36.7274	4.49602	5.01941	4.53609	15.9882	29.9879	6.25784	27.2172	14.5456
2310026I22Rik	0	0.0328708	0	0	0	0	0	0	0	0	0	0	0.0271359	0	0	0	0	0	0	0	0
2310026L22Rik	0	0.320491	0.376162	0.120935	0	0.182665	0.0693768	0.16434	0.263581	0	0.0804194	0.247922	0.264575	0.0840969	0	0.13737	0.138194	0.0691176	0.13889	0	0.140486
2310030A07Rik	0	0	0	0	0	0	0	0	0	0	0	0	0	0	0.0594143	0	0	0	0	0	0
2310030G06Rik	8.36137	8.67028	4.84589	4.40116	5.2206	5.0299	3.66357	7.70096	9.84713	6.99708	6.16419	8.80969	8.43572	1.59798	1.42987	5.48597	5.94168	3.89551	7.33592	4.44249	8.66443
2310031A07Rik	0	0	0	0	0.106785	0	0.0394469	0	0	0	0	0.100171	0.213798	0	0.183044	0	0	0	0	0.142905	0
2310033P09Rik	11.3679	10.7745	14.7147	13.5898	15.8782	15.523	11.7695	8.87564	11.5415	2.75348	2.65353	13.6598	14.0283	17.6702	17.3457	3.39952	9.46388	6.45456	4.71254	5.76915	8.39636
2310034C09Rik	0	0	0	0	0	0	0	0.0347442	0	0	0	0	0	0	0	0	0	0	0	0	0.0594021
2310034G01Rik	0.470764	0.529094	0.584471	0.598947	0.307989	0.452338	0.273912	0.40696	0.307159	0.0904212	0.234288	0.553747	0.513862	0.318503	0.263968	0.340174	0.624038	0.241635	0.12139	0.061825	0.286497
2310034O05Rik	0.114704	0.0379167	0	0	0	0.0324161	0.0107884	0.0874924	0.0623675	0	0	0	0	0.0298481	0	0	0	0	0	0.0753201	0
2310035C23Rik	3.81465	4.00782	3.81178	3.52874	3.4423	3.5687	2.4607	2.56024	2.51558	0.869038	0.873609	4.01547	4.13665	3.17621	3.33052	0.858926	1.31212	2.23504	0.94153	1.91812	1.38416
2310036O22Rik	103.379	93.0915	98.6418	97.4448	101.224	114.459	86.5832	87.3443	85.1718	16.8949	18.7943	103.75	90.3426	93.1966	87.8746	37.4646	73.1418	82.7878	38.2179	66.1268	67.6887
2310039H08Rik	9.81105	9.28718	12.0683	10.0753	15.8188	20.5587	13.71	37.4602	35.5078	9.27498	8.23961	15.9081	13.919	3.82951	3.46955	11.1958	17.5558	17.8114	15.3444	14.9346	23.9535
2310039L15Rik	0	0	0	0	0	0	0	0	0	0.0483443	0.0501056	0	0	0.157191	0.0564529	0	0.129153	0	0	0.0881472	0
2310040G07Rik	0	0	0	0	0	0	0	0.0711429	0	0	0	0	0	0	0.0784475	0	0	0.179526	0	0.12249	0.0608164
2310040G24Rik	0.722809	0.441106	0.453013	0.499343	0.682047	0.518533	0.42253	1.82364	2.67549	0.56067	0.456575	0.810412	1.95728	0.954907	0.982061	0.319054	1.06989	0.392409	0.645168	0.21906	1.6677
2310043L19Rik	0	0	0	0	0.151457	0	0.0544715	0.0941776	0.201399	0	0	0.0473586	0	0	0	0	0.871138	0	0	0.243226	0.0805077
2310043M15Rik	0.0277467	0	0.0322955	0	0	0.0235241	0.00729086	0.0423284	0.0452596	0.0399705	0.165706	0.148998	0.0908606	5.87	6.25438	0.017691	0.213565	0.053407	0	0.127538	0
2310043O21Rik	0	0	0	0	0	0	0	0.0529275	0.0565927	0.349854	0.2072	0	0	0	0	0.176967	0.311549	0	0.0447312	0.091128	0.0904901
2310043P16Rik	0	0	0	0	0	0	0	0	0	0	0	0	0	0	0	0	0	0	0	0	0
2310044K18Rik	0	0	0	0	0	0	0	0.0531845	0.113735	0	0	0	0	0	0	0.0444564	0	0	0	0.0457852	0
2310046K23Rik	0	0	0	0	0	0	0	0	0	0	0	1.22069	0.885824	0	0	0	0	0	0	0	0
2310047D07Rik	0	0	0.0609416	0	0.0856357	0	0.0312956	0	0.128107	0	0.039086	0.120497	0.0428635	0.0817467	0	0	0.033583	0	0	0	0
2310050C09Rik	0	0	0	0	0	0	0	0	0	0	0.0298402	0.0613289	0	0	0	0	0	0	0	0	0
2310057J18Rik	0	0	0	0	0	0	0	2.06973	3.25338	159.027	135.804	0.160122	0.20885	0	0	99.9151	92.8682	101.615	100.692	78.9921	211.803
2310057M21Rik	1.23722	1.31792	1.24117	1.25393	1.18775	1.09722	0.779097	0.596152	0.72776	0.150422	0.162988	0.980668	0.966235	1.45987	1.62078	0.211836	0.342999	0.511606	0.159105	0.482045	0.28679
2310057N15Rik	0	0	0	0	0	0	0	0	0	0	0	0	0	0	0	0	0	0	0	0	0
2310058D17Rik	0.686541	0.68083	0.579736	0.604484	0.429342	0.627714	0.373457	0.287505	0.340352	0.116353	0.170838	0.113595	0.110205	0.0420353	0.0452893	0.0944126	0.276302	0.293658	0.260338	0.291703	0.193108
2310061I04Rik	7.12226	7.22233	10.0767	9.29803	8.26235	8.18738	6.04184	4.88799	5.605	4.21713	5.31688	5.7513	5.45078	17.2235	17.746	8.97972	9.65184	10.5251	8.69935	11.7682	9.69551
2310061N02Rik	0	0	0	0	0	0	0	0	0	0	0	0	0	0	0	0	0	0	0	0	0
2310065F04Rik	0.0443319	0.0293087	0	0.0165891	0	0	0	0	0	0	0	0	0	0	0	0	0	0.0284434	0	0	0
2310068J16Rik	0	0	0	0	0	0	0	0	0	0	0	0	0	0	0	0	0	0	0	0	0
2310069B03Rik	0.0226554	0.0224669	0	0	0	0	0	0	0.0369549	0.0652725	0.0507378	0	0.0185471	0.35372	0.228661	0.173338	0.145315	0.0145358	0.116837	0.0446297	0.0443173
2310069G16Rik	0	0.0508111	0	0	0	0	0	0.0781641	0	0.184525	0.0382494	0.0786118	0	0.0399985	0	0.0653367	0.0328642	0	0.363328	0.134579	0.100228
2310074N15Rik	0	0	0	0	0	0	0	0	0	0	0	0	0	0	0	0	0	0	0	0	0
2310075C17Rik	0	0	0	0	0	0	0	0	0	0	0	0	0	0	0	0	0	0	0	0	0
2310079G19Rik	0	0	0	0	0	0	0	0	0	0	0	0	0	0	0	0	0	0	0	0	0
2310081O03Rik	0	0	0	0	0	0	0	0.0433043	0	0	0	0.0435524	0	0	0	0	0	0	0	0	0
2410002F23Rik	15.1513	15.3927	23.5967	22.6848	16.761	17.9279	13.0637	10.4514	10.6178	7.40192	7.68387	13.0886	11.7297	13.0043	12.8127	6.96171	9.95589	8.12557	7.89867	7.6402	10.164
2410003L11Rik	0	0	0	0	0.0308034	0	0.00905683	0.0287308	0	0	0	0.895756	0.616724	11.9676	12.8941	0	0.0483196	0	0	0	0
2410004B18Rik	7.47554	7.64502	7.11909	8.01065	7.17286	7.14815	5.21473	7.87277	7.13621	1.10136	1.15734	6.37014	6.10256	10.0303	9.30629	1.40823	3.09217	3.48824	1.64286	3.36084	3.60043
2410004I01Rik	0.0363021	0.144	0	0.163012	0.178125	0.12311	0.110633	0.13845	0.0296075	0.0261475	0	0.0835458	0.0297192	0.085018	0.0610661	0.0462916	0.0931384	0.0698745	0	0.0476752	0.142025
2410004P03Rik	0.0487312	0.0362444	0.113441	0.109412	0.0597779	0.103288	0.0619436	0.0557557	0.0397445	0	0	0.177571	0.259314	0.114126	0.122961	0	0.257869	0.0703487	0.0235607	0.0239994	0.0238314
2410006H16Rik	68.2734	63.6357	75.341	75.5972	93.8946	101.85	77.1855	367.026	229.121	12.8313	10.2352	268.099	253.045	42.0849	43.0677	25.0359	66.1657	115.615	47.9202	74.719	113.605
2410012E07Rik	0	0	0.0369602	0.0356476	0	0.0269219	0.00840411	0	0	0	0	0	0	0	0	0	0	0	0	0	0
2410015M20Rik	48.5126	56.2592	45.4384	43.184	60.5832	63.2432	49.8303	136.87	108.691	28.5705	29.9096	75.4384	77.7955	56.228	60.5326	25.4363	46.0891	51.0097	35.4308	35.1161	73.7226
2410016O06Rik	11.1124	9.65388	13.426	13.4028	9.10268	9.56149	6.91957	3.20834	3.86495	1.32298	1.64541	8.83474	6.54106	11.4997	10.9377	1.42875	3.8996	3.61792	2.07211	3.24442	3.49718
2410017I17Rik	0	0.0339413	0	0	0	0	0	0	0	0	0	0	0.0140098	0	0	0	0	0	0.0220636	0	0
2410018L13Rik	4.67285	4.64434	3.56511	3.36809	3.29137	3.53631	2.39898	1.17215	1.35563	0.0451777	0.0156078	0.561363	0.513488	0.505969	0.509966	0.13997	1.49526	0.85852	0.269559	0.74136	0.722538
2410021H03Rik	0	0.167796	0	0	0	0.143454	0.0553606	0	0	0	0	0	0	0.220149	0.237191	0	0.0361765	0.0723744	0	0	0
2410022M11Rik	0	0	0	0	0	0	0	0	0	0	0	0	0	0	0	0	0	0	0	0	0
2410024N13Rik	0	0	0	0	0	0.0546083	0.0200211	0.0982601	0	0.0463932	0	0	0	0.100564	0.162523	0	0	0	0	0	0
2410080I02Rik	0	0	0	0.116845	0	0	0	0	0.169778	0.0749688	0	0.159692	0	0.812531	0.700343	0	0	0	0.0670968	0.068346	0
2410089E03Rik	3.98233	3.79819	3.25967	3.50438	2.57451	2.89637	1.92204	1.60338	1.37963	0.25751	0.237236	2.30584	2.43633	2.70826	2.83995	0.352475	0.957602	1.39329	0.458807	1.09555	0.902253
2410124H12Rik	0.366209	0.363162	0.071041	0	0	0	0	0	0	0	0	0.0468219	0	0.190588	0.154006	0	0.0391485	0.0783202	0	0	0
2410131K14Rik	7.89498	7.98816	6.872	7.13319	5.80768	6.24081	4.33613	4.00886	3.63946	1.44499	1.37236	5.58253	5.13944	3.29897	3.65058	1.853	3.19982	4.19428	2.05545	3.87688	3.13849
2410137M14Rik	0	0	0	0	0	0	0	0	0.0398911	0	0	0.0375213	0	2.10004	1.19301	0	0	0	0	0	0
2410141K09Rik	0	0	0	0	0	0	0	0	0	0	0	0.179859	0.111123	24.6607	23.9127	0	0	0	0	0	0
2410152P15Rik	0	0	0	0	0	0	0	0	0	0	0	0	0	0.0772417	0.0416105	0	0	0	0	0	0
2500002B13Rik	1.11222	1.07145	1.05414	1.05238	0.558732	0.740898	0.456546	0.315106	0.440597	0.114443	0.0593064	2.58405	2.31535	4.36609	4.85107	0.0607833	0.163061	0.142721	0.0921839	0.271267	0.269368
2500004C02Rik	2.20771	2.58741	2.56965	2.25309	2.52763	2.07593	1.59587	1.63804	1.34225	0.187928	0.179792	1.07775	1.31445	0.893065	0.945316	0.140761	0.579295	0.43782	0.310514	0.487622	0.497295
2510002D24Rik	7.82938	7.36165	6.1428	6.64082	7.28021	7.64587	5.44438	13.5365	12.6528	3.38358	4.19956	9.34296	8.59363	3.46348	3.99987	3.34644	4.05469	4.05589	4.07511	3.63687	7.90352
2510009E07Rik	0.967952	0.9599	0.864406	0.880546	8.48904	8.89271	6.41857	4.3981	3.70224	0.378647	0.348837	4.97381	4.49497	0.130282	0.203532	0.553312	2.79921	2.94459	0.876806	2.06571	1.86081
2510016D11Rik	0	0	0	0	0	0	0	0	0	0	0	0	0	0	0	0	0	0	0	0	0
2510017J16Rik	0	0	0	0	0	0	0	0	0	0	0	0	0	0	0	0	0	0	0	0	0
2510039O18Rik	20.7169	20.2629	18.8793	16.5615	20.9938	23.9317	17.1295	21.5429	22.4042	7.08022	7.64441	43.5021	37.6017	19.2521	18.5261	9.11443	17.2553	25.0959	12.7346	24.037	19.7843
2510046G10Rik	0	0	0	0	0	0	0	0	0	0	0	0	0	0	0	0	0	0	0	0	0
2600006K01Rik	0.122591	0.121571	0.0356721	0	0.426077	0.28582	0.252401	0.280523	0.149975	0.0441495	0.0457579	0.235109	0.326171	0.0717755	0.0515544	0.0195406	0.137604	0.27529	0.197568	0.402493	0.0599513
2600014E21Rik	0	0	0	0	0.00684055	0.00709172	0.00470225	0	0	0.00301243	0	0	0	0	0	0	0.0053652	0	0	0.035702	0
2610001A08Rik	0	0	0	0	0	0	0	0	0	0	0	0	0	0	0	0	0	0	0	0	0
2610001J05Rik	9.37197	8.70678	4.93067	5.44589	8.03682	7.54024	5.72229	7.99985	6.57558	1.23033	1.29215	3.70398	4.19516	3.00473	2.89252	1.20526	3.03852	3.55817	1.56362	3.32005	2.79932
2610002M06Rik	5.55547	5.36764	3.38746	3.40456	4.17619	4.4506	3.04922	5.59643	4.9469	1.27342	1.16245	5.1225	4.93773	0.238874	0.22305	1.0752	2.01937	2.29919	1.17915	1.6119	2.24352
2610005L07Rik	10.7028	11.5478	9.08404	9.38891	12.1047	13.0055	9.36528	10.9113	9.04139	1.80422	1.70768	38.4638	35.8529	11.7004	11.7617	2.25706	4.77356	6.40869	2.56895	4.76458	4.78523
2610008E11Rik	13.3582	11.8324	8.44415	9.6313	8.73269	8.76826	6.45763	6.59847	5.74239	1.03481	0.745434	6.19072	6.84846	1.78177	1.40549	1.03296	3.28084	4.04017	1.21517	2.40867	2.52469
2610011E03Rik	0	0	0	0	0	0	0	0	0	0	0	0	0	0	0	0	0	0	0	0	0
2610012C04Rik	0	0	0	0	0	0	0	0	0	0	0	0	0	0	0	0	0	0	0	0	0
2610016A17Rik	0.453585	0.749686	0.0879912	0	0	0	0	0.576632	1.35644	0.272255	0.395043	0.0579935	0.185666	0.0590154	0	0.241001	0.290935	0.388028	0.292401	0.248204	0.345053
2610020C07Rik	0.515614	0.540543	0.668733	0.578832	0.397569	0.299758	0.248849	0.213502	0.228286	0.0636658	0.0329926	0.384244	0.337691	0.356514	0.309767	0.0469642	0.160636	0.0567118	0.0284903	0	0.144088
2610020F03Rik	0	0	0	0	0	0	0	0	0	0	0	0	0	0	0	0	0	0	0	0	0
2610020H08Rik	0.657802	0.768499	2.03473	1.78038	1.34855	0.962601	0.789959	1.13409	0.903957	0.103846	0.0807221	1.8042	1.9549	0.752687	0.886742	0.155123	0.335226	0.433611	0.098751	0.207096	0.417169
2610021A01Rik	4.569	4.63657	4.96696	5.31843	3.57687	3.53521	2.50003	2.4091	2.3878	0.779601	0.788134	4.34897	4.77909	16.4835	15.8791	0.627882	1.53644	1.42874	0.835001	1.08357	1.27846
2610024D14Rik	0	0	0	0	0	0	0	0	0	0	0	0	0	0	0	0	0	0	0	0	0
2610027F03Rik	0	0	0	0	0	0	0	0	0	0	0	0.0583518	0	0	0	0	0	0	0	0	0
2610027K06Rik	0.133926	0.11621	0.0389704	0.0563797	0.246427	0.18451	0.156798	0.204308	0.136535	0.0120579	0	0.128424	0.150755	0	0	0.0106737	0.0859016	0.193336	0.140293	0.0659563	0.0545788
2610028E06Rik	0	0	0.0225872	0.0326777	0.142829	0.0329052	0.0625392	0.0444062	0.0474813	0	0	0.0148869	0.0158868	0.113619	0.0979313	0.00618646	0.0124471	0.0373524	0.00625491	0.0509709	0.0126535
2610028H24Rik	0	0	0	0	0	0	0	0.0385548	0.0206124	0	0	0.0775514	0.0827604	0.0197295	0.0425135	0	0.453893	0.0162153	0	0	0
2610034O05Rik	0	0	0	0	0	0	0	0	0	0	0	0	0	0	0	0	0	0	0	0	0
2610035D17Rik	4.22576	3.96899	20.0052	17.9492	6.71221	6.87254	4.93211	3.16128	3.4299	1.53649	1.75929	11.1746	10.6279	0.142739	0.102525	1.56736	3.66172	1.89006	2.00379	1.68091	3.24555
2610035F20Rik	0	0	0	0	0	0	0	0	0	0	0	0.0281091	0.0299971	0.071511	0.046228	0	0	0	0	0	0
2610037D02Rik	0.0175952	0.0523464	0.0614393	0.0592574	0	0.0149175	0.00456542	0.281841	0.0717519	0	0	0.0944851	0.144045	0.0137357	0.029598	0	0	0.0112891	0.0453705	0	0.160621
2610042L04Rik	0.159933	0.0226575	0.212746	0.0512978	0.0373691	0	0.0117672	0	0	0	0	0.630979	0.224454	0.17836	0.269034	0	0	0	0	0	0
2610044O15Rik8	4.34367	4.14144	3.26222	3.1589	2.85821	2.67915	1.93515	4.53117	3.21479	0.643422	0.516818	1.98732	2.33106	1.4906	1.53085	0.54108	1.25338	1.46152	0.705429	0.769889	1.00477
2610105M22Rik	0	0	0	0	0	0	0	0	0	0	0	0	0	0	0	0	0	0	0	0	0
2610203C20Rik	1.10711	1.00318	1.17239	1.30621	2.03801	2.40363	1.5307	1.23855	0.718816	0.115705	0.139367	1.24898	1.32221	0	0.00730332	0.202076	0.562523	1.39558	0.237898	1.15462	0.407657
2610203C22Rik	0	0	0	0.0098521	0.057416	0.119048	0.0660288	0.281152	0.107365	0.031606	0.0458604	0.0538595	0.0862158	0.0137021	0.00738141	0.0615509	0.0506618	0.022523	0.0792043	0.0691533	0.0686693
2610204G07Rik	0.477819	0.559997	0.303357	0.195056	0.142093	0	0.0512147	0.0331331	0.177138	0	0	0.0333229	0	0	0	0	0	1.00332	0	0.342281	0
2610206C17Rik	0.0899125	0.0222911	0.0261633	0.0504682	0.0367648	0	0.0116096	0.0685822	0.0183329	0	0	0.0517313	0.073608	0	0.018906	0	0	0.0432661	0	0	0
2610300A13Rik	0	0	0	0	0	0	0	0	0	0	0	0	0	0	0	0	0	0	0	0	0
2610301B20Rik	6.93846	6.95223	4.84559	5.76601	8.71029	8.2203	6.23097	5.89727	5.67362	1.05144	1.29155	8.68229	8.52777	4.23474	4.88087	0.965212	2.23099	2.56698	1.13854	2.50882	1.77444
2610303G11Rik	0	0	0	0	0	0	0	0	0	0	0	0	0	0	0	0	0	0	0	0	0
2610306M01Rik	0	0	0	0	0	0	0	0	0	0	0	0	0	0	0	0	0	0	0	0	0
2610306O10Rik	0	0	0	0	0	0	0	0	0	0	0	0	0	0	0	0	0	0	0	0	0
2610307P16Rik	2.93115	2.78998	1.12708	1.39554	0.866798	1.05394	0.661252	0.648776	0.501601	0.0754013	0.0781483	1.86713	1.83186	0.255381	0.176096	0.0667454	0.268583	0.193101	0.109661	0.223406	0.127986
2610316D01Rik	0.213849	0.176725	0.0829693	0.160046	1.02016	1.35979	0.809683	0.897141	0.930199	0	0	0.246077	0.233427	0	0	0.113623	0.228609	0.0914707	0.0229761	0.0468077	0.37184
2610318N02Rik	11.7429	13.1585	9.57539	9.60773	5.47983	4.89356	3.70193	2.25193	2.84075	0	0	6.33642	5.73008	26.0254	26.1986	0.274952	2.25536	1.277	0.491836	0.914858	1.34105
2610507B11Rik	31.2576	32.2992	32.7278	34.1773	33.1483	35.0049	26.9966	25.8072	30.6981	16.2735	15.2832	42.1413	41.1748	39.7601	39.1923	17.7498	24.667	24.1024	19.3007	21.2745	25.6956
2610507I01Rik	3.92885	4.05327	3.46659	4.26828	3.42026	3.57271	2.45437	3.23846	2.68749	1.917	1.39551	0.12153	0.337203	0.0989376	0	1.3333	1.99162	1.66695	1.634	1.62281	2.29323
2610509F24Rik	0	0	0	0	0	0	0	0	0	0	0	0	0	0	0	0	0	0	0	0	0
2610524H06Rik	20.8855	21.2532	17.2126	17.2143	18.0103	19.7132	14.2507	20.998	18.8895	0.327741	0.237777	19.1287	22.9466	17.4055	17.6813	1.59564	8.43466	7.85327	2.58128	4.03364	6.61634
2610528A11Rik	0.988793	0.464479	35.9202	36.8062	75.9683	82.5081	62.6677	1.7863	1.146	0.112453	0.03885	250.317	245.914	0.0406265	0.0437714	0.0995437	16.8236	0.13356	0.134194	0.478422	0.610808
2610528J11Rik	2.65283	3.27068	2.08631	2.41467	2.96102	2.49227	1.90849	13.2347	14.736	6.32619	7.49332	8.38783	7.68925	0.167914	0.211064	10.0571	8.71474	7.79729	10.9079	6.30875	11.6877
2700012I20Rik	0.31499	0.624738	0.293304	0.70722	0.463672	0.480697	0.334068	0.528579	0.462422	0.0907517	0	0.144984	0.309444	0.098359	0.105973	0.241001	0.282853	0.0808392	0.406112	0.248204	0.410778
2700016F22Rik	0	0	0.0834757	0.0268371	0	0	0	0.00911734	0.00974871	0.0172189	0	0	0.0195709	0.0466557	0.0502673	0	0	0.00766908	0	0.0549422	0
2700029L08Rik	0	0	0	0	0	0	0	0	0	0	0	0	0	0	0	0	0	0	0	0	0
2700033N17Rik	11.7139	11.2016	10.2258	11.5399	3.37239	5.97905	3.31905	3.60135	4.33817	1.98017	1.60616	15.1298	12.819	0.466557	0.100535	2.62928	3.25839	2.22403	2.81248	1.21658	5.37783
2700038G22Rik	1.64901	1.82295	3.80725	4.06656	3.0287	3.09407	2.15108	0.783553	0.926005	0.369952	0.605416	1.34797	1.85899	5.10702	5.36593	0.534314	1.47384	0.607055	0.505373	0.550284	0.722701
2700046A07Rik	1.37876	1.21152	0.101569	0.0391849	0.199817	0.147967	0.126986	0.133123	0.0711707	0.0125707	0.0130287	0.147274	0.157166	0.108996	0.0880747	0.0111276	0.0447774	0.0447906	0.0112507	0	0.0682799
2700046G09Rik	0.892797	1.04161	0.825219	0.943304	0.536854	0.690142	0.434452	1.20175	0.68532	0.170222	0.215628	0.765471	0.967367	0.204989	0.198772	0.351588	0.858976	0.50543	0.677101	0.655222	0.77049
2700049A03Rik	5.80502	5.72039	4.64098	5.19202	3.20682	3.02008	2.18846	2.25307	2.26562	0.448741	0.459618	4.14961	4.25432	7.33542	7.72447	0.654256	1.60314	1.26502	0.538646	0.938522	1.1279
2700060E02Rik	124.535	117.782	127.148	134.838	117.082	101.736	87.1756	98.0163	99.1017	19.0333	20.5362	82.1153	91.252	95.0797	96.3193	21.5426	60.0367	62.7642	26.0304	44.298	40.2664
2700062C07Rik	14.5016	14.2577	14.9983	13.9075	15.6543	14.0863	11.1147	10.5873	12.1991	3.7901	4.0519	11.1247	13.0591	15.655	17.2153	2.66816	6.64395	6.11425	3.55239	5.41418	7.61866
2700068H02Rik	0.0230185	0.022827	0.0267922	0.0258407	0	0	0	0.0175577	0	0.0165796	0	0	0.0942218	0.107817	0.0387209	0	0	0	0.0296774	0	0.0750459
2700069I18Rik	0	0	0	0	0.123863	0.160514	0.106805	0.231058	0.123529	0	0	0	0.185993	0	0	0.0724273	0.0728616	0.0971776	0.0244096	0.049728	0
2700078F05Rik	0	0	0	0	0	0	0	0	0	0	0	0	0	0	0	0	0	0	0	0	0
2700080J24Rik	0	0	0	0	0	0	0	0	0	0	0	0	0	0	0	0	0	0	0	0	0
2700081O15Rik	18.9926	19.6292	11.5195	11.2866	19.7342	22.1677	15.8502	9.43947	8.43566	0.49388	0.573544	7.99156	7.25687	5.75909	5.16264	1.1904	7.23824	5.11491	2.00241	3.66167	5.01505
2700089I24Rik	0.0235854	0.0233892	0	0	0	0.0199962	0.00598711	0	0	0	0	0	0	0	0	0	0	0	0.0152042	0	0
2700094K13Rik	39.052	38.8405	50.1993	46.8341	54.1205	52.3607	42.4215	39.7845	40.8305	3.51259	2.95796	38.9602	36.4307	87.324	85.0791	4.20249	19.9166	12.5157	5.50158	8.50608	18.806
2700097O09Rik	1.66639	1.73905	1.72633	2.13515	1.2272	1.24267	0.840004	0.898396	0.768488	0.30792	0.214929	1.15118	1.48563	3.43948	3.48558	0.233633	0.341358	0.319069	0.157478	0.274989	0.352708
2700099C18Rik	1.95597	2.35115	2.43761	3.41567	2.39128	2.14407	1.57013	3.43599	2.78768	0.0284613	0.0294982	2.27347	2.73349	2.89963	2.69203	0.214149	0.899751	0.608463	0.292937	0.207576	0.95332
2810001G20Rik	5.29969	6.50886	9.72731	12.7685	7.20117	7.25821	5.26835	9.63962	7.58075	1.58562	1.24776	9.00682	9.67855	1.97314	1.92015	1.4036	3.29469	2.1448	2.26009	1.87386	3.90756
2810002D19Rik	3.71762	4.21037	3.02405	2.60839	2.7293	3.02651	2.02477	2.15898	2.13621	0.60857	0.504593	1.13428	1.29694	0.593625	0.532981	0.538707	1.19226	1.27393	0.367651	0.929304	1.06053
2810004N23Rik	12.5033	12.298	14.0377	13.8375	10.1638	10.0807	7.53893	6.35635	6.72984	1.67357	1.63789	11.7401	12.2219	12.4683	12.0924	1.83769	4.39669	3.96082	1.97223	3.1812	3.56324
2810006K23Rik	4.24456	4.70008	4.41671	3.78841	5.55632	4.66676	3.65045	4.55324	4.25692	0.864241	0.873333	3.935	3.69588	4.53122	4.44046	0.994537	2.50125	2.00159	1.51798	1.68412	2.56229
2810013P06Rik	0	0	0	0	0	0	0	0	0	0	0	0	0	0	0	0	0	0	0	0	0
2810021J22Rik	2.64379	2.93729	2.73247	2.74627	3.00537	3.20873	2.18364	1.85761	1.9773	0.497794	0.37671	2.71822	2.52361	2.49208	2.46355	0.440648	1.20322	1.06281	0.558673	1.00128	1.08726
2810025M15Rik	19.8408	17.8501	19.3636	17.5279	22.3869	22.1684	16.9202	13.5997	13.5127	1.22773	1.29791	13.3114	12.8938	23.0734	26.0638	1.49977	9.38058	4.19955	1.64822	4.09654	5.42382
2810029C07Rik	0.77342	0.89847	1.0031	0.694598	0.433712	0.543311	0.345618	0.21912	0.324407	0.0795822	0.0989778	0.644174	0.795986	0.25876	0.148688	0.154982	0.255128	0.283559	0.170942	0.203145	0.100862
2810030D12Rik	0.0447462	0.0887479	0.052082	0.0502324	0.036593	0	0.0115213	0.170654	0.145978	1.03135	1.30274	0.0686527	0.146528	0.489037	0.188176	0.798831	0.74622	0.631604	0.980742	0.705177	1.05036
2810032G03Rik	0.665439	0.78111	0.252909	0.518345	0.944003	0.633254	0.546052	0.69403	0.697787	0.0293448	0.0202759	0.375048	0.333533	0.0318047	0.0114222	0.0952458	0.400689	0.479227	0.0612816	0.0802575	0.309928
2810039B14Rik	0.382551	0.371781	0.169202	0.257673	0.250278	0.317847	0.20684	0.15757	0.187202	0.0385759	0.0685393	0.346293	0.357026	0.173211	0.193054	0.0341475	0.157039	0.157085	0.0739828	0.0904322	0.0997769
2810047C21Rik1	0.69442	0	0	0.205148	0	0.340851	0.127334	0.919969	0.983677	0	0.245556	0.280376	0.897624	0.456506	0	0.0466057	0.445409	0.703487	0	0	0.857929
2810049E08Rik	0	0	0	0	0	0	0	0	0	0	0	0	0.0320115	0	0	0	0	0	0	0	0
2810402E24Rik	0	0	0	0	0	0	0	0	0	0	0	0	0	0	0	0	0	0	0	0	0
2810403A07Rik	12.6579	12.2728	10.1579	10.2578	7.65611	8.6494	5.98676	5.48778	5.09903	2.42939	2.42216	7.13268	6.97658	9.33076	9.19012	2.59205	3.45897	4.1594	3.38132	4.15165	3.81737
2810403D21Rik	0.206546	0.245793	0.186316	0.202886	0.177357	0.140091	0.116963	0.283582	0.223204	0.0557886	0.0424021	0.186177	0.257864	0.0403101	0.0304013	0.0888915	0.0596164	0.0629471	0.0699029	0.0339068	0.0841737
2810404F17Rik	0	0.0250775	0	0	0	0	0	0.0192887	0.0412489	0	0	0	0	0	0	0.0161233	0	0	0.0815084	0	0
2810404M03Rik	0	0	0	0	0.0283045	0	0.00811067	0	0	0	0	0	0	0	0	0	0	0	0	0	0
2810405F15Rik	0	0	0	0	0	0	0	0	0	0	0	0	0	0	0	0	0	0	0	0	0
2810405F17Rik	0	0	0	0	0	0	0	0	0	0	0	0	0	0	0	0	0	0	0	0	0
2810407A14Rik	0.0228537	0.0113318	0	0	0	0	0	0	0	0	0	0.00876592	0	0	0	0	0	0.014663	0	0	0
2810408A11Rik	3.0571	3.62718	2.52046	2.85994	1.9941	2.12903	1.41248	1.38801	2.24103	0.0917481	0.0543375	6.12825	6.52499	1.83252	1.25503	0.255249	1.05046	0.431985	0.351918	0.454062	0.581403
2810408I11Rik	3.31466	3.79936	5.06059	5.17083	3.13314	2.26278	1.87775	2.23279	1.75545	0.0310061	0	1.71721	2.18497	3.49494	3.94651	0.0548933	0.69028	0.883821	0.0555006	1.49815	0.364899
2810410L24Rik	1.92114	1.7217	0.778495	0.734873	0.872831	0.832489	0.589814	0.955213	0.754414	0.15375	0.138105	1.1026	0.81551	0.477697	0.323168	0.362934	0.502026	0.346957	0.165127	0.186891	0.538189
2810414N06Rik	0.842466	0.711686	0.835311	0.805646	0.791029	0.714258	0.526263	1.02341	1.17062	0.561859	0.37269	0.454793	0.35762	0.292299	0.498633	0.537147	0.760518	0.640626	0.442518	0.553202	0.691748
2810417H13Rik	42.437	42.3414	52.0932	52.4343	35.2977	34.3317	27.6429	16.4442	13.5012	0.0451401	0.0267341	10.5975	11.991	3.53651	3.81027	0.890496	12.2373	4.91132	1.37361	2.93358	5.26567
2810425M01Rik	0.0232922	0.0230984	0.108443	0.13074	0.0952408	0.0394951	0.0481631	0.195431	0.0759872	0	0.052164	0.160814	0.133479	0.0545494	0.0391813	0	0.0448197	0.149443	0	0.0305894	0
2810428I15Rik	6.52744	7.15329	5.53301	4.75242	13.9061	15.0182	10.8085	16.5603	14.4473	3.66244	3.88414	13.3531	12.0235	15.3978	16.3908	5.71497	8.31289	8.72505	5.15312	6.95734	10.5172
2810428J06Rik	0	0	0	0	0	0	0	0	0	0	0	0	0	0	0	0	0	0	0	0	0
2810429I04Rik	0.881211	0.911601	1.54221	1.50879	0.793229	0.730982	0.532277	0.203098	0.232674	0.0273977	0	0.102131	0.134941	0.0890831	0.12264	0.0202104	0.105725	0.109823	0.0326945	0.0374661	0.0661402
2810430I11Rik	0.302744	0.300226	0.146824	0.113288	0.588006	0.684459	0.449795	0.413736	0.329219	0	0.0094168	0.0870921	0.103269	0.0196948	0.0318291	0.0402138	0.153729	0.396576	0.0243953	0.472139	0.23853
2810432F15Rik	0	0	0	0	0	0	0	0	0	0	0	0	0	0	0	0	0	0	0	0	0
2810433D01Rik	0.178799	0.283699	0.249734	0.160577	0.526393	0.485085	0.358904	2.48215	1.51659	0.0772707	0.0533905	0.0822978	0.204927	0.083748	0	0.114	0.389925	0.412985	0.345785	0.680964	0.629564
2810442N19Rik	0.0464338	0	0.162139	0.104254	0.265812	0.0787349	0.12368	0.602108	0.151483	0.267561	0.415963	0.142484	0.190068	0	0	0.20724	0.268049	0.178752	0.209533	0.0304906	0.454157
2810454H06Rik	0	0	0	0	0	0	0	0	0	0	0	0	0	0	0	0	0	0	0	0	0
2810455O05Rik	0.738987	0.480136	0.622859	0.314673	0.375106	0.432087	0.289128	0.349866	0.68584	0.275314	0.399482	0.430064	0.751011	0.656463	0.600116	0.259956	0.49034	0.621281	0.180697	0.535451	0.299083
2810459M11Rik	0	0	0.0903422	0.0580892	0.465482	0.537411	0.355132	1.42089	1.76195	0.260894	0.251084	2.22294	1.75801	0.262566	0.130565	0.230944	0.539335	0.614194	0.433641	0.331286	0.877246
2810468N07Rik	0.0319426	0.0633537	3.34614	2.72529	2.40326	2.97897	1.88609	2.70448	2.21442	0.0460149	0.0953826	2.40142	2.69347	0.249361	0.349263	0.224029	1.4137	0.922251	0.535382	0.671199	1.41631
2810471M01Rik	0	0	0	0	0	0	0	0.0205811	0	0	0	0	0	0	0	0	0	0	0	0	0
2810474O19Rik	9.10971	8.28005	7.98557	7.04059	6.42924	6.6492	4.74303	4.4697	3.86988	2.24496	1.98625	6.41006	6.51389	24.7073	24.7337	2.41539	3.07595	2.96305	2.17667	2.90357	2.42887
2900002M20Rik	0	0	0	0	0	0	0	0	0	0	0	0	0	0	0	0	0	0	0	0	0
2900005J15Rik	0.0237675	0.0707095	0	0	0.0194369	0.0201506	0.0115243	0.0906453	0.0193845	0.0513575	0.0532285	0.0182329	0.0194576	0.0371084	0.039981	0.0303079	0.0304896	0.0914959	0.0459648	0.0624274	0.123981
2900009J06Rik	1.37067	1.01945	2.39308	1.25022	1.26104	1.67049	1.0011	0.784127	1.1179	0.123408	0.191856	1.05149	2.03384	0.936268	0.792585	0.491584	0.879167	0.494678	0.607473	0.843794	1.28476
2900011O08Rik	0	0	0.607304	0.302968	0.809248	1.32709	0.732181	0.809692	0.733697	0.0129591	0.0402937	1.40782	1.7086	11.5172	11.6522	0.0458857	0.369287	0.219329	0.0231967	0.200843	0.164242
2900018N21Rik	0	0	0	0	0	0	0	0	0	0	0	0	0	0	0	0	0	0	0	0	0
2900022M07Rik	0	0	0	0	0	0	0	0	0	0	0	0	0	0	0	0	0	0	0	0	0
2900026A02Rik	27.8371	28.4393	17.3692	17.0029	8.18574	8.83764	6.28423	4.85087	6.96122	1.73353	1.51409	16.577	15.4429	3.21643	3.28779	2.07821	5.83498	5.28193	2.85641	4.62604	4.86647
2900027M19Rik	0	0	0	0	0	0	0	0	0	0	0	0	0	0	0	0	0	0	0	0	0
2900035J10Rik	0	0	0	0	0	0	0	0	0	0	0	0	0	0	0	0	0	0	0	0	0
2900037B21Rik	0	0	0	0	0	0	0	0	0	0	0	0	0	0	0	0	0	0	0	0	0
2900041M22Rik	0.169077	0.0718589	0.168683	0.216923	0.335798	0.32765	0.239888	0.368475	0.315194	0.0347949	0.108188	0.166764	0.0790956	0.886223	0.975141	0	0.0464778	0.201464	0.046712	0.0793028	0.125996
2900042K21Rik	0	0	0	0	0	0	0	0	0	0	0	0	0	0	0	0	0	0	0	0	0
2900052L18Rik	0.786918	0.780372	0.726426	0.700628	0.732298	0.644158	0.482338	0.496746	0.376228	0.175903	0.384879	1.62367	1.64387	1.6311	2.37358	0.397924	0.261072	0.330789	0.524775	0.48109	0.619271
2900052N01Rik	0.0666006	0.0924651	0	0	0.0108931	0.011293	0.00665965	0.101601	0.0217274	0.00959415	0	0.06131	0.0545234	0.0207968	0.0112033	0	0	0	0.0171735	0	0
2900055J20Rik	0.0595997	0.0591039	0	0	0.2437	0.101059	0.125421	0.136382	0.0972174	0	0	0.091442	0.292752	0	0	0	0	0	0	0	0
2900060B14Rik	0	0	0	0	0	0	0	0	0	0	0	0	0	0	0	0	0	0	0	0	0
2900064F13Rik	0	0	0	0	0	0	0	0	0	0	0	0	0	0	0	0	0	0	0	0	0
2900064K03Rik	0	0	0	0	0	0	0	0	0	0	0	0	0	0	0	0	0	0	0	0	0
2900069G24Rik	0	0	0	0	0	0	0	0	0	0	0	0	0	0	0	0	0	0	0	0	0
2900072N19Rik	0	0	0	0	0	0	0	0	0.0436031	0	0	0	0	0	0	0	0.0342913	0.102905	0	0	0
2900076A07Rik	0.929701	1.05061	0.528477	0.65534	0.654213	0.84321	0.523322	1.30285	0.811153	0.342607	0.290527	0.547344	0.761112	0.421962	0.40007	0.23435	0.305095	0.208081	0.223005	0.411722	0.54982
2900076G11Rik	0	0	0	0	0	0	0	0	0	0	0	0	0	0	0	0	0	0	0	0	0
2900079G21Rik	0	0	0	0	0	0	0	0	0	0	0	0.0246028	0.00525106	0	0	0	0.057598	0	0	0	0
2900089D17Rik	0.0500471	0.0992615	0.0388347	0	0.0682135	0.0424309	0.0389608	0.139972	0.0272118	0.0600795	0.0622682	0.0639882	0.0546289	0.0390694	0.056125	0.042546	0.0321008	0.107035	0.0322626	0.27386	0.0543887
2900092C05Rik	0	0	0	0	0	0	0	0	0	0	0	0	0	0	0	0	0	0	0	0	0
2900092N22Rik	0	0	0	0	0	0	0	0	0	0	0	0	0	0	0	0	0	0	0	0	0
2900092O11Rik	0	0	0	0	0	0	0	0	0	0	0	0	0	0	0	0	0	0	0	0	0
2900093K20Rik	0	0	0	0	0	0	0	0	0	0	0	0	0	0	0	0	0	0	0	0	0
2900097C17Rik	0	0	0	0	0	0	0	0	0	0	0	0	0	0	0	0	0	0	0	0	0
3000002C10Rik	0.573675	0.794317	0.907098	0.947791	0.699293	0.568964	0.447441	0.693522	0.450226	0.421	0.363615	0.531425	0.513952	0.236595	0.172975	0.248447	0.485988	0.319458	0.44657	0.312733	0.564626
3010001F23Rik	0.427109	0.447087	0.276184	0.372926	0.349286	0.523049	0.311664	0.235289	0.212877	0	0	0.254839	0.271956	0.0185236	0	0	0.0456589	0.167465	0.0917778	0.0311622	0.0464161
3010003L21Rik	1.97324	1.93236	1.20579	1.52293	0.988389	1.44292	0.826602	1.22291	1.7904	0.408616	0.441916	1.24883	1.17118	0.866483	0.850574	0.44034	1.18656	1.23438	0.763221	0.971788	1.10973
3010026O09Rik	3.00091	3.16456	2.2384	2.82319	3.87129	3.76259	2.70108	2.83706	2.34409	0.152217	0.0473287	2.82089	2.54324	5.93917	6.27449	0.148217	1.65372	1.00337	0.367831	0.263663	1.40555
3100002H09Rik	0	0	0	0	0	0	0	0	0	0	0	0	0	0	0	0	0	0	0	0	0
3100003L05Rik	0	0	0	0	0	0	0	0	0	0	0	0	0	0	0.0545824	0	0.0416247	0	0	0	0
3110001I22Rik	3.52832	3.62305	2.53396	2.30352	2.41476	1.99425	1.52581	1.16431	1.57148	0.630835	0.560414	1.51652	2.13053	4.94228	5.13544	0.351004	0.866723	0.577987	0.387151	0.805149	0.897413
3110002H16Rik	3.19743	3.08193	2.68687	2.32308	2.84088	2.86285	2.00328	3.11129	3.10131	1.45284	1.44443	3.80537	3.30871	5.10297	5.10842	1.81477	2.209	4.8411	2.04194	4.28255	2.79121
3110004A20Rik	0	0	0	0	0	0	0	0	0	0	0	0	0	0	0	0	0	0	0	0	0
3110009E18Rik	1.50852	1.42558	1.38401	1.31494	1.13206	1.0984	0.760914	0.812224	0.810572	0.12783	0.158984	1.41592	1.6999	0.942107	1.14938	0.158417	0.398418	0.182188	0.263137	0.233074	0.32402
3110018I06Rik	0	0	0	0	0	0	0	0	0	0	0	0	0	0	0	0	0	0	0	0	0
3110021N24Rik	0.214026	0.0707485	0.083038	0.186875	0	0.0201617	0.00609559	0.0725563	0.0387904	0	0	0.036486	0.058405	0.0556933	0	0.181948	0	0	0.0459902	0.0468464	0.124049
3110031N09Rik	0	0	0	0	0	0	0	0	0	0	0	0	0	0	0	0	0	0	0	0	0
3110035E14Rik	0.0132342	0.0131241	0.0616154	0.0445705	0.0108228	0	0.00295545	0.0100946	0.0107936	0	0	0.395944	0.32503	0	0	0	0	0	0.0170627	0	0
3110039M20Rik	0	0	0	0	0	0	0	0	0	0	0	0.78787	0.731122	0	0	0	0.0286413	0.0286498	0	0.058643	0
3110040N11Rik	8.40108	7.77578	6.03	7.30912	8.2444	7.38969	5.73852	11.0005	11.2769	2.42044	3.05738	8.99582	9.17021	5.92982	5.41727	2.63358	3.74954	5.52491	3.0012	3.95352	6.00289
3110043O21Rik	2.41524	2.44157	2.65866	2.38559	1.95985	2.12706	1.3993	3.44889	3.99313	0.910277	0.656913	3.94262	4.05417	1.46891	1.60624	0.871435	1.42908	1.8139	1.15264	1.69661	1.98383
3110045C21Rik	1.8603	1.95777	1.10473	1.40646	0.745143	0.804691	0.539052	0.781882	0.836027	0.0546909	0.085025	0.203871	0.155404	0.177826	0.223524	0	0.219162	0.365379	0.146844	0.224368	0.297063
3110053B16Rik	0.312675	0.251935	0.363936	0.438765	0.655239	0.447343	0.391565	0.417371	0.382521	0.0703788	0.10212	0.584669	0.319969	0.56446	0.690338	0.112139	0.363504	0.413765	0.11338	0.359305	0.0637124
3110056K07Rik	2.17745	1.78997	2.20095	1.54385	2.06186	2.04041	1.40433	1.90127	2.17314	0.742909	1.13357	1.34071	1.3604	1.00648	0.602439	0.474951	0.422668	0.367647	0.480206	0.413893	0.859356
3110062G12Rik	0	0	0	0	0	0	0	0	0	0	0	0	0	0	0	0	0	0	0	0	0
3110062M04Rik	2.9373	3.56351	1.84454	1.66572	1.74998	1.97684	1.27487	1.16258	1.55592	0.290813	0.248662	1.99004	2.08239	1.14257	0.942362	0.341093	0.757494	0.89372	0.494526	0.861649	0.70424
3110067C02Rik	0.0814182	0.0201852	0.0710746	0.0228502	0.0332915	0.0345139	0.0218832	0	0	0	0.015195	0	0	0.0635593	0.0171199	0	0.0130557	0	0	0.0267314	0
3110070M22Rik	0.537193	0.532724	0.26797	0.559982	0.470691	0.650632	0.396368	0.468288	0.563307	0.110551	0.0859335	0.294357	0.282716	0	0.0322731	0.0244649	0.393786	0.689329	0.0742068	0.125981	0.400316
3110079O15Rik	0	0	0	0	0.0488076	0	0.0163038	0.0910471	0.146028	0	0	0.366275	0.390877	0	0	0	0.0765618	0	0	0	0
3110080O07Rik	0	0	0	0	0	0	0	0	0	0	0	0	0	0	0	0	0	0	0	0	0
3110082I17Rik	6.96021	7.06524	9.50945	8.45075	8.33035	8.1297	6.04431	6.09511	5.92029	0.83913	0.724751	7.98621	7.00642	14.2134	14.183	1.35228	3.95662	3.68946	1.59832	2.84424	3.38919
3110082J24Rik	0	0	0	0	0	0	0	0	0	0	0	0.215491	0.045993	0	0	0	0	0.0720913	0	0.0368908	0
3110083C13Rik	0.604073	0.499207	0.585922	0.621626	0.452839	0.170715	0.21989	0.153589	0.164225	0	0.0751583	0.424789	0.329688	0.157191	0.0846793	0.417246	0.226018	0.16149	0.097353	0.297497	0.328238
3110099E03Rik	0.117453	0.160154	4.01581	3.95561	1.05657	1.419	0.841035	1.13106	0.778319	0.0634489	0.0548003	16.545	17.1756	0	0	0.0936084	0.21659	0.320272	0.0757153	0.106047	0.306341
3222401L13Rik	0	0	0	0	0	0	0	0	0	0	0	0	0	0	0	0	0	0	0	0	0
3300002A11Rik	0	0	0	0	0	0	0	0	0	0	0	0	0	0	0	0	0	0	0	0	0
3300002I08Rik	0.732763	0.666112	0.450139	0.434153	0.682476	0.931876	0.563222	0.62103	0.697237	0.190591	0.15195	0.671431	0.566559	0.492585	0.427996	0.207645	0.274169	0.300369	0.104971	0.0801943	0.411437
3300002P13Rik	0	0	0.0918589	0.132895	0.0645404	0.0669102	0.0484543	0.0300989	0	0	0	0.151357	0	0.431266	0.365083	0	0.556826	0.101271	0	0	0.02573
3300005D01Rik	0	0	0	0.0350535	0.0255356	0	0.00733425	0.0476348	0	0	0	0	0.0255628	0.0487519	0	0	0	4.06692	0	3.17809	0.122162
3425401B19Rik	0.00776826	0.0154073	0	0	0.190585	0.0197582	0.0729397	0.0414776	0.0190071	0	0	0.250291	0.286181	0.0242573	0.0392025	0.0297178	1.53964	0.00498414	0.0100155	0.005101	0.0303918
3632451O06Rik	15.8575	14.6757	1.69785	1.9677	3.73267	3.3511	2.49292	4.75568	4.39421	0.101678	0.114164	4.16024	3.91963	1.18466	1.06858	0.300017	2.20326	1.56991	0.57634	0.733838	1.7182
3632454L22Rik	0	0	0.0509291	0.0294723	0.0071566	0.00741937	0.00478395	0	0.0214119	0	0	0	0.0143284	0.0136632	0.00736043	0	0.00561308	0.00561475	0	0	0
3830403N18Rik	0.042163	0.0418122	0	0	0.137922	0.0357466	0.0619506	0.128642	0.0687751	0	0	0	0.0345173	0	0	0	0.0540877	0.0270519	0	0.138431	0.0824771
3830406C13Rik	9.09825	8.9018	6.62118	6.83522	6.25967	5.82581	4.33941	7.85541	8.15819	3.39566	3.07782	6.32567	7.60506	4.06055	3.62866	4.34794	5.11045	5.93791	4.00354	4.59212	5.00237
3830408C21Rik	0.0503689	0.0998997	0.117253	0.113089	0.102978	0.0427037	0.0525216	0.115259	0.143781	0	0	0.0772794	0.103088	0.0786412	0.0635466	0.0160573	0.0161536	0.0484752	0	0.0330745	0
3830417A13Rik	0.19509	0.169284	0.113537	0.136881	0.0398858	0.0206751	0.0188642	0	0	0	0	0.355444	0.479139	0.266521	0.246131	0	0	0.29728	0	0.336276	0
3830422I06Rik	0	0	0	0	0	0	0	0	0	0	0	0	0	0	0	0	0	0	0	0	0
3830432H09Rik	0	0	0	0.0183443	0.0133633	0	0.00371669	0	0.0133273	0	0.0121986	0.0125356	0.0936429	0.0382694	0.0274879	0	0	0.0104843	0	0	0
3930402G23Rik	0.0259347	0.0385785	0.0452798	0.174687	0.0848368	0.153916	0.0897861	0.227494	0.137488	0	0.0193607	0.139268	0.18047	0.151845	0.0872531	0	0.0831743	0.0332796	0	0.0766347	0
4430402I18Rik	0.0318012	0.0551891	0.0647758	0.0178501	0.0260067	0.0404424	0.0213213	0.0485136	0.103746	0.0114528	0.0415451	0.17077	0.110646	0.0372385	0.00668685	0.0861733	0.0662924	0.0357065	0.0563762	0.0417642	0.0622078
4631405J19Rik	0.0242218	0.0120101	0.070482	0.0271916	0	0.0205357	0.00619817	0.0461889	0.0987748	0.645515	0.84081	0.390209	0.337101	0.0189088	0	0.555968	0.326259	0.295275	0.772914	0.55668	0.86866
4631405K08Rik	1.99947	2.00307	2.08979	1.92396	0.767518	0.847593	0.564179	1.13606	1.3645	0.102869	0.0456929	1.75298	1.6703	0	0	0.325214	0.536549	0.484346	0.118372	0.25455	0.638572
4632404H12Rik	0.818273	1.08706	0.862572	0.710615	0.542917	0.405777	0.338118	0.459281	0.402942	0.433696	0.449496	0.734321	0.594053	0.192841	0.246726	0.324846	0.366405	0.416043	0.298582	0.354831	0.463085
4632404M16Rik	0	0	0	0	0	0	0	0	0	0	0	0	0	0	0	0	0	0	0	0	0
4632411P08Rik	0.159743	0.092408	0.154943	0.14944	0.0217727	0.0677164	0.0320673	0.0812308	0.054285	0.00958822	0	0.234876	0.283346	0.0415678	0.0335892	0	0.0256152	0	0.0171628	0.00874119	0.0781201
4632415L05Rik	0	0	0	0	0	0	0	0	0	0	0	0	0	0	0	0	0	0	0	0	0
4632427E13Rik	0.0394181	0.0651503	0.107054	0.118003	0.0752168	0.0612689	0.050078	0.0851892	0.0535815	0.0331239	0.0294262	0.236872	0.215134	0.071801	0.16577	0.0293213	0.0294971	0.033721	0.0211755	0.0215698	0.0385538
4632428C04Rik	0.177327	0.158267	0.0619197	0.0398138	0.101512	0.120273	0.0836231	0.243467	0.130163	0.0383174	0.0661888	0.0272068	0.116137	0.193804	0.0894882	0	0.17061	0.102396	0.0685878	0.0465765	0.127189
4632432E15Rik	0	0	0	0	0	0	0	0	0	0	0	0	0	0	0	0	0	0	0	0	0
4633401B06Rik	0	0	0	0	0	0	0	0	0	0	0	0	0	0	0	0	0	0	0	0	0
4731419I09Rik	0.244485	0.212145	0.213425	0.274461	0.0499845	0.0259099	0.0248107	0.034966	0.0249249	0	0.034221	0.246164	0.125094	0.143144	0.141372	0.0194852	0.019602	0.0196078	0.00985038	0.180608	0.0199271
4732414G09Rik	0.0177913	0.0176433	0.0207081	0.0199727	0	0	0	0.0542824	0.0580414	0.217849	0.172659	0.0545934	0.0873905	0	0	0.136123	0.102704	0.0684897	0.103222	0.0934607	0.0928066
4732416N19Rik	0	0	0	0	0	0	0	0	0	0	0	0	0	0	0	0	0	0	0	0	0
4732419C18Rik	0	0	0	0	0.0199316	0	0.0055703	0	0.0496947	0.00877745	0.0363889	0.056091	0.0299293	0.0380529	0.0717475	0.00776982	0.0390821	0.0469124	0.0314232	0.0240061	0.0158921
4732440D04Rik	0.104336	0.103468	0.121441	0	0.255974	0	0.0899794	0.159167	0.425473	0.150301	0.233664	0.480237	0.170831	0.0814498	0.0877548	0.0665232	0.133844	0.267768	0.201778	0.0685115	0.204096
4732463B04Rik	0	0.0291488	0	0	0	0.0373803	0.012599	0	0	0.0105856	0	0.0112743	0.0120316	0.0344189	0	0	0.0377064	0	0	0	0
4732465J04Rik	0	0	0	0	0	0	0	0	0	0.018799	0.00974191	0	0	0.0101874	0	0	0	0	0	0	0
4732471J01Rik	0.0497352	0.0394572	0.0578889	0.089333	0.040673	0.0337331	0.0241772	0.0531108	0.048676	0.121798	0.18564	0.144984	0.114006	0.217425	0.175692	0.0443949	0.0382809	0.0382923	0.0961844	0.130634	0.0908035
4732487G21Rik	1.16461	1.17096	0.658943	0.690017	0.767217	0.781674	0.540116	0.814297	0.633227	0.174758	0.132825	0.881005	0.940181	0.315679	0.516976	0.391897	0.394248	0.31134	0.271107	0.456717	0.242581
4732490B19Rik	0.0176167	0	0.205049	0.17799	0.129661	0.209101	0.125978	0.161249	0.316096	0.0380667	0.0526047	0.864923	0.894175	0	0	0.0786257	0.146895	0.0678177	0.0340696	0.0231359	0.160818
4732491K20Rik	0.521146	0.707215	0.367143	0.569647	0.706576	0.581365	0.454108	0.596269	0.648745	0.167928	0.225236	0.8101	0.954333	0.171299	0.173024	0.14865	0.413439	0.31677	0.221022	0.351214	0.429238
4732496C06Rik	0	0	0	0	0	0	0	0	0	0	0	0	0	0	0	0	0	0	0	0	0
4831440E17Rik	0.0838338	0.0415682	0.0487889	0.0470562	0.0342793	0.0355379	0.0224545	0.0639455	0.307682	0.211342	0.312916	0.0321559	0.0686316	0.0654451	0.0705112	0.160355	0.161316	0.13447	0.432343	0.137623	0.0819957
4833403J16Rik	0	0	0	0	0	0	0	0	0	0	0	0	0	0	0	0	0	0	0	0	0
4833404L02Rik	0	0	0	0	0	0	0	0	0	0	0	0	0	0	0	0	0	0	0	0	0
4833407H14Rik	0	0	0	0.032575	0.0711901	0	0.0256028	1.01813	0.733648	0.229904	0.281603	0.289382	0.261308	1.08731	1.09826	0.425524	0.297792	0.335115	0.598585	0.152432	0.624382
4833411C07Rik	0	0	0.022222	0	0.0312265	0.032373	0.0200803	0.174752	0.0778557	0	0.0427573	0	0.0312598	0	0	0.0365185	0.0857208	0.0489978	0.0369226	0.03761	0.0248978
4833412C05Rik	0	0	0.0359534	0	0.101044	0.130943	0.0874961	0.753961	0.579437	0	0	0.0236963	0.0758637	0	0	0.0393894	0.317004	3.34935	0	1.86607	0.563958
4833412K13Rik	0	0	0	0	0	0	0	0	0	0	0	0	0	0	0	0	0	0	0	0	0
4833413E03Rik	0	0	0	0	0.0256658	0	0.00735944	0	0	0	0	0.0481519	0	0.269502	0.211174	0.0200102	0	0	0.0809266	0	0
4833413G10Rik	0	0	0	0	0	0	0	0	0	0	0	0	0	0	0	0	0	0	0	0	0
4833417C18Rik	0.271651	0.303065	0.11857	0.0381196	0.222153	0.201522	0.154073	0.103603	0.0276943	0	0.0253489	0.234442	0.333585	0.636194	0.542641	0	0	0.0217865	0.0218897	0.0668918	0.0442824
4833418N02Rik	0.76446	0.912815	0.34502	0.280225	0.191378	0.317448	0.186257	0.678304	0.572586	0.348352	0.361043	0.47873	0.60029	0.0487165	0	0.328256	0.350239	0.380372	0.191087	0.338068	0.579848
4833418N17Rik	0	0	0	0	0	0	0	0	0	0	0	0.0537501	0	0	0	0	0	0	0	0	0
4833420G17Rik	16.724	17.0165	11.0481	11.1632	10.9112	11.5106	8.35338	9.44923	9.28437	2.24277	2.69939	4.77736	5.18048	6.10307	5.92781	2.71112	3.89778	4.10302	2.83824	3.59462	3.99517
4833421G17Rik	0	0	0	0	0	0	0	0	0	0	0	0	0	0	0	0	0	0	0	0	0
4833421K07Rik	0	0	0	0	0	0	0	0	0	0	0	0	0	0	0	0	0	0	0	0	0
4833422C13Rik	0.415243	0.505705	0.228941	0.130851	0.351497	0.345874	0.250609	0.133361	0.124772	0	0.00543834	0.441496	0.357836	0	0	0.0418033	0.158871	0.327184	0.0375697	0.382691	0.0807527
4833422M21Rik	0.0931185	0.023086	0.0541923	0.0784016	0.0666325	0.0394738	0.0372259	0.204204	0.208852	0.00838386	0.0086893	0.13394	0.10482	0.0454332	0.0293701	0.0222642	0.0447955	0.0224044	0.0225106	0	0.0834871
4833423E24Rik	5.007	4.58919	2.053	2.46979	8.11181	7.71824	5.80767	45.179	55.7789	11.2291	9.64184	8.58416	10.8532	0	0	12.2255	13.7464	16.5249	13.7545	10.6107	26.069
4833427F10Rik	0	0	0	0	0	0.0247681	0.00774444	0.0445668	0.047653	0	0	0.112055	0.0239164	0	0	0	0	0.0562312	0	0.134282	0.0380979
4833427G06Rik	0	0	0	0	0.0454698	0	0.014672	0	0	0	0	0.25592	0.182073	0	0	0	0.35663	0.392409	0	0.40161	0
4833428L15Rik	0	0	0	0	0.0279897	0	0.00801676	0	0	0	0	0	0	0	0	0	0	0	0	0	0
4833439L19Rik	32.2064	30.7988	28.0597	28.3989	28.0519	27.1332	21.3385	24.2875	28.6159	46.5799	46.4197	31.8738	31.9117	33.586	34.6734	46.3878	42.4599	36.6603	46.8749	41.4174	43.2787
4833445I07Rik	0.446534	0.22141	0.346494	0.167094	0.243448	0.126193	0.133972	0.340601	0.424885	0.0536046	0.0555575	0.171276	0.487415	0.232392	0.187786	0.142353	0.0954709	0.143249	0.0959519	0.0488691	0.436744
4921501E09Rik	0	0	0	0	0	0	0	0	0	0	0	0	0	0	0	0	0	0	0	0	0
4921504A21Rik	0.0999317	0.0198201	0.302419	0.358989	0.310548	0.440565	0.270643	0.289653	0.228208	0	0	0.153322	0.179983	0	0	0	0.166653	0.230819	0.0128841	0.170611	0.104257
4921504E06Rik	0	0	0	0	0	0	0	0	0	0	0	0	0	0	0.0158058	0	0	0	0	0	0
4921507G05Rik	0.0521362	0.0258512	0	0	0	0.022101	0.00682529	0	0.0425216	0.0187762	0.077841	0.159982	0.021341	0.0610504	0.0219254	0.0166207	0.117043	0	0.0336093	0.0513525	0.0339954
4921507P07Rik	0.380531	0.431274	0.421825	0.36616	0.474201	0.522339	0.353135	0.331721	0.192125	0.0391553	0.0811634	0.236315	0.281857	0.183896	0.426744	0.0346603	0.2557	0.069757	0.151857	0.0594938	0.12997
4921508D12Rik	0	0	0	0	0	0	0	0	0	0	0	0	0	0	0	0	0	0	0	0	0
4921508M14Rik	0	0	0	0	0	0	0	0	0	0	0	0	0	0	0	0	0	0	0	0	0
4921509A06Rik	0	0	0	0	0.0898956	0	0.0330593	0	0	0	0	0	0	0	0	0	0	0	0	0	0
4921509C19Rik	0	0.015921	0	0	0	0	0	0	0	0	0	0	0	0.0125331	0.0270065	0	0	0	0	0	0
4921511C10Rik	0	0	0	0	0	0	0	0	0	0	0	0	0.0241125	0	0	0	0	0	0	0	0
4921511C20Rik	0	0	0	0	0	0	0	0	0	0	0	0	0	0	0	0	0	0	0	0	0
4921511E07Rik	0	0	0	0	0	0	0	0	0	0	0	0	0	0	0	0	0	0	0	0	0
4921511H03Rik	0.0128437	0	0	0	0	0	0	0	0	0	0	0	0	0	0	0	0	0	0	0	0
4921511M17Rik	0	0	0	0	0	0	0	0	0	0	0	0	0	0	0	0	0	0	0	0	0
4921513D11Rik	0	0.0317475	0.0372622	0.0359389	0	0	0	0.024419	0	0	0	0.0245589	0.052417	0.424858	0.188484	0	0.020534	0	0	0	0.0626237
4921513I03Rik	0	0	0	0	0	0	0	0	0	0	0	0	0	0	0	0	0	0	0	0	0
4921513I08Rik	0	0	0	0	0	0	0	0	0	0	0	0	0	0	0	0	0	0	0	0	0
4921514A10Rik	0.162913	0.121169	0.0948109	0.205749	0.216497	0.0517953	0.0948831	0.139798	0.116261	0.0293356	0.0304043	0.109354	0.150042	0.333844	0.256919	0.0908878	0.0261237	0.0914599	0.0131276	0.0802322	0.0531138
4921515E04Rik	0	0	0	0	0	0	0	0	0	0	0	0	0	0	0	0	0	0	0	0	0
4921517D22Rik	0	0	0	0	0	0	0	0	0	0	0	0	0	0.0107062	0.0115349	0	0	0	0	0	0
4921518K17Rik	0.0127111	0.0252107	0.0443849	0	0	0	0	0	0	0	0	0.0292533	0.0104061	0	0	0	0	0	0.0245824	0	0.0165765
4921521D15Rik	0	0	0	0	0	0	0	0	0	0	0	0	0	0	0	0	0	0	0	0	0
4921522P10Rik	0.0205095	0.0406779	0.0477439	0.0230242	0	0.0173884	0.00528877	0.031288	0	0	0.0153107	0.0157336	0.0167904	0.0480325	0.0345005	0	0	0	0	0	0
4921523L03Rik	0	0	0	0	0.0297125	0.0308035	0.0186678	0	0.0296324	0	0	0	0.0297442	0	0	0	0	0	0	0	0
4921524J17Rik	10.2914	9.67135	9.49927	9.30598	10.9138	10.4225	7.96673	8.33935	9.14709	1.47884	1.7243	9.39121	9.83292	7.59327	7.85727	3.09267	4.75737	9.48462	2.34931	6.31966	4.33423
4921524L21Rik	0	0	0	0	0	0	0	0	0	0	0	0	0	0	0	0	0	0	0	0	0
4921527H02Rik_1	0	0	0	0	0	0	0	0	0	0	0	0	0	0	0	0	0	0	0	0	0
4921527H02Rik_2	0	0	0	0	0	0	0	0	0	0	0	0	0	0	0	0	0	0	0	0	0
4921528I07Rik	0	0	0	0	0	0	0	0	0	0	0	0	0	0	0	0	0	0	0	0	0
4921529L05Rik	0	0	0	0	0.0518222	0	0.017474	0.0362515	0.0129206	0	0	0	0	0	0	0	0	0.030493	0	0.0104027	0
4921530L21Rik	0	0	0	0	0	0.0316029	0.0105458	0	0	0	0	0	0	0	0	0	0	0	0	0	0
4921531C22Rik	0.744829	0.86898	0.815942	0.909929	1.37947	1.50441	0.976463	1.47045	1.57228	1.37276	1.5536	0.77305	0.502158	0.376234	0.423784	1.50849	1.36297	1.50393	1.32747	1.16518	1.37129
4921534H16Rik	0	0	0	0	0	0	0	0	0	0	0	0	0	0	0	0	0.0209809	0	0	0	0
4921536K21Rik	0.18301	0.115492	0.251743	0.26148	0.217693	0.310319	0.19319	0.126903	0.0678457	0.0359503	0.03726	0.268024	0.326888	0.298723	0.321847	0	0.192085	0.416306	0.117976	0.305894	0.097635
4921539E11Rik	0	0	0	0	0	0	0	0	0	0	0	0	0	0	0	0	0	0	0	0	0
4921539H07Rik	0	0	0	0	0.00814776	0.00844693	0.00526003	0	0.0081258	0	0	0	0	0	0	0	0.00639048	0.0127847	0	0.0392535	0
4922502D21Rik	0	0	0	0	0	0	0	0	0	0	0	0.0182732	0	0	0	0	0	0	0	0	0
4922502N22Rik	0	0	0	0	0	0	0	0	0	0	0	0	0	0	0	0	0	0	0	0	0
4930401G09Rik	0	0	0	0	0	0	0	0	0	0	0	0	0	0	0	0	0	0	0	0	0
4930401O10Rik	0	0	0	0	0	0	0	0	0	0	0	0	0	0	0	0	0	0	0	0	0
4930401O12Rik	0	0	0	0	0	0	0	0	0	0	0	0	0	0	0	0	0	0	0	0	0
4930402C01Rik	0	0	0	0	0	0	0	0	0	0	0	0	0	0	0	0	0	0	0	0	0
4930402F06Rik	0	0	0	0	0	0	0	0	0	0	0	0	0	0	0	0	0	0	0	0.0412467	0
4930402F11Rik	0	0	0	0	0	0	0	0	0	0	0	0	0	0	0	0	0	0	0	0	0
4930402H05Rik	0	0	0	0	0	0	0	0	0	0	0	0	0	0	0	0	0	0	0	0	0
4930402H24Rik	1.97281	1.65572	2.61621	2.82737	9.40238	10.152	7.27845	4.62847	4.61268	1.84609	1.81979	3.06404	3.47835	2.3543	2.24073	1.86614	3.16346	7.93694	2.20213	7.31604	3.01295
4930402K13Rik	0	0	0	0	0	0	0	0	0	0	0	0	0	0	0	0	0	0	0	0	0
4930403D09Rik	0	0	0	0	0	0	0	0	0	0	0	0	0	0	0	0	0	0	0	0	0
4930403O15Rik	0	0	0	0	0	0	0	0	0	0.0272733	0.0282669	0	0	0	0	0	0.0242872	0	0.0488191	0.024864	0
4930403P22Rik	0	0	0	0	0	0	0	0	0	0	0	0	0	0	0	0	0	0	0	0	0
4930404A12Rik	0	0	0	0	0	0	0	0	0	0	0	0	0	0	0	0	0	0	0	0	0
4930404H24Rik	0	0	0	0	0	0	0	0	0	0	0	0	0	0	0	0	0	0	0.251765	0	0
4930404I05Rik	0.188305	0.0622463	0.0913237	0.0528483	0.0769973	0.0133041	0.031973	0.0837859	0	0.0339079	0.0234288	0.0481519	0.0770793	0.0857507	0.171579	0.0300154	0.0402605	0	0.0202317	0.0103042	0
4930404N11Rik	0.0738274	0.0488088	0.0286436	0.0552528	0.0603753	0.0625922	0.0449308	0.337878	0.341205	0.106352	0.0183711	0.320935	0.221612	0.403435	0.310475	0.0784525	0.0315692	0.189471	0.0634565	0.161595	0.385113
4930405A21Rik	0.0757969	0.0375832	0.176447	0.212726	0.30993	0.0642621	0.132108	0.173446	0.061819	0.0272973	0.0848754	0.0581465	0.217182	0.384612	0.255006	0.0966546	0.267394	0.243158	0.122155	0.149315	0.0741351
4930405D11Rik	0	0	0	0	0	0	0	0.0351906	0	0	0	0	0.0377694	0	0	0	0	0	0	0	0
4930405G09Rik	0	0	0	0	0	0	0	0	0	0	0	0	0	0	0	0	0	0	0	0	0
4930405H06Rik	0	0	0	0	0	0	0	0	0	0	0	0	0	0	0	0	0	0	0	0	0
4930405L22Rik	0	0	0	0.165381	0	0	0	0	0.120151	0	0	0	0	0	0	0	0	0	0	0	0
4930405N21Rik	0	0	0	0	0	0	0	0	0	0	0	0	0	0	0	0	0	0	0	0	0
4930405O22Rik	0	0.0422254	0.0495602	0.0478002	0	0	0	0.0324783	0	0.030669	0	0	0	0	0	0	0	0	0	0	0
4930406D18Rik	0	0	0	0	0	0	0	0	0	0	0	0	0	0	0	0	0	0	0	0	0
4930407G08Rik	0	0	0	0	0	0	0	0	0	0	0	0	0	0	0	0	0	0	0	0	0
4930407I10Rik	0	0	0	0	0	0	0	0	0	0	0.00688375	0	0	0.00719854	0	0	0	0	0	0	0
4930408K08Rik	0	0	0	0	0	0	0	0	0	0	0	0	0	0	0	0	0	0	0	0	0
4930408O17Rik	0	0	0	0	0	0	0	0	0	0	0	0	0	0	0	0	0	0	0	0	0
4930412B13Rik	0	0	0	0	0	0	0	0	0	0	0	0	0	0	0	0	0	0	0	0	0
4930412C18Rik	0.056071	0.048654	0.0326317	0.0629458	0.212076	0.136672	0.127279	0.208499	0.148625	0.0454349	0.0627868	0.0107535	0.0459032	0.032829	0.0176851	0.0580942	0.0449558	0.107926	0.0361458	0.0276141	0.0868326
4930412E21Rik	0	0	0	0	0	0	0	0	0	0	0	0	0	0	0	0	0	0	0	0	0
4930412F09Rik	0	0	0	0	0	0	0	0	0	0	0	0	0	0	0	0	0	0	0	0	0
4930412L05Rik	0	0	0	0	0	0	0	0	0.0435221	0	0	0	0	0	0.0448826	0	0	0	0	0	0
4930412M03Rik	0	0	0	0.0870816	0.0317183	0.0657659	0.0344843	0.266257	0.316328	0.251425	0.260585	0.0595073	0.0952564	0.15139	0.0978652	0	0.149265	0.149309	0.0750083	0.0764048	0.12645
4930412O13Rik	0	0	0	0.0700562	0	0	0	0	0	0	0	0	0	0	0	0	0	0	0	0	0.0203455
4930413E15Rik	0	0	0	0	0	0	0	0	0	0	0	0	0	0	0	0	0	0	0	0	0
4930413G21Rik	0	0	0	0	0	0	0	0	0	0	0	0	0	0	0	0	0	0	0	0	0
4930415F15Rik	0.046185	0.0229004	0.188148	0.259238	0.226618	0.254517	0.176034	0.0704566	0.0941696	0.0498988	0	0.354301	0.15124	0.0180272	0.0194227	0	0.133306	0.133346	0.0744321	0.121309	0.0602298
4930415H17Rik	0	0	0	0	0	0	0	0	0	0	0	0	0	0	0	0	0	0	0	0	0
4930415L06Rik	0	0	0	0	0	0	0	0	0	0	0	0	0	0	0	0	0	0	0	0	0
4930415O20Rik	0	0	0	0	0.18678	0.0645459	0.090165	2.55511	2.66996	1.15155	1.1935	4.55546	4.0512	0	0.0640331	0.436867	0.195327	0.92808	0.539856	0.249958	1.04248
4930417H01Rik	0	0	0.0265792	0.0769059	0	0	0	0.0522544	0	0.0657913	0	0	0.0186946	0	0	0.043679	0	0	0	0.0149948	0
4930417O13Rik	0	0	0	0	0	0	0	0	0	0	0	0	0.00793625	0.0151356	0.0326144	0	0.0248718	0	0	0	0
4930417O22Rik	0	0	0	0	0	0	0	0	0	0	0	0	0	0	0	0	0	0	0	0	0
4930419G24Rik	0	0	0	0	0	0	0	0	0	0	0	0	0	0	0	0	0	0	0	0	0
4930420N18Rik	0	0	0	0	0	0	0	0	0	0	0	0	0	0	0	0	0	0	0	0	0
4930421C12Rik	0	0	0	0	0	0	0	0	0	0	0	0	0	0	0	0	0	0	0	0	0
4930421P07Rik	0	0	0	0	0	0	0	0	0	0	0	0	0	0	0	0	0	0	0	0	0
4930422M22Rik	0.0454542	0.135228	0.211624	0.0510272	0.074344	0.0770738	0.0569959	0	0	0.065479	0	0.0348695	0.0372116	0.0354839	0.0764615	0	0.0291549	0	0	0.0895419	0
4930423C22Rik	0	0	0	0	0	0	0	0	0	0	0	0	0	0	0	0	0	0	0	0	0
4930423M02Rik	0	0	0	0	0	0	0	0	0	0	0	0	0	0	0	0	0	0	0	0	0
4930425K10Rik	0	0	0	0	0	0	0	0	0	0	0	0	0	0	0	0	0	0	0	0	0
4930425L21Rik	0	0	0	0	0	0	0	0	0	0	0	0.0232137	0	0.377964	0.279965	0	0	0	0	0	0
4930425O10Rik	0.0607765	0	0	0	0	0	0	0	0	0	0	0	0	0	0	0	0	0	0	0	0
4930426D05Rik	0.0430762	0.0427179	0	0.0322385	0	0	0	0	0	0	0	0.0110151	0	0.0224184	0.0120769	0	0.110518	0	0	0	0
4930426I24Rik	0.135292	0.0670834	0	0.15188	0	0.114703	0.044577	0.0515981	0	0	0.0504989	0.103787	0.221517	0	0	0	0	0	0	0	0
4930426L09Rik	0.0590686	0.0292886	0.0343763	0	0.0966116	0.0500795	0.053203	0.0225278	0.0240878	0	0	0.0906272	0.0725359	0.023056	0	0.0564923	0.0757747	1.3833	0.0951956	1.59027	0
4930427A07Rik	5.83361	5.96401	11.1767	10.8585	7.22979	7.79268	5.467	3.35637	3.53158	0.346541	0.31427	10.3113	9.54332	6.23636	6.12055	0.460138	2.99597	1.73638	0.988612	0.822727	2.0849
4930428N03Rik	0	0	0	0	0	0	0	0	0	0	0	0	0	0	0	0	0	0	0	0	0
4930428O21Rik	0	0	0	0	0	0	0	0.0188897	0	0	0	0	0	0	0	0	0	0	0	0	0
4930429D17Rik	0	0	0	0	0.0216989	0	0.00610098	0.0202389	0.0216404	0	0	0	0	0	0	0	0	0	0	0	0
4930429F24Rik	0	0	0.0659934	0.0954746	0.510039	0.360523	0.310546	0.518968	0.161848	0.0408382	0.042326	0.17398	0.0928332	0	0	0.0723002	0.290935	0.0545665	0.0548251	0.130307	0.14788
4930429H19Rik	0.0674344	0.111456	0.0523265	0	0.147059	0.285861	0.160139	0.0685822	0.0733314	0	0.0167803	0.155194	0.257628	0	0.0378119	0.0143318	0.057671	0.0865321	0	0.132841	0.0146569
4930429P21Rik	0.0378485	0	0	0	0	0	0	0.0144348	0	0	0	0	0	0	0	0	0	0	0	0	0
4930430A15Rik	0	0	0	0	0	0	0	0	0	0	0	0	0	0	0	0	0	0	0	0	0
4930430E12Rik	0	0	0	0	0.0310476	0	0.00913419	0.0289586	0.030964	0	0.0566833	0	0	0	0	0	0	0.0243586	0	0	0
4930430F08Rik	2.7967	2.33181	3.02713	2.69965	2.98636	2.64294	1.96885	1.8343	1.85963	0.24378	0.425535	2.09079	2.63955	4.40822	3.67072	0.590596	1.1997	2.12581	0.688997	1.88323	0.917601
4930430O22Rik	0	0	0	0	0	0	0	0	0	0	0	0	0	0	0	0	0	0	0	0	0
4930431F12Rik	0	0	0	0	0	0	0	0.0145241	0	0	0	0	0	0	0	0	0.0122134	0	0	0	0
4930431L21Rik	0	0	0	0	0	0	0	0.0457772	0.0489472	0	0	0	0	0.0468507	0	0	0	0	0	0	0
4930431P03Rik	0	0	0	0	0	0	0	0	0.00829457	0	0	0.0468109	0.0249776	0.00793929	0	0	0	0.0130503	0	0.0133563	0.00663139
4930431P19Rik	0	0	0	0	0	0	0	0	0	0	0	0	0	0	0	0	0	0	0	0	0
4930432B10Rik	0	0.011759	0	0	0	0	0	0.00904458	0	0.00854074	0.0354076	0	0.0194148	0	0	0.0151206	0	0.0228236	0.0152879	0	0.00773175
4930432E11Rik	0	0.00393083	0.00461365	0	0.00324157	0.00672118	0.00440354	0	0	0.00571007	0	0.00912233	0.0227152	0.00618872	0.00666778	0	0	0	0	0	0
4930432H08Rik	0	0	0	0	0	0	0	0	0	0	0	0	0	0	0	0	0	0	0	0	0
4930432K21Rik	0.358193	0.408495	0.604528	0.583059	0.571207	0.683285	0.444023	0.409825	0.365171	0.0386996	0.0267396	1.62121	1.59815	1.27229	1.17495	0.11419	0.321649	0.114909	0.0808173	0.188164	0.198525
4930432L08Rik	0	0	0	0	0	0	0	0	0	0	0	0	0	0	0	0	0	0	0	0	0
4930432M17Rik	0	0	0	0	0	0	0	0	0	0	0	0	0	0	0	0	0	0	0	0	0
4930433B08Rik	0	0	0	0	0	0	0	0	0	0	0	0	0	0	0	0	0	0	0	0	0
4930433I11Rik	0	0	0	0	0	0	0	0	0	0	0	0	0	0	0	0	0	0	0	0	0
4930433J02Rik	0	0	0	0	0	0	0	0	0	0	0	0	0	0	0	0	0	0	0	0	0
4930433N12Rik	0	0	0	0	0	0	0	0	0	0	0	0.0646894	0.046023	0.131659	0.118209	0	0	0	0	0	0
4930434B07Rik	0	0	0	0	0	0	0	0	0	0	0	0	0	0	0	0	0	0	0	0	0
4930434O05Rik	0	0	0	0	0	0	0	0	0	0	0	0	0	0	0	0	0	0	0	0	0
4930435C17Rik	0	0	0	0	0	0	0	0	0	0	0	0	0	0	0	0	0	0	0	0	0
4930435E12Rik	0.0281638	0	0	0.0316169	0	0	0	0	0	0	0	0	0	0	0	0	0	0	0	0	0
4930435N07Rik	0	0	0	0	0	0	0	0	0	0	0	0	0	0	0	0	0	0	0	0	0
4930438A08Rik	0	0	0	0	0.0336733	0.122184	0.0573266	0	0.0167912	0	0	0.0157937	0	0	0.0173162	0	0.0132054	0	0.0398157	0	0.0536974
4930438E09Rik	0	0	0	0	0	0	0	0	0	0	0	0	0.0454596	0	0	0	0	0	0	0	0
4930439A04Rik	0	0	0	0	0	0	0	0	0	0	0	0	0	0	0	0	0	0	0	0.0985897	0.0978996
4930439D14Rik	0	0	0	0	0	0	0	0	0	0	0	0	0	0	0	0	0	0	0	0	0
4930440C22Rik	0	0	0	0	0	0	0	0	0	0	0	0	0	0	0	0	0	0	0	0	0
4930440I19Rik	0	0	0	0	0	0	0	0	0	0	0	0	0	0	0	0	0	0	0	0	0
4930441H08Rik	0	0	0	0	0	0	0	0	0	0	0	0	0	0	0	0	0	0	0	0	0
4930441J16Rik	0	0	0	0	0	0	0	0	0	0	0	0	0	0	0	0	0	0	0	0	0
4930442H23Rik	0	0.0686459	0.0402851	0.116563	0.056609	0.0586875	0.0415208	0.1584	0.254054	0.0498587	0	0.106205	0.0850039	0.0810573	0	0	0	0.133239	0	0	0.157976
4930442J19Rik	0	0	0	0	0	0	0	0	0	0	0	0	0	0	0	0	0	0	0	0	0
4930442L01Rik	0	0	0	0	0	0	0	0	0	0	0	0	0	0	0	0	0	0	0	0	0
4930442P19Rik	0	0	0	0	0	0	0	0	0	0	0	0	0	0	0	0	0	0	0	0	0
4930443G03Rik	0	0	0	0	0	0	0	0	0	0	0	0	0	0	0	0	0	0	0	0	0
4930443O20Rik	0	0	0	0	0	0	0	0	0	0	0	0	0	0.0233117	0	0	0.0191537	0	0	0	0.0194714
4930444A19Rik	0	0	0	0	0	0	0	0	0	0	0	0	0	0	0	0	0	0	0	0	0
4930444E06Rik	0	0.0344614	0	0.0390111	0	0	0	0	0	0	0	0.0533166	0	0.162768	0.116912	0	0	0	0	0	0
4930444G20Rik	0	0	0	0	0	0	0	0	0	0	0	0	0	0.113837	0.327064	0	0	0	0	0	0
4930444M15Rik	0	0	0	0	0	0	0	0	0	0	0	0.0598123	0.0425532	3.83458	3.67236	0	0	0	0	0	0
4930444P10Rik	0	0.0207136	0.0243117	0.0468966	0.0512444	0.053126	0.0365747	0	0	0	0	0	0.0341994	0.0326115	0	0	0.107179	0.0268027	0	0	0
4930445B16Rik	0	0	0	0	0	0	0	0	0	0	0	0	0	0	0	0	0	0	0	0	0
4930445N08Rik	0	0	0	0	0	0	0	0	0	0	0	0	0	0	0	0	0	0	0	0	0
4930445N18Rik	0.025573	0.0253603	0	0.0287085	0.0418268	0.0216813	0.0199446	0.195062	0.0834281	0	0.0381813	0.0392359	0.0628071	0.139746	0.0645271	0.0489153	0	0	0	0.0335848	0
4930447A16Rik	0	0	0	0	0	0	0	0	0	0.105748	0	0	0	0	0	0	0	0	0	0	0
4930447C04Rik	0.0792503	0.0857357	0.276729	0.372044	0.123729	0.164921	0.108288	0.192339	0.0587595	0.00518928	0	0.0663226	0.0589812	2.35657	2.29055	0	0.0231055	0	0.00928877	0.00946171	0.0328842
4930447C11Rik	0	0	0	0	0	0	0	0	0	0	0	0	0	0	0	0	0	0	0	0	0
4930447F04Rik	0	0	0	0	0	0	0	0	0	0	0	0	0	0	0	0	0	0	0	0	0
4930447F24Rik	0	0	0	0	0.0937833	0.0729201	0.0625557	0.0218683	0.116913	0	0.0214024	0.395884	0.28165	0.156668	0.0723408	0	0.147113	0.128762	0	0.0188258	0.0186941
4930447M23Rik	0.0727881	0	0.0282404	0	0	0	0	0.0185068	0	0.0524275	0	0	0.0397259	0	0	0	0	0.0934021	0	0	0
4930447N08Rik	0.0261155	0.103593	0	0	0.021357	0.0221412	0.0128355	0	0	0	0	0	0	0	0	0	0	0	0	0.0171486	0
4930448A20Rik	0	0	0	0	0	0	0	0	0	0.0300165	0	0	0	0	0	0	0	0	0	0	0
4930448D08Rik	0.0691108	0.0685358	0	0	0	0	0	0.0263577	0	0	0.0257961	0.0265086	0.0565784	0	0	0	0	0	0	0	0.0225318
4930448E22Rik	0	0.134972	0.0950505	0.091675	0.0445219	0.0461566	0.0305679	0.0830524	0.111005	0	0	0.020882	0.0222847	0	0	0	0	0	0.0350955	0.0714978	0.0354987
4930448H16Rik	0	0	0	0.0834031	0	0	0	0	0	0	0	0	0	0	0	0	0	0	0	0	0
4930448I06Rik	0	0	0	0	0	0	0	0	0	0	0	0	0	0	0	0	0	0	0	0	0
4930448I18Rik	0	0	0	0	0	0	0	0	0	0	0	0	0	0	0	0	0	0	0	0	0
4930448K20Rik	0	0	0	0	0	0	0	0	0	0	0	0	0	0	0	0	0	0	0	0	0
4930449A18Rik	0	0	0	0	0	0	0	0	0	0	0	0	0	0	0	0	0	0	0	0	0
4930449E01Rik	0	0	0.182161	0.117128	0.0426623	0.0884576	0.0488411	0.119375	0	0	0	0.0800394	0	0	0	0	0	0.100413	0	0	0.034016
4930449I04Rik	0	0	0	0	0	0	0	0	0	0	0	0	0	0	0	0	0	0	0	0	0
4930449I24Rik	0	0	0	0	0	0	0	0	0	0	0	0	0	0	0	0	0	0	0	0	0
4930451E10Rik	0	0.14244	0.0557277	0.0537487	0	0.0405922	0.0138868	0	0	0	0	0	0.0391963	0	0	0	0.0307098	0	0	0	0
4930451G09Rik	0.625067	0.67798	0.363771	0.394709	0.910529	0.844598	0.60718	1.14725	1.2267	0.22511	0.277057	1.91804	1.87097	0.198234	0.246437	0.174359	0.714149	0.563969	0.327393	0.371968	0.917043
4930451I11Rik	0	0	0	0	0	0	0	0	0	0	0	0	0	0	0	0	0	0	0	0	0
4930452B06Rik	12.183	11.731	3.2177	3.13952	4.23237	3.80183	2.83982	12.9461	18.1554	1.09978	0.719905	6.4485	6.97375	9.1092	9.35471	2.29548	3.57727	6.4245	3.4088	3.36672	7.71336
4930452N14Rik	0	0	0	0	0	0	0	0	0	0	0	0	0	0	0	0	0	0	0	0	0
4930453H23Rik	0	0	0	0	0	0	0	0	0	0	0.0374261	0.0769198	0.0410432	0.0782752	0.0632509	0	0	0	0	0	0.114416
4930453L07Rik	0	0	0	0	0	0	0	0	0	0	0	0	0	0	0	0	0	0.0384253	0	0	0
4930453N24Rik	6.40418	6.09227	5.53155	6.14025	6.46958	5.9578	4.48185	5.71377	5.40042	2.11854	2.1849	4.92954	5.39706	6.80354	7.39722	1.79681	2.69976	2.9562	1.784	2.64019	2.56503
4930453O03Rik	0	0	0	0	0	0	0	0	0	0	0	0	0	0	0	0	0	0	0	0	0
4930455B14Rik	0	0	0	0	0	0	0	0	0	0	0	0.301425	0.214448	0.204491	0.0367201	0	0	0	0	0	0
4930455D15Rik	0	0	0	0.0299343	0	0	0	0	0	0	0	0	0	0	0	0	0	0	0	0	0
4930455G09Rik	0.410386	0.0678287	0.238833	0.383919	0	0.231955	0.0877211	0.313029	0.278921	0.197061	0.05106	1.25929	1.11989	0.266974	0.517753	0.0436096	0.131613	0.0438842	0.0440922	0	0.178395
4930455H04Rik	0	0	0.0374012	0	0	0.0272431	0.00846908	0.0245101	0	0	0	0.0246505	0	0	0	0	0	0.0412334	0	0	0.0209524
4930456G14Rik	0	0	0	0	0	0	0	0	0	0	0	0	0	0	0	0	0	0	0	0	0
4930456L15Rik	0	0	0	0	0	0.0308295	0.0101403	0	0	0	0	0	0	0	0	0	0	0	0	0	0
4930458D05Rik	0.0141049	0.0419628	0.049252	0.0316686	0.0346047	0.0239168	0.0181993	0.107588	0.0920303	0.0507972	0.0421182	0.0649223	0.0115472	0.0440442	0.0593171	0.0989246	0.0542825	0.0814479	0.0181853	0.0370478	0.0275913
4930459L07Rik	0	0	0	0	0	0	0	0	0	0	0	0	0	0	0	0	0	0	0	0	0
4930461C15Rik	0	0	0	0.0743069	0.0270653	0	0.00780327	0	0.0539848	0	0	0.0507777	0	0	0.0278362	0	0	0	0	0	0
4930461G14Rik	0	0	0	0	0	0	0	0.0421385	0	0	0	0.381419	0.226132	3.27762	3.57781	0	0	0.0708898	0	0	0
4930463O16Rik	0	0	0	0	0	0	0	0	0	0	0	0	0	0	0	0	0	0	0	0	0
4930465K10Rik	0.10442	0.103551	0	0.0781483	0.056929	0.118039	0.0651875	0.0796478	0.113551	0	0	0.213611	0.142474	0.461922	0.439129	0	0	0.022332	0.0673136	0.159989	0.0226956
4930465M20Rik	0	0	0	0	0	0	0	0	0	0	0	0	0	0	0	0	0	0	0	0	0
4930466I24Rik	0	0	0.0221533	0	0	0.0161365	0.00482991	0	0	0	0	0	0	0	0	0	0	0	0	0	0
4930467D21Rik	0	0	0	0	0	0	0	0	0	0	0	0	0	0.0346434	0	0	0	0	0	0	0
4930467E23Rik	0	0	0	0	0	0	0	0	0	0.0123457	0	0	0	0	0	0	0	0	0	0	0
4930467K11Rik	0	0	0.0691793	0	0	0.0503903	0.0179582	0	0	0	0	0	0.0486574	0	0	0	0	0	0	0	0
4930469B13Rik	0	0	0	0	0	0	0	0	0	0	0	0	0	0	0	0	0	0	0	0	0
4930469G21Rik	0	0	0	0	0	0	0	0.0275738	0	0	0	0	0	0.0846614	0.0912149	0	0	0	0	0	0
4930469K13Rik	0	0	0	0	0	0	0	0	0	0	0	0.0947171	0.0505396	0	0	0	0	0	0	0	0.0805077
4930470B04Rik	0	0	0	0	0	0	0	0	0	0	0	0	0	0	0	0	0	0	0	0	0
4930470G03Rik	0.211315	0.104778	0	0.118612	0.100807	0.0447891	0.0526447	0.0268639	0	0	0	0.12158	0.0288326	0.0962286	0.0592444	0	0.011295	0	0.0227038	0	0.0229646
4930470P17Rik	0	0	0	0	0	0	0	0	0	0	0	0	0	0	0	0	0	0	0	0	0
4930471C04Rik	0	0	0	0	0	0	0	0	0	0	0	0	0	0	0	0	0	0	0	0	0
4930471C06Rik	0	0	0	0	0	0	0	0	0	0	0	0.0994174	0.0530476	0	0	0.0826288	0	0	0	0	0
4930471D02Rik	0	0	0	0	0	0	0	0	0	0	0	0	0	0	0	0	0	0	0	0	0
4930471M09Rik	0	0	0	0	0	0.0328534	0.0109686	0	0	0	0	0	0	0.0302507	0	0	0	0	0	0	0
4930473A02Rik	0	0	0	0.034332	0	0	0	0	0	0.0220277	0	0	0	0	0	0	0.0196159	0	0.0394295	0.0602454	0
4930473D10Rik	0	0	0	0	0	0	0	0	0	0	0	0	0	0	0	0	0	0	0	0	0
4930474B08Rik	0	0	0	0	0	0	0	0	0	0	0	0	0	0	0	0	0	0	0	0	0
4930474H06Rik	0	0	0	0	0	0	0	0	0	0	0	0	0	0	0	0	0	0	0	0	0
4930474N05Rik	0	0	0	0	0	0	0	0	0	0	0	0	0	0	0	0	0	0	0	0	0
4930477E14Rik	0	0	0	0	0	0.0588293	0.0219993	0	0	0	0	0	0	0.0541687	0	0	0	0	0	0	0
4930477O15Rik	0	0	0	0	0	0	0	0	0	0	0	0	0	0	0	0	0	0	0	0	0
4930478K11Rik	0	0	0.0701468	0	0	0	0	0	0	0.0434085	0	0	0	0	0	0	0	0	0	0	0
4930478M09Rik	0	0	0	0	0	0	0	0	0	0	0	0	0	0	0	0	0	0	0	0	0
4930478P22Rik	0	0	0	0	0	0	0	0	0	0	0	0	0	0	0	0	0	0	0	0	0
4930479D17Rik	0	0	0.067777	0.06537	0.0476204	0.0987378	0.0549019	0.0444162	0.047492	0	0	0	0.0476711	0	0	0	0	0	0.0375379	0.11471	0.0379692
4930480E11Rik	0	0	0	0	0	0	0	0	0	0	0	0	0	0	0	0	0	0	0	0	0
4930480G23Rik	0	0	0	0	0	0	0	0.0324462	0	0	0	0.0652641	0.0696478	0	0	0	0	0	0	0.0837964	0
4930480K02Rik	0	0	0	0	0	0	0	0	0	0	0	0	0	0	0	0	0	0	0	0	0
4930480K15Rik	0	0	0	0	0	0	0	0	0	0	0	0	0	0	0	0	0	0	0	0	0
4930480K23Rik	0.929517	0.990065	0.934979	0.811598	0.422306	0.437812	0.305421	0.630225	0.758101	0.231435	0.265566	2.20082	2.33925	0.582296	0.521201	0.146333	0.235537	0.265058	0.362483	0.331555	0.20203
4930481A15Rik	0.423211	0.534151	0.73889	0.388718	0.534879	0.309878	0.300898	1.89284	2.38478	1.03919	1.22065	0.796893	0.661437	0.105121	0.080899	1.00575	1.02412	1.17253	0.880466	0.694749	1.65573
4930481B07Rik	0.433798	0.286793	0.504916	0.357122	0.425707	0.294225	0.25525	0.485299	0.660426	0.0624907	0.0215891	2.70662	2.69902	1.78353	2.50537	0.0553169	0.204045	0.166995	0.354217	0.0759604	0.207429
4930483J18Rik	0.109645	0	0	0	0.0896669	0	0.0329952	0	0.0894252	0.0263249	0.0272839	0.0280376	0.0897624	0.0855949	0	0	0	0.0703487	0	0	0
4930483K19Rik	0	0	0	0	0.0284875	0.0295335	0.0177166	0.0265707	0.0568215	0	0	0.0534459	0.0570358	0.0815815	0.0585978	0	0	0	0	0	0
4930486F22Rik	0.0287079	0	0	0	0	0	0	0	0	0	0	0	0	0	0	0	0	0	0	0	0
4930486I03Rik	0	0	0	0	0	0	0	0	0	0	0	0	0	0	0	0	0	0	0	0	0
4930486L24Rik	0	0	0.0367705	0	0.232516	0.107135	0.12379	0.0963871	0.28342	0.0455089	0.0943336	0.0484696	0.0775879	0.863165	0.956553	0.0402846	0.162105	0.749956	0.0203652	0.29042	0.102996
4930486N12Rik	0	0	0	0	0	0	0	0	0	0	0	0	0	0	0	0	0	0	0	0	0
4930487D11Rik	0	0	0	0	0	0	0	0	0	0	0	0	0	0	0	0	0	0	0	0	0
4930488B22Rik	0	0	0	0	0	0	0	0	0	0	0	0	0	0	0	0	0	0	0	0	0
4930488N24Rik	0	0	0	0	0	0	0	0	0	0	0	0	0	0	0	0	0	0	0	0	0
4930500F04Rik	0	0.0189752	0	0	0	0	0	0	0	0	0	0	0	0	0	0	0	0	0	0	0
4930500F10Rik	0.0352047	0.139647	0	0	0.11516	0.0298472	0.0520813	0.107412	0.0287125	0	0	0.0540135	0.0576416	0.082448	0.11844	0	0.0451615	0.0225874	0	0	0
4930500L23Rik	0	0	0	0	0	0	0	0	0	0	0	0	0	0	0	0	0	0	0	0	0
4930500M09Rik	0	0	0	0	0	0	0	0	0	0	0	0	0	0	0	0	0	0	0	0	0
4930502C17Rik	0	0	0	0	0	0	0	0	0	0	0	0	0	0	0	0	0	0	0	0	0
4930502E09Rik	0.0570736	0	0	0	0	0	0	0	0	0	0	0	0.140172	0	0.0480036	0	0	0	0	0	0
4930502E18Rik	0	0	0	0	0.049389	0.0512025	0.0349359	0	0.0246279	0	0	0	0	0.165012	0.330172	0	0	0	0	0	0
4930503B20Rik	0	0	0	0	0	0	0	0	0	0	0	0	0	0	0	0	0	0	0	0	0.0116877
4930503E14Rik	0	0	0	0	0	0	0	0	0	0	0	0	0	0	0.0281606	0	0	0	0	0	0
4930503H13Rik	0	0	0	0	0	0	0	0	0	0	0	0	0	0	0	0	0	0	0	0	0
4930503L19Rik	1.78997	1.73958	3.62516	3.73755	2.84957	2.68104	1.93036	2.16632	1.18737	0.0687612	0.097991	1.52877	1.40677	4.56466	4.53662	0.0836928	0.688866	1.46236	0.315398	1.31642	0.404612
4930503O07Rik	0	0	0	0	0	0	0	0	0	0	0	0	0	0	0	0	0	0	0	0	0
4930504D19Rik	0	0	0	0	0	0	0	0	0	0	0	0	0	0	0	0	0	0	0	0	0
4930504O13Rik	0	0	0	0	0	0	0	0	0	0	0	0	0	0	0.0660159	0	0	0	0	0	0
4930505A04Rik	0.0435258	0.0431637	0	0.0977249	0.106785	0.036902	0.0519197	0.2324	0.177495	0	0	0.0333902	0	0.0339786	0.0366088	0	0.111672	0	0	0.0857431	0.056762
4930505G20Rik	0	0	0	0	0	0	0	0	0	0	0	0	0	0	0	0	0	0	0	0	0
4930505K14Rik	0	0	0	0	0	0	0	0	0	0	0	0	0	0	0	0	0	0	0	0	0
4930505M18Rik	0	0	0	0	0	0	0	0	0	0	0	0	0	0	0	0	0	0	0	0	0
4930505N22Rik	0.136795	0.0904383	0.106148	0.204757	0.14916	0.231955	0.141327	0.139124	0.148758	0.197061	0.03404	0.139921	0.0746595	0.0711932	0	0	0.175485	0.146281	0.0587896	0.239536	0.0891974
4930505O20Rik	0	0	0	0	0	0	0	0	0	0	0	0	0	0	0	0	0.0157217	0	0	0	0
4930506C21Rik	0	0.0861534	0.0252797	0.024382	0.0888082	0.202552	0.108755	0.0331331	0.0177138	0.046931	0.0324272	0	0.0711222	0.10173	0.0913375	0.0415435	0.0557234	0.013935	0.0280021	0.0142617	0.184105
4930507D05Rik	0.375926	0.256299	0.328168	0.184633	0.269001	0.179279	0.161606	0.12545	0.0574876	0.0338463	0.0350794	0.0360483	0.0577044	0.183418	0.296424	0	0.0301405	0.0452241	0	0	0.0153202
4930507D10Rik	0	0	0	0	0	0	0	0	0	0	0	0	0	0	0	0	0.0479841	0	0	0	0
4930509E16Rik	0	0.0358792	0.0421116	0.0406161	0.118351	0.0306742	0.053443	0.110388	0.0590161	0.0260597	0.0810271	0.0277551	0.148097	0.197709	0.273875	0	0.0232064	0	0	0	0.18873
4930509G22Rik	0.0521047	0.0861187	0.0404312	0.0584931	0.0284072	0.103076	0.0487382	0.238462	0.254975	0.175139	0.155588	0.119914	0.255937	0.0406757	0.0292162	0.155033	0.222804	0.200583	0.235123	0.193881	0.169874
4930509H03Rik	0	0	0	0	0	0	0	0	0	0	0	0	0	0	0	0	0	0	0	0	0
4930509J09Rik	0	0	0	0	0	0	0	0	0	0	0	0	0	0	0	0	0	0	0	0	0
4930509K18Rik	0	0	0	0	0	0	0	0	0	0	0	0	0	0	0	0	0	0	0	0	0
4930510E17Rik	0	0	0.030601	0.0295142	0	0	0	0	0	0	0	0	0	0	0	0	0	0	0	0	0
4930511A02Rik	0	0	0	0	0	0	0	0	0	0	0	0	0	0	0	0	0	0	0	0	0
4930511E03Rik	0	0	0	0.0433457	0	0	0	0	0	0	0	0.0148102	0.0316099	0	0	0	0.024766	0	0.0248907	0.0253542	0
4930511M06Rik	0	0	0.0120536	0	0	0.00877986	0.00309569	0	0	0	0	0.00794431	0.00847792	0.0080843	0.0174202	0	0.0199271	0.0531546	0.0200274	0.102002	0.0202575
4930511M18Rik	0	0	0	0	0	0	0	0	0	0	0	0	0	0	0	0	0	0	0	0	0
4930511O05Rik	0	0	0	0	0	0	0	0	0	0	0	0	0	0	0	0	0	0	0	0	0
4930512B01Rik	0.0632754	0.062749	0	0	0.025873	0	0.00744604	0.0241322	0.0387049	0	0	0.0121352	0	0	0	0	0.0507321	0.0101494	0	0.0207748	0.0206294
4930512H18Rik	0	0	0	0	0.21874	0	0.0771354	0	0.0654452	0	0	0.102596	0.0656921	0	0	0.0341081	0.686253	0.085807	0.0172427	0.0878189	0
4930512M02Rik	0	0	0	0	0	0	0	0	0	0	0	0	0	0	0	0	0	0	0	0	0
4930512P04Rik	0	0	0	0	0	0	0	0	0	0	0	0	0	0	0	0	0	0	0	0	0
4930513D17Rik	0	0	0.172235	0.232566	0.072608	0.100365	0.065783	0.0225742	0	0.0213167	0.0441865	0	0.0242285	0	0	0	0.0379654	0	0	0	0
4930513N10Rik	1.18372	1.69221	2.20088	1.77756	1.57149	1.39459	1.0054	0.363506	0.263299	0.055364	0.0459048	1.10856	1.10751	2.30419	2.52135	0.0686117	0.640929	0.443852	0.178382	0.615772	0.400959
4930513N20Rik	0	0	0	0	0	0	0	0	0	0	0	0	0	0	0	0	0	0	0	0	0
4930513O06Rik	0	0	0	0	0	0	0	0	0	0	0	0	0	0	0	0	0	0	0	0	0
4930515B02Rik	0	0	0	0	0	0	0	0	0	0	0	0	0	0	0	0	0	0	0	0	0
4930515G01Rik	0	0	0	0	0	0	0	0	0	0	0	0	0	0	0	0	0	0	0	0	0
4930515G13Rik	0	0	0	0	0	0	0	0	0	0	0	0	0	0	0	0	0	0	0	0	0
4930515G16Rik	0	0	0	0	0	0	0	0	0	0	0	0	0	0	0	0	0	0	0	0	0
4930515L19Rik	0	0	0	0	0	0	0	0	0	0	0	0	0	0	0	0	0	0	0	0	0
4930516B21Rik	10.6014	10.5489	4.8686	5.01954	1.20904	1.58972	0.954323	0.247541	0.294093	0.0259724	0.0807559	1.93635	2.27306	1.54823	1.72873	0.0689726	1.11018	0.0925423	0.0232452	0.0710341	0.752393
4930516K23Rik	0	0	0	0	0	0	0	0	0	0	0	0	0	0	0	0	0	0	0	0	0
4930517E11Rik	0	0	0	0	0	0	0	0	0	0	0	0	0	0	0	0	0	0	0	0	0
4930517G19Rik	0	0	0	0	0	0	0	0	0	0	0	0	0	0	0	0	0	0	0	0	0
4930517J16Rik	0	0	0	0	0	0	0	0	0	0	0	0	0	0	0	0	0	0	0	0	0
4930517L18Rik	0	0	0	0	0	0	0	0	0	0	0	0	0	0.06979	0.0751924	0	0	0	0	0	0
4930517O19Rik	0	0	0	0	0	0	0	0	0	0	0	0	0	0	0	0	0	0	0	0	0
4930518C09Rik	0	0	0	0	0	0	0	0	0	0	0	0	0	0	0	0	0	0	0	0	0
4930518I15Rik	0.226622	0.256842	0.0376822	0.036344	0.0529513	0.192134	0.0908917	0.0987769	0.0792128	0.0699558	0.0966725	0.149014	0.106015	0.0505466	0.0272297	0.0206417	0.0830618	0.103858	0.146091	0.106293	0.0844393
4930518I17Rik	0	0	0	0	0	0	0	0	0	0	0	0	0	0	0	0	0	0	0	0	0
4930518J20Rik	0	0	0	0	0	0	0	0	0	0	0	0	0	0	0	0	0	0	0	0	0
4930519A11Rik	0	0	0	0	0	0	0	0	0	0	0	0	0	0.0240965	0.0259618	0	0	0	0	0	0
4930519D14Rik	0	0	0	0	0	0	0	0	0	0	0	0	0	0	0	0	0	0	0	0	0
4930519E07Rik	0	0	0	0	0	0	0	0	0	0	0	0	0	0	0	0	0	0	0	0	0
4930519F09Rik	0	0	0	0	0	0	0	0	0	0	0	0	0	0	0	0	0	0	0	0	0
4930519F16Rik	0	0	0	0	0	0	0	0	0	0	0	0.0215561	0.011502	0.592271	0.531765	0	0	0	0	0	0
4930519F24Rik	0	0	0	0	0	0	0	0	0	0	0	0	0	0	0	0	0	0	0	0	0
4930519G04Rik	0.0108705	0	0	0	0	0	0	0	0	0	0	0.00833912	0	0.00848607	0.0182859	0	0	0	0	0	0
4930519H02Rik	0	0	0	0	0	0	0	0	0	0	0	0	0	0	0	0	0	0	0	0	0
4930519L02Rik	0	0	0	0	0	0	0	0	0	0	0	0	0	0	0	0	0	0	0	0	0
4930519P11Rik	0.0860091	0.341174	0	0.0965545	0.140675	0.21876	0.133469	0.393629	0.140296	0	0	0.329903	0.352062	0.134287	0	0.109677	0.441339	0	0.221781	0.112955	0.0560822
4930520M14Rik	0	0.0609588	0	0.0690069	0	0	0	0	0	0.0442754	0	0	0.100647	0	0	0	0	0	0	0	0
4930520O04Rik	0.126568	0.102694	0.388383	0.271255	0.25406	0.292654	0.199	0.289625	0.281528	0.0497256	0.103074	0.220669	0.339108	0.170664	0.270974	0.0806982	0.0885623	0.18456	0.0890085	0.0679992	0.0675233
4930521E06Rik	0	0	0	0	0	0	0	0	0	0	0	0	0	0	0	0	0	0	0	0	0
4930522H14Rik	0	0	0	0	0	0	0	0	0	0	0	0	0	0	0	0	0	0	0	0	0
4930522L14Rik	2.61155	2.32375	1.39493	1.78716	1.53595	1.42553	1.00247	2.90614	1.88194	0.412282	0.213651	1.74269	1.7426	2.84861	3.02399	0.182476	0.424507	0.447586	0.322867	0.317132	0.268259
4930522N08Rik	0	0	0	0	0	0	0	0	0	0	0	0	0	0	0	0	0	0	0	0	0
4930522O17Rik	0	0	0	0	0	0	0	0	0	0	0	0	0	0	0	0	0	0	0	0	0
4930523C07Rik	0.705129	0.717041	0.834641	0.838542	1.1875	1.15511	0.79854	1.31727	1.24766	1.62696	1.82452	0.69679	0.914815	0	0	1.62688	1.53698	1.58344	1.78356	1.63234	1.7456
4930524B15Rik	0	0.0427321	0	0	0	0	0	0.08217	0	0	0	0.0330563	0.0176383	0.218652	0.181214	0	0	0	0	0	0
4930524B17Rik	0	0	0	0	0	0	0	0	0	0	0	0	0	0	0	0	0	0	0	0	0
4930524J08Rik	0.928984	0.85039	1.24764	0.962663	1.75319	1.87815	1.24278	0.545075	0.757667	0	0.0533462	1.15121	0.643521	0.669428	1.62281	0.0455623	0.916711	0.779435	0	0.140772	0.232978
4930524N10Rik	0	0	0	0	0	0	0	0	0	0	0	0	0	0	0	0	0	0	0	0	0
4930524O07Rik	0.691909	0.419316	0.35793	0.431524	0.40866	0.293307	0.249276	0.938248	0.94052	0.553739	0.573912	0.117953	0.409096	0.0600157	0.0969922	0.392137	0.542421	0.320617	0.569934	0.530062	0.676739
4930524O08Rik	0	0	0	0	0	0	0	0	0	0	0	0	0	0	0	0	0	0	0	0	0
4930525G20Rik	0.360651	0.343345	0.0839554	0.0809739	0.0943799	0.256844	0.132042	0.286096	0.294142	0.072735	0.0753848	0.166001	0.153531	0.0450469	0	0.0275936	0.138796	0.129581	0.158094	0.17051	0.319821
4930526A20Rik	0	0	0	0	0	0	0	0	0	0	0	0	0	0	0	0	0	0	0	0	0
4930526F13Rik	0	0	0	0	0	0	0	0	0	0	0	0	0	0	0	0	0	0	0	0	0
4930526L06Rik	0	0	0	0.0473325	0	0	0	0	0	0	0	0.0323447	0.0345173	1.25076	1.27665	0	0	0	0	0	0
4930526M16Rik	0	0	0	0	0	0	0	0	0	0	0	0	0	0	0	0	0	0	0	0	0
4930527A07Rik	0	0	0	0	0	0	0	0	0	0	0	0	0	0	0	0	0	0	0	0	0
4930527B05Rik	0	0	0	0	0	0	0	0	0	0	0	0	0	0	0	0	0	0	0	0	0
4930527E20Rik	0	0	0	0	0	0	0	0	0	0	0	0	0	0	0	0	0	0	0	0	0
4930527J03Rik	0	0	0	0	0	0	0	0	0	0	0	0	0	0	0	0	0.0509002	0	0	0	0
4930528D03Rik	0	0	0	0	0	0	0	0	0	0	0	0	0	0	0	0	0	0	0	0	0
4930528G23Rik	0	0	0	0	0	0	0	0	0	0	0	0	0	0	0	0	0	0	0	0	0
4930528J11Rik	0	0	0	0	0	0	0	0	0	0	0	0	0	0	0	0	0	0	0	0	0
4930528P14Rik	0	0	0	0	0	0	0	0	0	0	0	0.0649436	0	0	0	0	0	0	0	0	0
4930529C04Rik	0	0	0	0	0	0	0	0	0	0	0	0	0	0	0	0	0	0	0	0	0
4930529I22Rik	0	0	0	0	0	0	0	0	0	0	0	0	0.179677	0	0	0	0	0	0	0	0
4930532G15Rik	0	0.0611332	0	0	0	0.0522646	0.0189225	0	0	0	0	0.0472908	0	0	0	0	0	0.0395522	0	0	0
4930532M18Rik	0	0	0	0	0	0	0	0	0	0	0	0	0	0	0	0	0	0	0	0	0
4930533B01Rik	0	0	0	0	0	0	0	0	0	0	0	0	0	0	0	0	0	0	0	0	0
4930533D04Rik	0	0	0	0	0	0	0	0	0	0	0	0	0	0	0	0	0	0	0	0	0
4930533I22Rik	0	0	0	0	0	0	0	0	0	0	0	0	0	0	0	0	0	0	0	0	0
4930533K18Rik	0	0	0	0	0	0	0	0.0783193	0.0558286	0	0	0.052512	0.0280196	0.454217	0.287869	0	0	0	0	0	0
4930533L02Rik	0	0	0	0	0	0	0	0	0	0	0	0	0	0	0	0	0	0	0	0	0
4930533P14Rik	0	0	0	0	0	0	0	0	0	0	0	0	0	0	0	0	0	0	0	0	0
4930534D22Rik	0.0158713	0	0.0184733	0.0178172	0	0.026912	0.00838689	0	0	0	0.0118482	0	0	0	0	0	0	0	0	0	0
4930535E02Rik	0	0	0	0	0	0	0	0	0	0	0	0	0	0	0	0	0	0	0	0	0
4930535G08Rik	0	0	0	0	0	0	0	0	0	0	0	0	0	0.1583	0.085277	0	0	0	0	0	0
4930535I16Rik	0	0	0	0	0	0	0	0	0	0	0	0	0	0	0	0	0	0	0	0	0.270686
4930535L15Rik	0	0	0	0	0	0	0	0.0613209	0	0	0	0	0	0	0	0	0	0	0	0	0
4930535O05Rik	0	0	0	0	0	0	0	0	0	0	0	0	0	0	0	0	0	0	0	0	0
4930537H20Rik	0	0	0	0	0	0	0	0	0	0	0	0	0	0	0	0	0	0	0	0	0
4930538E20Rik	0.139452	0.184389	0.0541046	0.0521832	0.0760282	0.0788198	0.0585376	0.0354563	0.0379116	0.0334812	0	0.0713188	0.0380546	0	0	0	0.119261	0	0	0	0
4930538K18Rik	0	0	0.0333477	0	0	0	0	0	0.0701012	0.0412727	0.0213881	0.0439578	0.0703656	0.0223662	0.0240976	0	0	0.0183823	0	0	0
4930539C22Rik	0	0	0	0	0	0	0	0	0	0	0	0	0	0	0	0	0	0	0	0	0
4930539E08Rik	0.0844545	0.111669	0.131067	0.0842749	0.107436	0.190939	0.112169	0.221888	0.290826	0	0	1.55491	1.37511	0.651971	0.812936	0	0.114359	0.0602069	0.0423446	0.00616185	0.0978996
4930539J05Rik	0.258337	0.230569	0.240551	0.0290011	0.105633	0.131414	0.0898354	0.15764	0.210696	0.0186074	0.0578557	0.257633	0.338385	0.14117	0.13037	0.115299	0.0828502	0.0497249	0.149882	0.0678543	0.0336897
4930539M17Rik	0	0	0.0592848	0.228718	0.0833075	0.0431832	0.0450134	0	0	0.0366868	0	0	0	0.119286	0.12852	0	0.06534	0	0	0	0
4930540E01Rik	0	0	0	0	0	0	0	0	0	0	0	0	0	0	0	0	0	0	0	0	0
4930540M05Rik	0.0208368	0	0	0.0701748	0.221522	0.141327	0.13249	0.190723	0.0849712	0	0	0.0319693	0.051175	0.0162663	0.035051	0	0.120285	0	0.0537293	0.0410472	0
4930542C12Rik	0	0	0	0	0	0	0	0	0	0	0	0	0	0	0	0	0	0	0	0	0
4930542C16Rik	0	0	0	0	0	0	0	0	0	0	0	0	0	0	0	0	0	0	0	0	0
4930544D05Rik	0	0	0	0	0	0	0	0	0	0	0	0	0	0	0	0	0	0	0	0	0
4930544G11Rik	0	0	0	0	0	0	0	0	0	0	0	0	0	0	0	0	0	0	0	0	0
4930544I03Rik	0	0	0	0	0	0	0	0	0	0	0	0	0	0	0	0	0	0	0	0	0
4930544L04Rik	0	0	0	0	0	0	0	0	0	0	0	0	0	0	0	0	0	0	0	0	0
4930544M13Rik	0	0	0	0	0.0191517	0	0.00531299	0	0	0	0	0.0179654	0	0	0	0	0	0	0	0	0
4930545L23Rik	0	0	0	0	0.0140844	0	0.00395958	0.0131367	0.0140464	0	0	0	0.0140994	0.0134448	0	0	0	0	0	0	0
4930546C10Rik	0	0	0	0.133261	0	0	0	0	0	0	0	0	0	0	0	0	0	0	0	0	0
4930547E08Rik	0	0	0	0	0	0	0	0	0	0	0	0	0	0	0	0	0	0	0	0	0
4930547M16Rik	0.125681	0.10683	0.125387	0.100779	0.146829	0.136999	0.105437	0.013695	0.0292867	0.0646606	0.0938227	0.0275469	0.073493	0.0140162	0	0.0572377	0.0345485	0.0230392	0.127316	0.0825278	0
4930548G14Rik	0	0	0	0	0	0	0	0	0	0	0	0	0	0	0	0	0	0	0	0	0
4930548H24Rik	0.0262587	0	0	0	0.0644224	0	0.0229743	0	0	0	0	0	0.021497	1.20944	1.01595	0	0	0.0168477	0	0	0
4930548K13Rik	0	0	0	0	0	0	0	0	0	0	0	0	0	0	0	0	0	0	0	0	0
4930549C01Rik	0	0	0	0	0	0	0	0	0	0	0	0	0	0	0	0	0	0	0	0	0
4930550C14Rik	0.487686	0.414539	0.364911	0.351952	0.427313	0.354402	0.277988	0.478273	0.170464	0.100362	0.0520093	0.187061	0.342215	0.135969	0.175793	0	0.156404	0.1341	0.022456	0.343111	0.22714
4930550C17Rik	0	0	0	0	0	0	0	0	0	0	0	0	0	0	0	0	0	0	0	0	0
4930550L24Rik	0	0	0	0.0287255	0	0	0	0.0195178	0.0208694	0	0	0.0196296	0.0209481	0.0998776	0.0860873	0	0	0	0	0	0
4930551L18Rik	0	0	0	0	0	0	0	0	0	0	0	0	0.0503952	0.0480554	0	0	0	0	0	0	0
4930551O13Rik	0	0	0	0	0	0	0	0	0	0.0291428	0	0	0	0	0.0340307	0	0	0	0	0	0
4930552N02Rik	0	0	0	0	0	0	0	0	0	0	0	0	0	0	0	0	0	0	0	0	0
4930552P12Rik	0	0	0	0	0	0	0	0.0131683	0.0140802	0.0248694	0	0.0397311	0	0.107817	0.101642	0	0	0	0	0	0.0225138
4930553I04Rik	0	0	0	0	0	0	0	0	0	0	0	0	0	0	0	0	0	0	0	0	0
4930553M12Rik	0	0	0	0	0	0	0	0	0	0	0	0	0	0	0	0	0	0	0	0	0
4930553P18Rik	0.0779215	0.128789	0.030232	0.0583168	0.0424823	0.0660633	0.0385719	0	0.0635517	0	0.0193899	0.0199254	0.0637914	0	0	0	0.0499798	0.0166649	0	0	0.0169362
4930554C24Rik	0	0	0	0	0	0	0	0	0	0	0	0	0	0	0	0	0	0	0	0	0
4930554G22Rik	0	0	0	0	0	0	0	0	0	0	0	0	0	0	0	0	0	0	0	0	0
4930554G24Rik	0	0	0	0	0	0	0	0	0	0	0	0	0	0	0	0	0	0	0	0	0
4930554H23Rik	0	0	0	0	0	0	0	0	0	0	0	0	0	0	0	0	0	0	0	0	0
4930555A03Rik	0	0	0	0	0	0	0	0.0340072	0.0363622	0	0.0332827	0	0	0	0	0	0.0428952	0	0.0143704	0	0
4930555B11Rik	0	0	0	0	0	0	0	0	0	0	0	0	0	0	0	0	0	0	0	0	0
4930555B12Rik	0	0	0	0	0	0	0	0	0	0	0	0	0	0	0	0	0	0	0	0	0
4930555F03Rik	0.0836061	0.00829105	0.00973127	0.0187714	0.0136745	0.0283531	0.0127023	0	0.0068188	0	0	0	0	0	0	0	0	0	0	0	0
4930555G01Rik	0	0	0	0	0	0	0	0	0	0	0	0	0.0341662	0.0325799	0	0	0	0	0	0	0
4930555K19Rik	0	0	0	0	0	0	0	0	0	0	0	0	0	0	0	0	0	0	0	0	0
4930555M17Rik	0	0	0	0	0	0	0	0	0	0	0	0	0	0	0	0	0	0	0	0	0
4930555O08Rik	0	0	0	0	0	0	0	0	0	0	0	0	0	0	0	0	0	0	0	0	0
4930556G01Rik	0	0	0	0	0	0	0	0	0	0	0	0	0	0	0	0	0	0	0	0	0
4930556G22Rik	0	0	0	0	0	0	0	0	0	0	0	0	0	0	0	0	0	0	0	0	0
4930556I23Rik	0	0	0.179125	0.172764	0.0629269	0.0652375	0.047036	0.117386	0.0627573	0.277117	0.114885	0.236116	0.188982	0	0	0	0.19742	0.0987394	0.198415	0.0505272	0.551909
4930556J24Rik	0	0	0	0	0.0288845	0	0.00832398	0	0	0	0	0.0270953	0.0578305	0.0827183	0	0	0	0	0	0	0.0230305
4930556L07Rik	0	0	0	0	0	0	0	0	0	0	0	0	0	0	0	0	0	0	0	0	0
4930556M19Rik_1	0.484164	0.572217	0.162114	0.148911	0.168141	0.118084	0.105122	0.369303	0.438152	0.152868	0.148535	0.076319	0.108594	0.0776638	0.0613622	0.0803459	0.144639	0.297875	0.128266	0.226466	0.285426
4930556M19Rik_2	0	0	0	0	0	0	0	0	0	0	0	0	0	0	0	0	0	0	0	0	0
4930556N13Rik	0	0	0	0	0	0	0	0	0	0	0	0	0	0.0325327	0.035051	0	0	0	0	0	0
4930557A04Rik	0	0	0	0	0	0	0	0	0	0	0	0	0	0	0	0	0	0	0	0	0
4930557B06Rik	0	0	0	0	0	0	0	0	0	0	0	0	0	0	0	0	0	0	0	0	0
4930557F10Rik	0	0	0	0	0	0	0	0	0	0	0	0.0524703	0.111989	0	0	0	0	0	0	0	0
4930557J02Rik	0	0	0	0	0	0	0	0	0	0	0	0	0	0	0	0	0	0	0	0	0
4930558C23Rik	0	0.058457	0.137223	0.0661749	0	0	0	0	0	0	0	0	0	0.18407	0.247898	0	0	0	0	0	0
4930558F17Rik	0	0	0	0	0	0	0	0	0	0	0	0	0	0	0	0	0	0	0	0	0
4930558G05Rik	0	0	0	0	0	0	0	0	0	0	0	0	0	0	0	0	0	0	0	0	0
4930558J18Rik	1.25996	0.978757	0.879912	0.730794	0.532364	0.516304	0.370608	0.368403	0.325408	0	0	0.499388	0.275061	1.29506	1.23635	0	0.215507	0.121259	0	0.0827346	0.136926
4930558J22Rik	0.0784178	0.0388827	0.0912738	0.0880324	0.0641294	0.033242	0.0339662	0	0	0	0	0	0	0	0	0	0	0	0	0	0
4930558K02Rik	0	0	0	0	0	0	0	0	0	0	0	0	0	0.028825	0	0	0	0	0	0.0727384	0.0481529
4930558N11Rik	0	0	0	0	0	0	0	0	0	0	0	0.0194334	0	0	0	0	0	0	0	0	0
4930560O18Rik	0	0	0	0	0	0	0	0	0	0	0	0	0	0	0	0	0	0	0	0	0
4930562A09Rik	0	0	0	0	0	0	0	0	0	0	0	0	0	0	0	0	0	0	0	0	0
4930562C15Rik	0.0243129	0.00803688	0.0377318	0	0.00662762	0.00687098	0.004647	0.00618168	0	0.00583733	0.00604999	0.0621709	0.0796163	0.00632665	0	0.00516721	0.0155946	0.0415979	0.0626927	0.0106433	0.00528441
4930562D21Rik	0	0	0	0.0276422	0	0	0	0	0	0	0	0	0	0	0	0	0	0	0	0	0
4930562F07Rik	0.192154	0.142917	0	0.161785	0	0	0	0	0	0	0	0	0	0	0	0	0	0	0	0	0
4930562F17Rik	0	0	0	0	0.0367074	0	0.0116014	0	0	0	0	0	0	0	0	0	0	0	0	0	0
4930563D23Rik	0.0321691	0.0159508	0	0	0	0	0	0	0.0131184	0.034756	0.0480295	0	0.0131678	0	0	0.030766	0.0206337	0	0	0.0105619	0.0839035
4930563E18Rik	0.0554933	0	0	0.0311486	0	0	0	0.0423284	0.0226298	0	0.0828532	0.0212854	0	0	0	0	0	0	0	0	0.0180922
4930563E22Rik	0.422753	0.419236	0.562354	0.169495	0.296334	0.435221	0.26389	0.207296	0.270907	0.0434997	0	0.694946	0.667463	0.0471461	0.152387	0	0.154948	0.0968711	0.0778642	0	0.216587
4930563F08Rik	0	0	0	0	0	0	0	0	0	0	0	0	0	0	0	0	0	0	0	0	0
4930563H07Rik	0	0	0	0	0	0	0	0	0	0	0	0	0	0	0	0	0	0	0	0	0
4930563I02Rik	0	0	0	0	0	0	0	0	0	0	0	0	0	0	0	0	0	0	0	0	0
4930563M21Rik	0.0556726	0	0	0	0	0	0	0	0	0	0	0	0	0	0	0	0	0	0	0	0
4930564D02Rik	0	0	0	0	0	0	0	0	0	0	0	0	0	0	0	0	0	0	0	0	0
4930565D16Rik	0	0.0384281	0	0	0	0	0	0	0	0	0	0	0	0	0	0	0	0	0	0	0
4930565N06Rik	0.19619	0.159184	0.311393	0.26029	0.0145857	0.0453638	0.0201118	0.122439	0.0145464	0.0899253	0.0532579	0.0820934	0.175215	0.0139233	0.0750057	0.0341152	0	0	0.0344926	0.0117116	0
4930566F21Rik	0	0	0	0	0	0	0	0	0.0648415	0	0	0	0.065086	5.10995	5.50551	0	0.0679922	0	0	0	0.10368
4930566N20Rik	0	0	0	0	0	0	0	0	0	0	0	0	0	0	0	0	0	0	0	0	0
4930567H17Rik	0	0	0	0	0	0	0	0	0	0	0	0	0	0	0	0	0	0	0	0	0
4930568A12Rik	0	0	0	0.037268	0	0	0	0.0759661	0	0.0956458	0.0991303	0	0	0	0	0.0211665	0.0638802	0.0425994	0.0856027	0	0.0649396
4930568D16Rik	0	0	0	0	0	0	0	0	0	0	0	0	0	0	0	0	0	0	0	0	0
4930568G15Rik	0	0	0	0	0	0	0	0	0	0	0	0	0	0	0	0	0	0	0	0	0
4930569F06Rik	0	0	0	0	0	0	0	0	0	0	0	0	0	0	0	0	0	0	0	0	0
4930570D08Rik	0	0	0	0	0	0	0	0	0	0	0	0	0	0	0	0	0	0	0	0	0
4930570G19Rik	0	0	0.0120103	0.0115838	0.0421924	0.0437416	0.0285444	0.0865776	0.0252472	0.00743225	0	0.182063	0.177397	0.00805526	0	0.0197371	0.013237	0.0198614	0.00665184	0.0135514	0.0134565
4930570N18Rik	0	0	0	0	0	0	0	0	0.105856	0	0	0	0	0	0	0	0	0.0832742	0	0	0
4930571K23Rik	0	0	0	0	0	0	0	0	0	0	0	0	0	0	0	0	0	0	0	0	0
4930571N24Rik	0	0	0	0	0	0	0	0	0	0	0	0	0	0	0	0	0	0	0	0	0
4930572K03Rik	0	0	0	0	0	0	0	0	0	0	0	0	0	0	0	0	0	0	0	0	0
4930572O03Rik	0	0	0	0	0	0	0	0.0281163	0	0	0	0	0	0	0	0	0	0	0	0	0
4930573C15Rik	0	0	0	0	0	0	0	0	0	0	0	0	0	0.0432931	0	0	0	0	0	0	0
4930573I07Rik	0	0	0	0	0	0	0	0	0	0	0	0	0	0	0	0	0	0	0	0	0
4930577H14Rik	0	0	0	0	0	0	0	0	0	0	0	0	0	0	0	0	0	0	0	0	0
4930577N17Rik	0	0	0	0	0	0	0	0	0	0	0	0	0	0	0	0	0	0	0	0	0
4930578C19Rik	0	0	0.0430023	0	0.453203	0.396757	0.302504	0.366348	0.331453	0.0887027	0.0919342	0	0.0302458	0.00961383	0.010358	0.0392599	0.181678	0.11062	0.103205	0.0646933	0.112421
4930578G10Rik	0	0	0	0	0	0.0717036	0.0277613	0	0	0	0	0	0	0.0330116	0	0	0	0	0	0	0
4930578I06Rik	0	0	0	0	0	0	0	0	0	0	0	0	0	0	0	0	0.0267559	0	0	0	0
4930578I07Rik	0	0	0	0	0	0	0	0	0	0	0	0	0	0	0	0	0	0	0	0	0
4930578M01Rik	0	0.0471137	0	0	0.0777047	0	0.0280737	0.0724763	0.0774952	0.0342195	0	0	0.0777875	0.037088	0	0	0.0609456	0	0	0	0.0929345
4930579C12Rik	0	0	0	0	0	0	0	0	0.00956041	0	0	0	0	0.0183018	0	0	0	0	0	0	0
4930579D09Rik	0	0	0	0	0	0	0	0	0	0	0	0	0	0	0	0	0	0	0	0	0
4930579F01Rik	0.247055	0.245	0.0239632	0	0	0	0	0	0	0	0	0	0	0.0321441	0	0	0	0	0	0	0
4930579G18Rik	0.26709	0.485592	0.207252	0.549702	0.291232	0.301925	0.214431	0.169773	0.399365	0	0.0996935	0.102447	0.218657	0.243256	0.262086	0	0.057105	0.0856829	0	0.0584612	0.116104
4930579G24Rik	8.31189	8.98025	4.40447	5.91781	5.18748	5.0256	3.65265	3.10327	2.85434	0.0472646	0.0489865	2.66799	2.27418	5.10558	5.61119	0.278925	2.17463	1.75425	0.338413	1.57994	1.01264
4930579H20Rik	0	0	0	0	0	0	0	0	0	0	0	0	0	0	0	0	0	0	0	0	0
4930579K19Rik	0.54545	0.608527	0.714232	0.765409	0.390306	0.462443	0.303992	0.520063	0.667293	0.147328	0.0508984	0.993781	0.893079	0.0532259	0.114692	0.0434716	0.218662	0.218726	0.175811	0	0.266745
4930579M01Rik	0	0	0	0	0	0	0	0	0	0	0	0	0	0.0721088	0	0	0	0	0	0	0
4930579O11Rik	0	0	0	0	0	0	0	0	0	0	0	0	0	0	0	0	0	0	0	0	0
4930580E04Rik	0	0	0	0.070107	0	0	0	0	0	0	0	0	0	0	0	0	0	0	0	0	0
4930581F22Rik	0.112021	0.23452	0.15936	0.25151	0.305365	0.36934	0.243126	1.02534	0.964381	0.806856	0.817667	0.420126	0.417776	0.126315	0.104687	0.682487	0.678596	0.42325	0.850513	0.596636	0.876515
4930583I09Rik	0	0	0	0	0	0	0	0	0	0	0	0	0	0	0	0	0	0	0	0	0
4930583K01Rik	0	0	0	0	0	0	0	0	0	0.167768	0	0.071473	0	0	0	0.0297017	0	0.0298887	0	0	0
4930583P06Rik	0	0	0	0	0	0	0	0	0	0	0	0	0	0	0	0	0	0	0	0	0
4930584F24Rik	0	0	0	0	0	0	0	0	0	0	0	0	0	0	0	0	0	0	0	0	0
4930586N03Rik	0	0	0	0	0	0	0	0	0	0	0	0	0	0	0	0	0	0	0	0	0
4930587A21Rik	0	0	0	0	0	0	0	0	0	0	0	0	0	0	0	0	0	0	0	0	0
4930588G17Rik	0	0	0	0	0	0	0	0	0	0.0210564	0	0	0	0	0	0	0	0.0375129	0	0	0
4930588K23Rik	0.0439028	0.0435375	0	0	0	0	0	0	0	0	0	0	0	0	0	0	0	0	0	0	0
4930589L23Rik	0	0	0	0	0	0	0	0	0.0515309	0	0	0	0.0258626	0	0.0265709	0	0	0	0	0	0
4930589O11Rik	0	0	0	0	0	0	0	0	0	0	0	0	0	0	0	0	0	0	0	0	0
4930589P08Rik	0	0	0	0	0	0	0	0	0	0	0	0	0	0.15516	0.300908	0	0	0	0	0	0
4930590H14Rik	0	0	0	0	0	0	0	0	0	0	0	0	0	0	0	0	0	0	0	0	0
4930590J08Rik	0	0.0251735	0	0.0142485	0.0103797	0.0215216	0.00936708	0.0484065	0.0103517	0.00914199	0.0189501	0	0.0207815	0.089175	0.0427013	0	0	0	0	0	0
4930590L14Rik	0	0	0	0	0	0	0	0	0	0	0	0	0	0	0	0	0	0	0	0	0
4930590L20Rik	0	0	0	0	0	0	0	0	0	0	0	0	0	0	0	0	0	0	0	0	0
4930591A17Rik	0	0	0	0	0	0	0	0	0	0	0	0.0448525	0	3.87964	4.47502	0	0	0	0	0	0
4930593A02Rik	0.021206	0	0	0	0	0.0179788	0.00543762	0.0161752	0.0345906	0	0	0.0162679	0	0	0	0	0.0272036	0	0	0	0
4930593C16Rik	0	0	0	0	0	0	0	0	0	0	0	0	0	0	0	0	0	0	0	0	0
4930594C11Rik	0	0	0	0	0	0	0	0	0	0	0	0	0	0	0	0	0	0	0	0	0
4930594M17Rik	0	0	0	0	0	0	0	0	0	0	0	0	0	0	0	0	0	0	0	0.0547826	0
4930594M22Rik	0.0297724	0.00984157	0.0577556	0	0.00811586	0.0252416	0.0100767	0.0454187	0.0323759	0.0142962	0	0.053292	0.0487471	0.0232419	0.0333881	0.0316376	0.0127309	0.0318367	0.00639753	0.104266	0.0388261
4930594O21Rik	0	0	0	0	0	0	0	0	0	0	0	0	0	0	0	0	0	0	0	0	0
4930595D18Rik	0	0	0	0	0	0	0	0	0	0	0	0	0	0	0	0	0	0	0	0	0
4930595M18Rik	0	0	0	0	0	0	0	0	0	0	0	0	0	0	0	0	0	0	0	0	0
4930595O18Rik	0	0	0	0	0	0	0	0	0	0	0	0	0	0	0	0	0	0	0	0	0
4930596D02Rik	0	0	0	0	0	0	0	0	0	0	0	0	0	0	0	0	0	0	0	0	0
4930596I21Rik	0	0	0	0	0	0	0	0	0	0	0	0	0	0	0	0	0	0	0	0	0
4930597A21Rik	0	0	0	0	0	0	0	0	0	0	0	0	0.0505396	0	0	0	0	0	0	0	0
4930597L12Rik	0	0	0	0	0	0	0	0	0	0	0	0	0	0	0	0	0	0	0	0	0
4930597O21Rik	0	0	0	0	0.0358121	0.037127	0.0237315	0	0.142862	0	0	0.0671876	0.143401	0	0	0	0.0280882	0.0842897	0.0282297	0.086266	0
4930598A11Rik	0	0	0.0798646	0	0	0	0	0	0	0	0	0	0	0	0	0	0	0	0	0	0
4930598F16Rik	0	0	0	0	0	0	0	0	0	0	0	0	0	0	0	0	0	0	0	0	0
4930598N05Rik	0	0	0	0	0.014989	0	0.00419434	0	0	0	0	0	0	0	0	0	0	0	0	0	0
4930599A14Rik	0	0	0	0	0	0	0	0	0	0	0	0	0	0	0	0	0	0	0	0	0
4930599N23Rik	0	0.0485592	0	0	0.0400444	0.166059	0.0764297	0.41085	0.239619	0.0352694	0.109663	0.112692	0.0801742	0.535162	0.576589	0.280985	0.125631	0	0.094698	0.096461	0.383143
4930599N24Rik	0	0	0	0	0	0	0	0	0	0	0	0	0	0	0	0	0	0	0	0	0
4931400O07Rik	0	0	0	0	0	0	0	0	0	0	0	0	0	0	0	0	0	0	0	0	0
4931403E22Rik	0	0	0	0	0	0.0546901	0.0200624	0	0.0526109	0	0	0.0494855	0	0	0	0	0	0	0	0	0
4931403G20Rik	0	0	0	0	0	0	0	0	0	0	0	0	0	0	0	0	0	0	0	0	0
4931403M11Rik	0	0	0	0	0	0	0	0	0	0	0	0	0	0	0	0	0	0	0	0	0
4931406B18Rik	0	0	0	0	0	0	0	0	0	0	0	0	0	0	0.006434	0	0	0.00490805	0	0	0
4931406C07Rik	5.5652	5.36122	29.4099	29.761	22.283	21.9982	16.7958	17.1452	18.8866	13.3269	14.1361	34.387	34.1643	7.52669	7.86617	13.8246	15.6042	15.4233	13.2973	13.2411	15.288
4931406G06Rik	0	0	0	0	0.0562925	0	0.0194569	0.0525048	0	0	0	0	0	0	0.0289479	0	0	0	0.0443739	0.0452001	0
4931406P16Rik	5.55434	5.45108	6.90323	6.88706	10.0255	9.93694	7.42979	6.24328	6.58178	1.39382	1.42508	8.22094	7.9639	9.57025	9.51047	1.96077	5.09233	9.76823	2.03304	8.54455	4.14006
4931408C20Rik	0	0	0	0	0	0	0	0	0	0	0	0	0	0	0	0	0	0	0	0	0
4931409K22Rik	0	0	0	0	0	0	0	0	0	0	0	0	0	0.01994	0.0537089	0	0	0.00819414	0	0	0
4931412I15Rik	0	0	0	0	0	0	0	0	0	0	0	0	0	0	0	0	0	0	0	0	0
4931413I07Rik	0	0	0	0	0	0	0	0	0	0.0406244	0	0	0	0	0	0	0	0	0	0	0
4931413K12Rik	0.067224	0.0666647	0.0782449	0.0754662	0.0274876	0.0284969	0.016838	0.0769142	0.054827	0.0242099	0	0.0515699	0.0550337	0.0524786	0.0282705	0.0642919	0	0.0431311	0.0216678	0	0.1315
4931414P19Rik	6.45108	6.69497	5.19982	5.42685	5.03026	4.62139	3.43406	2.79728	3.14054	0.828456	0.734197	3.91305	3.78013	2.00401	1.90677	1.1266	3.30383	2.28877	1.19279	1.86081	2.70646
4931415C17Rik	0.17198	0.189499	0.111208	0.0429036	0.0156271	0.0648035	0.0286955	0.0145756	0.015585	0	0	0.0146591	0.062575	0.0596697	0.0642887	0	0.0122567	0.036781	0	0	0
4931417E11Rik	0	0	0	0	0	0	0	0	0	0	0	0	0	0	0	0	0	0	0	0	0
4931419H13Rik	0	0	0	0	0	0	0	0.0337801	0	0	0	0	0	0	0	0	0	0	0	0	0
4931422A03Rik	0.053796	0.0266742	0.0626154	0.0603918	0.109985	0.0912184	0.0767994	0.102584	0	0.0193739	0.0602393	0.0825375	0.0660611	0.083992	0.135741	0.0342997	0.0517581	0.0517734	0.0346792	0.0529873	0.0526165
4931423N10Rik	0	0	0	0	0.0175844	0	0.00490249	0	0.017537	0	0	0	0	0.0167858	0	0	0	0	0	0	0
4931428F04Rik	5.95491	6.30681	6.00124	5.7642	5.01798	5.26545	3.65963	1.77138	1.79847	0.115094	0.310147	8.51536	7.56987	1.84618	1.46046	0.183387	1.72187	1.33963	0.508177	0.965326	1.0836
4931428L18Rik	0	0	0	0	0	0	0	0	0	0	0	0	0	0	0.0956273	0	0	0	0	0	0
4931429L15Rik	0	0	0	0	0	0	0	0	0	0	0	0	0	0	0	0	0	0	0	0	0
4931429P17Rik	0	0	0.0249279	0.120213	0.490405	0.508411	0.353346	0.359392	0.174672	0	0.015988	0.410739	0.455861	0	0	0.0273102	0.068685	0.0412232	0.0828372	0	0.125683
4931431B13Rik	0	0	0	0	0	0	0	0	0	0	0	0	0	0	0	0	0	0	0	0	0
4931431C16Rik	0	0	0	0	0	0.0133576	0.00422102	0	0.0128498	0	0	0	0.0257964	0	0	0	0	0	0	0.0103456	0
4931431F19Rik	0	0	0	0	0.0184016	0	0.00504332	0	0	0	0	0.0172618	0	0	0	0	0	0	0	0	0
4931440F15Rik	0	0	0.0153192	0	0	0.0557926	0.0205562	0.0301173	0.0429372	0	0	0	0	0	0	0.00839159	0.0168838	0	0	0	0
4931440J10Rik	0	0	0	0	0	0.0820045	0.0323177	0.0368889	0	0	0	0	0	0	0	0	0	0	0	0.0317567	0
4931440P22Rik	0.0890505	0.0686853	0.0690998	0.0888612	0.0404582	0.0922762	0.0495513	0.128302	0.0242095	0.0356338	0.0517048	0.17458	0.137704	0.208553	0.282951	0.0315431	0.114236	0.133315	0.102055	0.0779662	0.0838722
4932411E22Rik	0.00698049	0	0.0162498	0.0235091	0.0970459	0.0473455	0.0522013	0.0638937	0.0341592	0	0	0.0856797	0.0914347	0	0	0.00445068	0.0626832	0.0134361	0.00449993	0	0.0227581
4932411K12Rik	0	0	0	0.0214804	0	0.00811123	0.00294117	0.0291901	0.0468172	0.013782	0	0.00733932	0.00783229	0	0	0	0	0.018415	0	0	0.0311914
4932411N23Rik	0	0	0	0	0	0	0	0	0	0	0	0	0	0.0197469	0.0212755	0	0	0	0	0	0
4932412D23Rik	0	0	0	0	0	0	0	0	0	0	0	0	0	0	0.00711898	0	0	0.0108611	0	0	0
4932413F04Rik	0	0	0	0	0	0	0	0	0	0	0	0	0	0	0	0	0.0299879	0	0	0	0
4932414J04Rik	0	0	0	0	0	0	0	0	0	0	0	0	0	0	0	0	0	0	0	0	0
4932414N04Rik	0	0	0	0	0	0	0	0	0	0	0	0	0	0	0	0	0	0	0	0	0
4932415D10Rik	0	0	0	0	0	0	0	0	0	0	0	0	0	0	0	0	0	0	0	0	0
4932415M13Rik	0.0140681	0	0	0	0	0	0	0.0107307	0	0	0	0.0107921	0	0	0	0	0	0	0	0	0
4932416K20Rik	0	0	0	0	0	0	0	0	0	0	0	0	0	0	0	0	0	0	0	0	0
4932422M17Rik	0	0	0	0	0	0	0	0	0	0	0	0	0	0	0	0	0	0	0	0	0
4932429P05Rik	0	0	0	0	0	0	0	0	0	0	0	0	0	0	0	0	0	0	0	0	0
4932430I15Rik	0	0	0	0	0	0	0	0	0	0	0	0.00999888	0	0	0	0	0	0	0.00840232	0	0.00849885
4932431L22Rik	0	0	0	0	0	0	0	0	0	0	0	0	0	0	0	0	0	0	0	0	0
4932431P20Rik	0.00463938	0	0	0.00520821	0.00379404	0	0.00176716	0	0	0	0	0	0	0.0724349	0.0663358	0	0	0	0	0	0
4932435O22Rik	0.345119	0.354471	0.0860783	0.0968583	0.0302395	0.0835995	0.041776	0	0	0	0	0	0	0	0	0	0.00790584	0	0	0	0
4932438A13Rik	2.21241	2.06628	2.0219	1.97936	1.56855	1.80683	1.14945	1.43143	1.5043	0.953033	0.835527	2.26531	2.37228	2.55537	2.49012	0.963865	1.14568	1.21488	0.971565	1.20712	1.13768
4932438H23Rik	0	0	0	0	0	0.0382544	0.0129288	0.0114723	0.0122667	0	0.0112278	0.11538	0.0985037	0	0.0126502	0	0.0385882	0.0385997	0.0193913	0.00987617	0.0784564
4932441J04Rik	0.413764	0.175852	0	0.132713	0.241695	0.300683	0.197429	0.541037	0.144626	0	0.0441259	0.0906894	0	0	0	0	0	0	0	0	0
4932442E05Rik	0	0	0	0	0	0	0	0	0	0	0	0	0	0	0	0	0	0	0	0	0
4932443I19Rik	0	0	0	0	0.00788523	0	0.00216889	0	0	0	0	0.036984	0.0236809	0	0	0	0.0185537	0.0061864	0	0	0
4932443L11Rik	0.030485	0.0151157	0.0177414	0	0.0124652	0.0387686	0.016583	0	0	0	0.0113788	0.0467722	0.0748708	0	0	0	0	0	0.00982599	0	0.00993887
4932702P03Rik	0.165693	0.174584	0.0964287	0.0930042	0.0254067	0.0438993	0.0225495	0.0710916	0.0591225	0.0223771	0.00773078	0.119165	0.0932571	0.0080843	0.0348404	0	0.0531388	0.0265773	0.0467307	0.0204003	0.02701
4933400A11Rik	0	0	0	0	0	0	0	0	0	0	0	0.024468	0	0	0	0	0	0	0	0	0
4933400C23Rik	0	0	0	0	0	0	0	0	0	0	0	0	0	0	0	0	0	0	0	0	0
4933400F21Rik	0	0	0	0	0	0	0	0	0	0	0	0	0	0	0	0	0	0	0	0	0
4933401B06Rik	0	0	0	0	0	0	0	0	0	0	0	0	0	0	0	0	0	0	0	0	0
4933401H06Rik	0	0	0	0	0	0	0	0	0	0	0	0	0	0	0	0	0	0	0	0	0
4933401J01Rik	0	0	0	0	0	0	0	0	0	0	0	0	0	0	0	0	0	0	0	0	0
4933402C05Rik	0	0	0	0	0	0	0	0	0	0	0	0	0	0	0	0	0	0	0	0	0
4933402C06Rik	0	0	0	0	0	0	0	0	0	0	0	0	0	0	0	0	0	0	0	0	0
4933402D24Rik	0.2206	0.0972289	0.313825	0.110066	0.0601349	0.083124	0.0542231	0.0560887	0.0399819	0	0	0.0752134	0.060199	0.0956734	0.0824636	0	0.0314435	0.0157264	0	0	0.0159825
4933402E13Rik	0.0425586	0.0211023	0	0	0.0870101	0.018041	0.0373511	0.0324622	0.0173551	0	0	0.130593	0.139364	0.548187	0.626418	0	0.0272976	0	0	0	0.0277503
4933402J07Rik	0	0	0	0	0	0	0	0.0252055	0.026951	0	0	0.0253499	0	0	0	0	0	0	0	0	0
4933402J10Rik	0	0	0	0	0	0	0	0	0	0	0	0	0	0	0	0	0	0	0	0	0
4933402N03Rik	0	0	0	0	0	0	0	0	0	0	0	0	0	0	0	0	0	0	0	0	0
4933402N22Rik	0	0	0	0	0	0	0	0	0	0	0	0	0	0	0	0	0	0	0	0	0
4933402P03Rik	0	0	0	0	0	0	0	0	0	0	0	0	0	0	0	0	0	0	0	0	0
4933403L11Rik	0	0	0	0	0	0	0	0	0	0	0	0	0	0	0	0	0	0	0	0	0
4933403O08Rik	0	0	0	0.0628231	0.0228825	0.0237227	0.0138239	0	0.0228208	0	0	0.0429302	0	0	0	0	0.0179473	0	0	0.0367471	0
4933404I11Rik	0	0	0	0	0	0	0	0.0273444	0	0	0	0	0	0	0	0	0	0	0	0	0
4933404K08Rik	0	0	0	0	0	0	0	0	0	0	0	0	0.0246002	0	0.0252739	0	0	0	0	0	0
4933404O12Rik	1.17074	0.945002	1.46831	1.36523	2.47149	2.77768	1.8369	1.03145	1.45077	0.64715	0.704602	3.5507	3.52172	5.4199	5.96921	0.833249	1.23408	1.08306	0.766413	1.0131	1.31373
4933405D12Rik	0	0	0	0	0	0	0	0.0222231	0	0	0	0.0894017	0.0238517	0	0.0245049	0	0	0	0	0	0
4933405E24Rik	0	0	0	0	0	0	0	0	0	0	0	0	0	0	0	0	0	0	0	0	0
4933405L10Rik	0	0.0287371	0.0674579	0	0.0473962	0	0.0155684	0	0	0	0	0.0666905	0	0.0904876	0.0974922	0	0	0	0.0560418	0	0
4933405O20Rik	0	0	0	0	0	0	0	0	0	0	0	0	0	0	0	0	0	0	0	0	0
4933406C10Rik	0	0.0166337	0	0.0376596	0	0.0426621	0.0146492	0.0895586	0.123121	0.0483255	0	0.0900716	0.192243	0.0130941	0.0141077	0	0.053793	0.0215236	0.0432512	0.0110141	0.0546851
4933406D12Rik	0	0	0	0	0	0	0	0	0	0	0	0	0	0	0	0	0	0	0	0	0
4933406F09Rik	0	0	0	0	0	0	0	0	0	0	0	0	0.0122573	0	0	0	0	0	0	0	0
4933406G16Rik	0	0	0	0	0.0249039	0	0.00715977	0	0.0248368	0	0.0227334	0.0934453	0.0249305	0	0	0	0.0195327	0	0	0	0
4933406I18Rik	0	0	0	0.0293175	0	0	0	0.01992	0.0212994	0	0	0.0200341	0.0213798	0	0	0	0	0	0	0.0342973	0
4933406J10Rik	0	0	0	0	0	0	0	0	0	0	0	0	0	0	0	0	0	0	0	0	0
4933406K04Rik	0	0	0	0	0	0	0	0	0	0	0	0	0	0	0	0	0	0	0	0	0
4933406L23Rik	0	0	0	0	0	0	0	0	0	0	0	0	0	0	0	0	0	0	0	0	0
4933406M09Rik	0.0243725	0	0	0	0	0	0	0	0	0	0	0	0	0.0761058	0.0819971	0	0	0	0	0	0
4933406P04Rik	0.553987	0.382176	0.336422	0.189277	0.354558	0.245051	0.216061	0.146978	0.235734	0.0693953	0.0719235	0.388028	0.236624	0.225637	0.141811	0	0.185392	0.0927234	0.0776357	0.0948974	0.14135
4933407E24Rik	0	0	0	0	0	0.0377017	0.0127152	0.067839	0	0	0	0	0	0	0	0	0	0	0	0	0
4933407I08Rik	0	0	0	0	0	0	0	0.0254003	0	0	0	0	0	0	0	0	0	0	0	0	0
4933407K13Rik	1.21259	1.14271	0.888941	0.84233	0.421861	0.44871	0.308753	0.403696	0.316909	0.0675558	0.0800193	0.925083	0.712992	0.700808	0.664901	0.0811579	0.124615	0.202023	0.0604622	0.065987	0.235891
4933407L21Rik	0.0708144	0	0	0	0.144778	0.150094	0.109904	0.162044	0.0577553	0	0.026432	0.135811	0.0289866	0	0.0297804	0	0.0227106	0	0.0456501	0	0
4933408A14Rik	0	0	0	0	0	0	0	0	0	0	0	0	0	0	0	0	0	0	0	0	0
4933408B17Rik	0.177036	0.122894	0.20606	0.198742	0.159256	0.165104	0.119437	0.121533	0.115511	0.0127515	0	0.190135	0.333345	0.0276407	0.0446706	0.0338629	0.0227106	0.034076	0.0684751	0.011625	0.0346309
4933408J17Rik	0.0463589	0.0689598	0	0	0.0189559	0	0.0052482	0	0	0	0	0.0177818	0	0	0.0584875	0	0	0.029744	0	0	0.0151141
4933408N05Rik	0	0	0.0316635	0	0.0222469	0.0230638	0.0133915	0.06225	0.0443738	0	0	0	0.0222706	0.0637098	0.137283	0	0	0.0174539	0	0	0
4933409D19Rik	0	0	0	0	0	0	0	0.0211098	0.0451433	0	0	0	0	0.0216049	0	0	0	0	0	0	0
4933409G03Rik	0	0	0	0	0	0	0	0	0	0	0	0	0.0259006	0	0	0	0	0	0	0	0
4933411E06Rik	0	0	0	0	0	0	0	0	0	0	0	0	0	0	0	0	0	0	0	0	0
4933411G06Rik	0	0	0	0	0	0	0	0	0	0	0	0	0	0	0	0	0	0	0	0	0
4933411K16Rik	0	0	0.0726883	0.070107	0	0.0794195	0.0313769	0.0714522	0.0254667	0.0449813	0.11655	0.143723	0.0255628	0.0243759	0.262629	0.0199087	0.0200281	0.0400681	0.120774	0.0615114	0.0407206
4933411O13Rik	0	0	0	0	0	0	0	0	0	0	0	0	0	0	0	0	0	0	0	0	0
4933412A08Rik	0.128341	0	0.112036	0.0720384	0.0262391	0	0.00756117	0.0489471	0.0261683	0.0231103	0	0	0	0.0250475	0.0269864	0	0	0	0	0	0.0418424
4933412E24Rik	0	0	0	0	0	0	0	0	0	0	0	0	0	0	0	0	0	0	0	0	0
4933412L11Rik	0	0	0	0	0	0	0	0	0	0	0	0	0	0	0	0	0	0	0	0	0
4933413C19Rik	0	0	0	0	0.0158949	0.0164786	0.00934227	0.0148254	0	0	0	0.164014	0.302326	0.0151731	0.0163476	0	0	0.0124705	0	0	0
4933413G19Rik	0.229816	0.364647	0.0534986	0.180596	0.112765	0.077937	0.0719593	0.0525888	0	0	0	0.01763	0.0564426	0	0.0193295	0	0.0442221	0.0147451	0	0.105636	0.0149852
4933413J09Rik	0.00890853	0	0.010369	0	0.0437119	0.0302113	0.0238368	0.0475658	0.0290627	0.0192498	0.0133007	0.0136681	0	0.194725	0.209799	0.00567998	0.0171421	0.0342944	0	0	0.0232352
4933413L06Rik	0	0	0	0	0	0	0	0	0	0	0	0	0	0	0	0	0	0	0	0	0
4933414I15Rik	0	0	0	0	0	0	0	0	0	0	0	0	0	0	0	0	0	0	0	0	0
4933415A04Rik	0.707809	0.893354	1.19833	0.866828	0.456056	0.527355	0.348349	0.163604	0.20992	0.015449	0.0160118	0.707526	0.649694	0.117208	0.0541206	0	0.027515	0.0412848	0.0553073	0.112674	0.0699283
4933415F23Rik	0	0	0	0	0	0	0	0	0	0	0	0	0	0	0	0	0	0	0	0	0
4933415J04Rik	0	0	0	0	0	0	0	0	0	0	0	0	0	0	0	0	0	0	0	0	0
4933416C03Rik	0	0	0	0	0	0	0	0	0	0	0	0.0146656	0	0.268633	0.353745	0	0	0	0	0	0
4933416E03Rik	0	0	0	0	0	0	0	0	0	0	0	0	0	0	0	0	0	0	0	0	0
4933416E14Rik	0	0	0	0	0	0	0	0	0	0	0	0	0	0	0	0	0	0	0	0	0
4933416I08Rik	0	0	0	0	0	0	0	0	0	0	0	0	0	0.0478503	0	0	0	0	0	0	0
4933416M07Rik	0	0	0	0	0	0	0	0	0	0	0	0	0	0.0539083	0	0	0	0	0	0	0
4933417A18Rik	0	0	0	0	0	0.0311715	0.0102853	0	0	0	0	0	0	0	0	0	0	0	0	0	0
4933417C20Rik	0	0	0	0	0	0	0	0	0	0	0	0	0	0	0	0	0	0	0	0	0
4933417D19Rik	0.0350615	0	0	0.157441	0	0.178355	0.0673473	0.160462	0.0571913	0	0.157044	0.107588	0.200925	0.0547417	0.0589792	0	0	0	0	0	0.114309
4933417E11Rik	0.0394241	0	0.0458874	0	0.161203	0.167123	0.121179	0.180428	0.0964613	0	0	0	0	0	0	0	0.0758614	0	0	0	0.0257065
4933417G07Rik	0	0	0	0	0	0	0	0	0	0	0	0	0	0	0	0	0	0	0	0	0
4933417O13Rik	0	0	0.0264112	0	0.0185566	0.038476	0.0180861	0.138464	0.0555199	0	0	0	0.0185764	0	0	0	0.0873265	0.0145587	0	0	0.0739789
4933421A08Rik	0.0789204	0.0521759	0.643012	0.708774	0.193621	0.267641	0.169013	0.10033	0.128733	0.0189481	0.0196384	0.302713	0.215364	0	0	0	0.0168735	0.185664	0.0508756	0.069097	0.0857668
4933421I07Rik	0	0	0	0	0	0	0	0	0	0	0	0	0	0	0	0	0	0	0	0	0
4933421O10Rik	0.896087	1.11079	1.30374	1.24487	1.19998	1.37699	0.874872	1.62332	1.38859	1.03269	0.928158	0.730383	0.641894	0.0874416	0.0659473	1.25694	1.29321	0.883957	0.945913	1.0003	1.31466
4933423L19Rik	0	0	0	0	0	0	0	0	0	0	0	0	0	0	0	0	0	0	0	0	0
4933423P22Rik	0.0077837	0	0.108717	0.0873805	0.0254618	0.039595	0.0207003	0.0118743	0.0126966	0.00560641	0.0116213	0.0597115	0.0127444	0.0182291	0.00654674	0.0099256	0.00499256	0.0149821	0.00501771	0.0102223	0
4933424G06Rik	0.0573394	0	0.0333699	0	0.0468917	0	0.015372	0.0218683	0.0467652	0.0413002	0.0214024	0.0439871	0.0234708	0	0	0	0	0.0183946	0	0	0.130858
4933424H11Rik	0	0	0	0	0	0	0	0	0	0	0	0	0	0	0	0	0	0	0	0	0
4933424L21Rik	0	0	0	0	0	0	0	0	0	0	0	0	0	0	0	0	0.093217	0	0	0.0238577	0
4933424M12Rik	0	0	0	0	0.0493775	0	0.0165789	0.0614068	0.0492444	0	0	0	0	0	0	0	0	0.0258263	0.0259487	0	0.0787404
4933424N20Rik	0	0	0	0	0	0	0	0	0	0	0	0	0	0	0	0	0	0	0	0	0
4933425D22Rik	0	0	0	0	0	0	0	0	0	0	0	0	0	0	0	0	0	0	0	0	0
4933425L06Rik	0	0	0	0	0	0	0	0	0	0	0	0	0	0	0	0	0	0	0	0	0
4933425M03Rik	0	0	0	0	0	0	0	0	0	0	0	0	0	0	0	0	0	0	0	0	0
4933426K07Rik	0	0	0	0	0	0	0	0	0	0	0	0	0	0	0.0234126	0	0	0	0	0	0
4933427D06Rik	0	0	0	0	0	0.0125371	0.00401906	0	0.0241209	0	0	0.0226879	0.0363177	0.634912	0.348249	0	0	0	0	0	0
4933427D14Rik	5.19628	5.19806	4.25221	4.60218	2.90102	3.17427	2.13346	1.82888	1.57306	0.332326	0.41219	3.52206	3.59763	1.93082	2.13118	0.458142	1.11099	1.19382	0.521723	0.79467	0.951862
4933427E11Rik	0	0	0	0	0	0	0	0	0	0	0	0	0	0	0	0	0	0	0	0	0
4933427E13Rik	0	0	0	0	0.0169827	0	0.004728	0	0.0169369	0	0	0	0	0	0	0	0	0	0	0	0.0135408
4933427G23Rik	0.0514003	0.101945	0	0.0769365	0.0140116	0.0871562	0.0385162	0.0261376	0.069869	0	0	0.0262873	0.0140265	0.0133753	0	0	0.0109896	0.0549643	0.0441798	0	0.0335155
4933427I04Rik	0	0	0	0	0	0	0	0.0150563	0	0	0	0	0	0.0154094	0.0166023	0	0	0	0	0	0
4933427I22Rik	0	0	0	0	0	0.0236001	0.00732107	0	0	0	0	0.0640626	0	0	0	0	0	0	0	0	0.0181506
4933427J07Rik	0	0	0	0	0	0	0	0	0	0	0	0	0	0.0658293	0.189134	0	0	0	0	0	0
4933428C19Rik	0	0	0	0	0	0	0	0	0	0	0	0	0	0	0	0	0	0	0	0	0
4933428G20Rik	0	0.0899623	0.0351965	0.0339465	0.0247292	0	0.00707123	0.0230653	0	0	0.0225739	0.0231974	0.123778	0.0472123	0.0763005	0	0	0	0	0	0.0197173
4933428M09Rik	0.0419986	0	0	0	0.0686922	0	0.0246251	0	0	0	0	0	0	0.0655727	0.0706486	0	0	0	0	0	0
4933428P19Rik	0	0	0	0	0	0	0	0	0	0	0	0	0	0	0	0	0	0	0	0	0
4933429H19Rik	0	0	0	0	0	0	0	0	0	0	0	0	0	0	0	0	0	0	0	0	0
4933430H06Rik	0	0	0	0	0	0	0	0	0	0	0	0	0	0	0	0	0	0	0	0	0
4933430H16Rik	0	0	0	0	0	0	0	0	0	0	0	0	0	0.0255032	0	0	0	0	0	0	0
4933430I17Rik	0.290009	0.503294	0.196907	0.325567	0.138347	0.307344	0.164946	0.0737364	0.0788426	0.0348144	0	0.352254	0.375915	0.282996	0.264249	0	0.0775065	0.0775295	0.0467382	0.174564	0.0630335
4933430L12Rik	0.0360892	0	0	0	0	0	0	0	0	0	0	0	0.0295449	0	0.0303541	0	0	0	0	0	0
4933430M04Rik	0	0	0	0	0	0	0	0	0.0472367	0.0417165	0	0	0	0	0	0	0	0	0	0	0
4933430N04Rik	0	0	0	0	0	0	0	0	0	0	0	0	0	0	0	0	0	0	0	0	0
4933431C10Rik	0	0	0	0	0	0	0	0	0	0	0	0	0	0	0	0	0	0	0	0	0
4933431E20Rik	1.33928	1.23416	1.83826	1.78716	2.08717	2.25486	1.49093	1.74917	1.90121	1.70178	1.73077	2.8399	2.8755	0.281104	0.180656	1.93338	1.84772	1.7672	2.34979	1.47263	2.39739
4933431G14Rik	0	0	0	0.0289664	0.0211012	0.021876	0.0126549	0	0	0.0371701	0	0.0197942	0.0211237	0	0	0	0	0	0	0	0
4933431K14Rik	0	0	0	0	0	0	0	0	0	0	0	0	0	0	0	0	0	0	0	0	0
4933431K23Rik	0	0	0.0563856	0.0453193	0.0198084	0.00684523	0.00820552	0.0739022	0.0460949	0	0	0.0185814	0.0396589	0	0	0	0.00517872	0.0155408	0.00520481	0.00530171	0.0052646
4933431M02Rik	0	0	0	0	0	0	0	0	0	0	0	0	0	0	0	0	0	0	0	0	0
4933432K03Rik	0	0	0.0134248	0	0	0	0	0	0	0	0	0	0	0	0	0	0	0	0	0	0
4933433F19Rik	0	0	0	0	0	0	0	0	0	0	0	0	0	0	0	0	0	0	0	0	0
4933433G15Rik	0.0237414	0	0	0	0	0.0402567	0.0137416	0	0.0193631	0	0	0.0364257	0.0971808	0.0556013	0.0998423	0	0	0	0	0	0
4933434E20Rik	4.79135	5.0332	4.73188	4.73392	3.93381	4.12642	2.84631	7.07341	5.96718	1.99608	2.06409	5.52552	5.54524	3.42006	3.59985	2.08491	3.02869	4.36617	2.36842	3.34519	3.87746
4933434M16Rik	0	0	0	0	0	0	0	0	0	0	0	0	0	0	0	0	0	0	0	0	0
4933435F18Rik	0	0	0	0	0	0	0	0	0	0	0	0	0	0	0	0	0	0	0	0	0
4933435G04Rik	0	0	0	0	0	0	0	0	0	0	0	0	0	0	0	0	0	0	0	0	0
4933436E23Rik	0	0	0	0	0	0	0	0	0	0	0	0	0	0	0	0	0	0	0	0	0
4933436F18Rik	0	0	0	0	0	0	0	0	0	0	0	0	0	0	0	0	0	0	0	0	0
4933436H12Rik	0	0	0	0	0	0	0	0	0	0	0	0	0	0	0	0	0	0	0	0	0
4933436I01Rik	0	0	0	0	0	0	0	0	0	0	0	0	0	0	0	0	0	0	0	0	0
4933436I20Rik	0	0	0	0	0	0	0	0	0	0	0	0	0	0	0	0	0	0	0	0	0
4933437G19Rik	0	0	0	0	0	0	0	0	0	0	0	0	0	0	0	0	0	0	0	0	0
4933438A12Rik	0	0	0	0	0	0	0	0	0	0	0	0.0326321	0	0	0	0	0	0	0	0	0
4933438B17Rik	0	0	0	0	0	0	0	0	0	0	0	0	0	0	0	0	0	0	0	0	0
4933438K21Rik	0	0	0	0	0	0	0	0	0	0	0	0.156202	0.458409	1.47033	1.75541	0	0	0	0	0	0
4933439C10Rik	0.65219	0.806553	0.589428	0.646018	0.784346	1.0083	0.620581	0.813506	0.488112	0.12711	0.143197	0.723989	0.829152	0.245582	0.329127	0.146763	0.37403	0.246145	0.286882	0.251916	0.365223
4933439J24Rik	0	0	0	0	0	0	0	0	0	0	0	0	0	0	0	0	0	0	0	0	0
4933439K11Rik	6.64057	6.44028	0.425619	0.295563	0.275118	0.28522	0.20315	0.580155	0.536824	0.453019	0.480442	0.213194	0.203565	0.0228369	0.0492094	0.279777	0.281454	0.300307	0.61289	0.26893	0.534095
4933439N06Rik	0	0	0	0	0	0	0	0	0	0	0	0	0	0	0	0	0	0	0	0	0
4933440J02Rik	0	0	0	0	0	0	0	0	0	0	0	0.0577907	0.0308362	0	0.0316807	0	0	0	0	0	0
4933440M02Rik	0	0	0	0.0102011	0.00743127	0	0.00209924	0	0	0	0	0	0.00743919	0.0567504	0.0305717	0	0.00582852	0	0	0	0
4933440N22Rik	0	0	0	0	0	0	0	0	0	0	0	0	0	0	0	0	0	0	0	0	0
5031410I06Rik	0	0	0	0	0	0	0	0	0	0	0	0	0	0.0449266	0	0	0	0	0	0	0
5031414D18Rik	0	0.0161192	0	0.0364948	0.132927	0.0689042	0.0744651	0.185975	0.212111	0.0234154	0.0364026	0.124694	0.0798415	0	0.0273427	0.062182	0.0834065	0.229436	0.115262	0.0853874	0.0847897
5031415H12Rik	0.0173682	0.0172237	0.0404312	0	0	0.0147251	0.00451514	0	0	0	0	0.159885	0.184843	0.176261	0.116865	0	0	0	0	0	0
5031425E22Rik	0.337484	0.410739	0.410667	0.206652	0.163086	0.208091	0.135797	0.292524	0.262736	0.0994424	0.160324	0.164752	0.226052	0.0838275	0.0516095	0.117369	0.196788	0.275584	0.0494448	0.191388	0.120031
5031425F14Rik	0	0	0.0239061	0.0230571	0	0.0348265	0.0116636	0.125331	0.13401	0.0147936	0	0	0	0	0	0.0130954	0.0263478	0.065889	0	0.0134868	0.0803542
5031434C07Rik	0	0	0	0	0	0	0	0	0	0	0	0.0114224	0	0	0	0	0	0	0	0	0
5031434O11Rik	0.0808453	0.114533	0.0806566	0.0907576	0.387243	0.244794	0.22619	0.273092	0.244907	0.249561	0.241409	0.292377	0.26474	0	0.0291418	0.081001	0.370394	0.177842	0.178685	0.348856	0.143084
5031439G07Rik	14.3531	13.8466	10.8363	10.8292	14.7282	15.4668	11.2947	10.4586	10.1217	2.68553	2.43502	9.70968	9.50236	3.55862	3.61522	3.58445	8.02343	10.4123	4.53519	9.20685	7.66207
5033403F01Rik	0.21985	0.37375	0.255893	0.317321	0.0513689	0.31953	0.136711	0.0958251	0.102461	0	0.0703377	0.337309	0.308542	0.0245181	0.052832	0	0	0.100754	0.0202464	0	0.040958
5033403H07Rik	0	0	0	0	0	0	0	0	0	0	0	0	0	0	0	0	0	0	0	0	0
5033404E19Rik	0	0	0	0	0	0	0	0	0	0	0	0	0	0.157929	0.170154	0	0.0519039	0	0	0	0
5033417F24Rik	0.21702	0.143477	0.196466	0.0541397	0.118318	0.245325	0.136639	0.147143	0.294998	0.069473	0.126007	0.20348	0.118444	0.0941208	0.060844	0.153744	0.0463998	0.077356	0.139901	0.110838	0.0628924
5033423K11Rik	0	0	0	0	0	0	0	0	0	0	0	0	0	0	0	0	0	0	0	0	0
5033426O07Rik	0	0	0.0358378	0.0345651	0.0125899	0.0261043	0.0116433	0	0.0125559	0	0	0.01181	0	0	0	0.0196313	0	0	0	0	0
5033428I22Rik	0	0.00914838	0.209382	0.315864	0.305541	0.250279	0.201348	0.151287	0.150478	0.00332232	0	0	0.0188807	0	0.00387955	0.00588184	0.0917152	0.0414321	0.0297346	0.0393747	0.0571448
5033430I15Rik	0.769474	0.6733	6.63816	5.99591	3.33143	2.57112	2.06069	4.14302	4.79909	0.586835	0.473055	5.41679	6.52173	0	0.0380701	0.779202	1.59678	2.70081	0.846181	2.28859	2.7743
5330406M23Rik	0	0	0	0	0	0	0	0	0	0	0	0	0	0	0	0	0	0	0	0	0
5330411J11Rik	0	0	0	0	0	0	0	0	0	0	0	0.0182329	0	2.20795	2.05902	0	0.0152448	0	0	0	0
5330411O13Rik	0	0	0	0	0	0	0	0	0	0	0	0	0	0.0217868	0	0	0	0	0	0	0
5330413D20Rik	0	0	0.0354202	0	0	0	0	0	0	0	0	0	0	0	0	0	0	0	0	0	0
5330413P13Rik	0	0	0	0.0160817	0	0	0	0.0109269	0	0	0	0.0439578	0.0234552	0.0782817	0.0843415	0.00456683	0.00459422	0	0	0.01411	0
5330416C01Rik	0	0.0116278	0	0	0.0479443	0.0695866	0.0427123	0.0178873	0.0956302	0.00844546	0.00875314	0.00899491	0	0	0	0	0.0300831	0.067707	0	0.0153988	0.0229365
5330417C22Rik	0.129873	0.108457	0.883122	0.974536	0.849673	1.00837	0.638931	18.4674	30.0654	9.75324	10.3229	10.3353	11.3093	0.0160083	0.0172475	10.7822	8.88704	11.2491	11.9282	8.76596	20.2528
5330417H12Rik	19.0669	18.8007	0	0	0	0	0	0.165582	0	0	0	0	0	0	0	0	0	0	0.0466466	0	0
5330425B07Rik	0	0	0	0	0	0	0	0	0	0	0	0	0	0	0	0	0	0	0	0	0
5330426L24Rik	0	0	0	0	0	0	0	0	0	0	0	0	0	0	0	0	0	0	0	0	0
5330429C05Rik	0	0	0	0	0	0	0	0	0	0	0	0	0	0	0	0	0	0	0	0	0
5330434G04Rik	0	0	0.0308931	0.081939	0.0813961	0.0337539	0.0407718	0.0860419	0.0432942	0	0	0.0509028	0.0543219	0	0	0.00423069	0.0212803	0	0.025665	0	0.0216332
5330437M03Rik	0	0	0	0	0	0	0	0	0	0	0	0	0	0	0	0	0	0	0	0	0
5330438D12Rik	0.889262	0.958549	1.44007	1.28042	1.07504	1.37675	0.831991	0.648807	0.536069	0.167091	0.274198	1.20124	0.981225	1.01113	0.699165	0.246515	0.570384	0.322487	0.274167	0.241189	0.542027
5330438I03Rik	0	0	0	0	0	0	0	0	0	0	0	0	0	0	0	0	0	0	0	0	0
5330439A09Rik	0	0	0	0	0	0	0	0	0	0	0	0.0295938	0	0	0	0	0	0	0	0	0
5330439B14Rik	0	0	0	0	0	0	0	0	0	0	0	0	0	0	0	0	0	0	0.0199555	0	0
5330439K02Rik	0.0372756	0.0554482	0.06508	0.0209229	0	0	0	0.0426488	0	0	0	0.0142977	0.0152581	0	0	0	0	0	0	0	0.0486111
5430400D12Rik	0.0764921	0.0252853	0.0296775	0	0.0417031	0.0648514	0.037654	0.038897	0	0	0.0190342	0.0586798	0.16699	0.0199046	0.0643362	0	0.0163543	0.0327184	0.0328735	0.0334855	0
5430401F13Rik	0	0	0	0	0	0	0	0	0	0	0	0	0	0	0	0	0	0	0	0	0
5430402E10Rik	0	0	0	0	0	0	0	0	0	0	0	0	0	0	0	0	0	0	0	0.0709154	0
5430402O13Rik	0.0855821	0.127305	0.298838	0.19215	0.104982	0.036279	0.0511232	0.261116	0.104699	0.0308213	0	0.196959	0.105094	0.501074	0.0359908	0.0272831	0.0823401	0.0823645	0	0	0.111608
5430403G16Rik	1.48321	1.59878	0.84067	1.38997	0.632848	0.820106	0.50934	0.491889	0.536471	0.241534	0.240705	0.732165	1.08755	1.83246	1.92007	0.156243	0.206816	0.173777	0.133029	0.304887	0.100918
5430405H02Rik	1.01439	0.859253	0.245978	0.545659	0.812279	1.11086	0.66062	1.32181	1.55123	0.471873	0.425959	0.632268	0.657436	0.131981	0.195522	0.229063	0.474428	0.352537	0.313338	0.263663	0.854353
5430416N02Rik	3.52473	3.55838	3.53586	3.24393	1.76585	2.09991	1.324	1.39675	1.01004	0.282086	0.221247	2.35478	2.175	2.68548	2.82214	0.404924	0.835071	1.12055	0.614106	0.653341	0.73159
5430416O09Rik	0	0	0	0	0.0271331	0.0140647	0.0122033	0.0569417	0.0473549	0.0179232	0.0433444	0	0.0203715	0.0259009	0.0139529	0.0687513	0.0372419	0.0266093	0.0213883	0.0326798	0.0486766
5430419D17Rik	0	0	0	0	0.0112012	0	0.00303167	0.0208951	0	0	0	0	0	0	0	0	0	0	0	0	0
5430420F09Rik	0	0	0	0	0	0	0	0	0	0	0	0	0	0	0	0	0	0	0	0	0
5430427M07Rik	0	0	0	0	0	0	0	0	0	0	0	0	0	0	0	0	0	0	0	0	0
5430427N15Rik	0	0	0	0	0	0	0	0	0	0	0	0	0	0	0	0	0	0	0	0	0
5430427O19Rik	0	0.0227662	0.0133604	0	0.0563224	0.0486587	0.0367502	0.157598	0.112341	0.0330709	0.0257068	0.00880562	0	0	0	0.109779	0.0589	0.0147294	0.0591967	0.0527615	0.0523922
5430433H01Rik	0	0	0	0	0	0	0	0	0	0	0	0	0	0	0	0	0	0	0	0	0
5430434F05Rik	0	0	0	0	0	0	0	0	0	0	0	0	0	0	0	0	0	0	0	0	0
5430434I15Rik	0	0	0	0	0	0.0290636	0.00914451	0	0	0	0	0	0	0	0	0	0	0	0	0	0
5530400C23Rik	0	0	0	0	0	0	0	0	0	0	0	0	0	0	0	0	0.212934	0.298196	0	0.261589	0
5530400K19Rik	0	0	0	0	0	0	0	0	0	0	0	0	0	0	0	0	0	0	0	0	0
5530401A14Rik	0	0	0	0	0	0	0	0	0	0	0	0	0	0	0	0	0	0	0	0	0
5530601H04Rik	2.07198	1.86493	1.36457	1.41818	1.13485	1.07104	0.753962	1.11689	0.952266	0.189566	0.278633	0.83329	0.893179	0.560335	0.486993	0.259333	0.601578	0.408335	0.225186	0.345639	0.539791
5730403I07Rik	0	0	0.123352	0.0951772	0.0173335	0	0.00482991	0	0	0	0	0.0975591	0.156168	0.0165464	0.0178272	0	0.0543804	0.0135991	0.0136636	0	0.0138206
5730405O15Rik	0.140819	0.0930983	0	0.0263474	0.0767736	0.0596944	0.0500596	0.0716078	0.0957083	0.0676189	0.0175206	0.126032	0.0192139	0.20154	0.197401	0	0.0301077	0.0451749	0.0151297	0.0616454	0.0459104
5730408A14Rik	0	0	0	0	0	0	0	0	0	0	0	0	0	0	0	0	0	0	0	0	0
5730409E04Rik	2.16124	1.98066	3.2095	2.56008	5.07072	5.62338	3.82334	6.34394	5.38527	1.51374	1.66903	1.92095	2.52586	0.802863	0.915157	1.96719	3.23138	6.03434	2.69037	4.31622	3.79035
5730412P04Rik	0	0	0	0	0	0	0	0	0	0	0	0	0	0	0	0	0	0	0	0	0
5730416F02Rik	0	0	0	0	0	0	0	0	0	0	0	0	0	0	0	0	0	0	0	0	0
5730419F03Rik	0	0	0	0.0231232	0	0	0	0.0157113	0.0503978	0	0	0.0158013	0.0168626	0.0803986	0.0173244	0	0.0660584	0.0132156	0	0	0.0268616
5730420D15Rik	0	0.0723047	0	0.0409254	0.0894393	0.0309078	0.0431004	0.139036	0.148664	0.0525162	0.108859	0.195765	0.119379	0.142296	0.183973	0.0697311	0.0233831	0	0.164506	0.0478769	0.118854
5730422E09Rik	0.185735	0.138143	0	0.104254	0.0949329	0.0590512	0.0567156	0	0.0378708	0	0	0.0178105	0.0190068	0	0.0195273	0.0296057	0.0148916	0.014896	0.0149666	0	0
5730435O14Rik	0	0	0	0	0.0505582	0	0.0169878	0.188626	0.453797	0.311707	0.138455	0.0474265	0.101224	0	0	0.118253	0.039654	0.158663	0.278976	0	0.483739
5730437C11Rik	0	0	0	0	0	0	0	0	0	0	0	0	0	0	0	0	0	0	0	0	0
5730455P16Rik	5.65108	5.39226	4.96163	5.15508	5.37829	5.31169	3.81999	5.84456	5.42912	2.00632	2.04619	4.58091	4.25476	2.27871	2.52247	2.15049	2.60291	3.28886	1.8817	2.6472	3.12191
5730460C07Rik	0	0	0	0	0	0	0	0.035843	0.0574876	0	0	0	0	0.0183418	0.0197616	0	0	0.0753736	0	0	0
5730480H06Rik	2.5077	2.33762	1.90696	2.1489	2.63866	2.77098	1.89431	2.25071	1.97025	0.409412	0.336966	2.00069	2.12139	1.4095	1.61001	0.309117	0.948996	0.638214	0.436474	0.378734	0.828472
5730488B01Rik	0	0	0	0	0	0	0	0	0	0	0	0	0	0	0	0	0	0	0	0	0
5730507A11Rik	0	0	0	0	0	0	0	0	0	0	0	0	0	0	0	0	0	0	0	0	0
5730507C01Rik	0.964457	0.922275	1.08248	1.8174	0.647881	0.759279	0.492723	0.735655	0.365206	0.0248098	0.0257136	0.211391	0.507577	1.23692	1.59341	0	0.220934	0.0441999	0	0	0.291977
5730508B09Rik	3.04393	3.03747	10.2081	10.2728	2.3026	2.62908	1.71226	4.23729	3.61526	2.05543	2.0167	2.39348	2.4608	0.460398	0.384029	2.21976	2.05003	1.47695	1.76602	1.32419	2.69187
5730522E02Rik	0.0796766	0.0861969	0.0505849	0.0650514	0.0592353	0.0368462	0.0333863	0.0220998	0.0236302	0.00521719	0	0.0611227	0.0355791	0	0.00609224	0	0.0185838	0.00929468	0	0.0095126	0.018892
5730559C18Rik	20.8137	21.9971	9.76495	9.06827	4.41816	4.93272	3.31912	0.931161	1.36283	0.243208	0.323164	5.20718	4.47957	1.48695	1.31805	0.408495	2.53231	1.48873	0.669755	1.13704	1.21941
5730585A16Rik	0	0	0	0	0	0	0	0	0	0	0	0	0	0	0	0	0	0	0	0	0
5730596B20Rik	0	0	0	0	0.0105066	0	0.00280589	0	0	0	0	0.0492789	0.0210356	0	0	0	0	0.065944	0	0.0253088	0
5830405F06Rik	0	0	0	0	0	0	0	0.0280085	0	0	0	0	0	0	0	0	0	0.0117797	0	0	0
5830411K02Rik	0	0	0	0	0	0	0	0	0	0	0	0	0	0	0	0	0	0	0	0	0
5830411N06Rik	0	0	0	0	0	0	0	0	0	0	0	0	0	0	0	0	0	0	0	0.0102297	0
5830415G21Rik	0	0	0	0	0	0	0	0	0	0	0	0	0	0	0	0	0	0	0	0	0
5830416I19Rik	0	0	0	0	0	0	0	0.0250232	0.0535121	0.129961	0.110206	0.0503331	0.026857	0	0.0137962	0.198709	0.0736474	0.0947176	0.232629	0.0323128	0.235302
5830417I10Rik	16.7629	16.5958	14.5441	14.4965	10.3554	11.0602	7.98177	4.41249	5.58672	2.31148	2.00594	11.4869	11.5632	26.4328	25.4402	2.37014	5.85818	6.31102	2.99321	5.08309	4.36664
5830418P13Rik	0.161995	0.053549	0	0	0	0.0152602	0.00463482	0.0823759	0.0587203	0	0	0	0	0.407487	0.257363	0	0.0230901	0	0	0	0.0352095
5830432E09Rik	0	0.0209745	0	0	0.0230622	0.0298863	0.016365	0.0645314	0.0517501	0.0253903	0.00526305	0.037859	0.0115434	0	0	0.0359608	0.0135662	0.0542808	0.0227242	0.0462946	0.0229853
5830437K03Rik	0	0	0	0	0	0	0	0	0	0	0	0	0	0	0	0	0	0	0	0	0
5830444B04Rik	0.00796498	0	0.0185416	0	0.0130274	0.0135057	0.00789714	0.0911312	0.214372	0.0745808	0.14865	0	0	0.0186537	0.0401953	0.101568	0.0766326	0.107317	0.0308075	0.0993733	0.0986777
5830444F18Rik	0	0	0	0	0	0	0	0	0	0	0	0	0	0	0	0	0	0	0	0	0
5830454E08Rik	0.770533	0.529008	0.137978	0.066539	0.484719	0.402014	0.316349	0.587736	0.676777	0.298844	0.265484	0.545633	0.339665	0.231353	0.149557	0.188955	0.228106	0	0.573138	0.116762	0.231889
5830462I19Rik	0	0	0	0	0	0	0	0	0	0	0	0	0	0	0	0	0	0	0	0	0
5830468F06Rik	0	0	0	0	0	0	0	0.0297717	0	0	0	0	0	0	0	0	0	0	0	0	0
5830473C10Rik	0	0.0146393	0	0	0	0.0375467	0.0126662	0.02252	0	0	0	0.0113245	0	0.0115241	0	0	0.00946859	0	0	0	0.00962562
5830487J09Rik	0	0	0.0399323	0.0385142	0.0561132	0.0581735	0.0409939	0.0261688	0	0.0741331	0.0512226	0	0	0.0535649	0	0	0.0660163	0	0.0221163	0	0
5930403N24Rik	0.745844	0.524906	0.308043	0.486169	1.59373	1.52986	1.05998	1.17451	1.19698	0.0346589	0	0.701362	0.689381	0.601028	0.526137	0.199421	0.617283	0.617466	0.139588	0.410763	0.298072
5930409G06Rik	0	0	0	0	0	0	0	0	0	0	0	0	0	0	0	0	0	0	0	0	0
5930412G12Rik	1.57432	1.66194	0.147775	0.114022	0.456841	0.48438	0.33328	0.358313	0.23816	0.109736	0.0379113	0.311668	0.187089	0.07929	0.0427139	0.121423	0.28502	0.114042	0.0818446	0.108379	0.140734
5930420M18Rik	0	0	0	0	0	0	0	0	0	0	0	0	0	0	0	0	0	0	0	0	0
5930422O12Rik	0.0512983	0	0	0	0.0419513	0	0.0133792	0.0391286	0.0418382	0	0	0	0	0	0	0.0327072	0	0	0	0	0
5930430L01Rik	0.873895	0.663343	0.113018	0.266456	0.255867	0.256115	0.187177	0.172816	0.202382	0.217586	0.169135	0.364165	0.423956	0.218981	0.208709	0.261396	0.214523	0.214586	0.278198	0.3188	0.302499
5930435M05Rik	0	0	0	0	0	0	0	0	0	0	0	0	0	0	0	0	0	0	0	0	0
6030400A10Rik	0	0	0	0	0	0	0	0	0	0	0	0	0	0	0	0	0	0	0	0	0
6030407O03Rik	0	0	0.0205385	0.0198091	0.101013	0.0448808	0.0528749	0.0269189	0.0431746	0	0	0.0406097	0.0288916	0.0413253	0.0148414	0	0.0339543	0.0226429	0.0113751	0	0.0345174
6030408B16Rik	0.0438135	0.043449	0.152989	0.172149	0.644945	0.798637	0.505889	0.116968	0.125068	0.0157789	0.0327074	0.504163	0.394553	0.0171016	0.0368508	0	0.126461	0.0421663	0.0988543	0.0575399	0.09999
6030419C18Rik	0.946824	0.719194	5.4868	4.68134	8.81389	9.05212	6.61638	6.13106	5.35623	0.275692	0.12031	2.70446	3.10052	4.96954	5.28646	0.616529	3.95394	11.9041	1.09086	11.9716	3.23137
6030442E23Rik	0	0	0	0	0	0	0	0	0	0	0	0	0	0	0	0	0	0	0	0	0
6030442K20Rik	0.30779	0.499466	0.227977	0.219881	0.251708	0.26095	0.186817	0.234771	0.205388	0.0403079	0.187993	0.321977	0.320697	0.0655301	0.0235342	0.0356806	0.125631	0.0897631	0.0541131	0.0734941	0.218939
6030443J06Rik	0.143196	0.227208	0.160005	0.205764	0.16863	0.121404	0.106774	0.113594	0.102774	0.033005	0.0213796	0.237278	0.206324	0.165444	0.183068	0.0584322	0.117565	0.084525	0.0627711	0.0902679	0.104575
6030445D17Rik	0	0	0	0	0.183537	0.0422835	0.0794902	0.152167	0.020338	0	0	0	0	0.136268	0.0419476	0	0.0319894	0.0159994	0.0160753	0.0818728	0
6030452D12Rik	0	0	0	0	0	0	0	0	0	0	0	0	0	0	0	0	0	0	0	0	0
6030458C11Rik	11.9816	11.8927	11.5859	11.6005	8.25556	8.12661	6.01785	5.60757	5.47413	1.76507	1.75652	7.80241	7.95366	14.153	15.1665	2.20539	3.73479	3.20021	2.23678	2.92636	3.58462
6030460B20Rik	0	0	0	0	0	0	0	0	0	0	0	0	0	0	0	0	0	0	0	0	0
6030468B19Rik	0	0	0	0	0	0	0	0	0.0328143	0.0289795	0	0	0	0	0	0.0256527	0	0.0258142	0	0	0
6030469F06Rik	0.0776407	0	0	0	0	0	0	0	0	0	0	0	0	0	0	0	0.0497997	0	0	0	0
6030471H07Rik	0	0	0	0	0	0	0	0	0	0	0	0	0	0	0	0	0	0	0	0	0
6030498E09Rik	0	0	0	0	0.0818879	0.0565964	0.0505318	0.076378	0	0	0	0	0	0	0	0	0	0	0	0	0
6230400D17Rik	0.859593	0.467468	1.09734	0.8716	0.839026	0.752288	0.55059	0.803722	0.723688	0.439392	0.5796	0.914685	0.726417	0.411285	0.326511	0.44199	0.497997	0.658262	0.643507	0.491616	0.759383
6330403K07Rik	18.2861	17.7907	10.407	10.2641	33.7295	33.5986	26.6112	15.224	10.8208	0.0830979	0.107657	6.79269	7.62674	0.315223	0.339624	0.974649	9.74944	3.70107	1.54323	1.9318	4.43838
6330403L08Rik	0	0	0	0	0	0	0	0	0	0	0	0	0	0	0	0	0	0	0	0	0
6330403N20Rik	0	0	0	0	0	0	0	0	0	0	0	0.0556035	0	0	0	0	0	0.069757	0	0	0
6330408A02Rik	1.47429	1.60859	1.1827	1.24025	1.40811	1.5162	0.988872	0.983616	1.0457	0.215572	0.159984	1.19334	1.0194	0.550935	0.596691	0.256789	0.756027	0.609268	0.264394	0.507092	0.597505
6330409D20Rik	0	0	0	0.169021	0.098502	0.0765891	0.0659685	0.0918742	0	0	0	0.0693004	0.0493035	0	0	0.0959961	0	0	0.0388233	0	0.0785386
6330410L21Rik	0	0	0	0	0	0	0	0.0764175	0.0272364	0.18441	0.0415497	0	0.0455653	0.651746	0.842637	0.0709741	0.0856796	0.00714209	0.0932872	0.00730954	0.174201
6330415B21Rik	0	0	0	0	0	0	0	0	0	0	0	0	0	0	0	0	0	0	0	0	0
6330418K02Rik	2.41359	2.1382	1.72302	1.91472	1.94749	1.82801	1.28962	1.98828	1.54854	0.533124	0.672664	1.77748	1.81784	1.10538	1.05561	0.779697	0.990787	0.805253	0.788325	1.07771	1.34296
6330419E04Rik	0	0	0	0	0	0	0	0	0	0	0	0	0	0	0	0	0	0	0	0	0
6330549D23Rik	1.13466	0.953132	1.00994	1.06398	0.524001	0.441384	0.343435	0.397104	0.424603	0.0384598	0.0498262	0.0614429	0.0874266	0.0729465	0.0112276	0.0595782	0.23118	0.102777	0.0860535	0.0876556	0.235014
6330562C20Rik	0.15417	0.343997	0.269168	0.259609	0.756474	0.686219	0.506651	0.499782	0.0943043	0.0277612	0.0287726	0.295673	0.37864	0.18053	0.0972524	0	0.0988867	0.24729	0.173924	0.20247	0.30158
6430500D05Rik	0	0	0	0	0	0	0	0	0	0	0	0	0	0	0	0	0	0	0	0	0
6430503K07Rik	0	0	0	0	0	0	0	0	0	0	0	0.138892	0.0741106	0	0	0	0	0	0	0	0
6430511E19Rik	0	0	0	0	0	0	0	0	0	0	0	0	0	0	0	0	0	0	0	0	0
6430531B16Rik	0	0.0429468	0.100814	0.121542	0.0354162	0.165225	0.0743947	0.0330332	0.0353207	0	0	0.149501	0.141816	0.38879	0.236762	0	0.319444	0.0694649	0	0	0
6430548M08Rik	0.214607	0.264415	0.734233	0.715459	2.0635	1.7037	1.29158	3.4624	4.40229	18.4742	18.4336	2.07038	1.96455	0.203071	0.169563	18.4971	12.9017	8.14473	20.5338	11.6623	16.8346
6430550D23Rik	0.0517708	0.0598968	0.0401722	0.0484319	0.0211688	0.058523	0.0276923	0.0855595	0.0774099	0.0870082	0.045089	0.099288	0.141276	0.0538867	0.0435435	0.0275071	0.0885505	0.0553605	0.0222492	0.0283292	0.0112524
6430562O15Rik	0.0529833	0.0375304	0.0616695	0.0679766	0.117608	0.115509	0.0879669	0.115468	0.0493857	0.00545179	0.028252	0.0232259	0.0557684	0.112267	0.0827605	0.00482594	0.0534037	0.0825574	0.00487934	0.0198807	0.0345477
6430571L13Rik	0.48832	0.631003	0.120565	0.182731	0.18152	0.250913	0.159591	0.203168	0.265512	0.138558	0.110466	0.397311	0.423998	0.161725	0.174244	0.264174	0.237284	0.123424	0.171705	0.0971677	0.347355
6430573F11Rik	0.917538	0.769405	0.651771	0.704363	1.05381	1.10966	0.737872	0.581507	0.555746	0.539395	0.418025	1.14897	1.17644	0.0948016	0.0794424	0.615123	0.4587	0.259718	0.613231	0.500605	0.60268
6430573P05Rik	0.0420396	0.12507	0.0489317	0.141582	0.0343796	0.142568	0.0656362	0.096199	0.0342869	0.0908402	0.156916	0.0645001	0.0344162	0.0656366	0	0.0536079	0.107859	0.0809181	0.0813017	0.0276051	0.164471
6430584L05Rik	0	0	0	0	0	0.0227691	0.00698833	0.0307273	0.0109517	0.00967188	0	0	0	0	0	0	0	0.0430773	0.0086563	0.00881746	0.0175115
6430590A07Rik	0.0417544	0.0414071	0.0485998	0.0468739	0	0.0708004	0.0272388	0.191093	0	0.210523	0.093511	0.224219	0.273462	0.325957	0.0351189	0.0798665	0.133909	0.160738	0.188417	0.0822536	0.163356
6430628N08Rik	0	0	0	0	0	0	0	0	0	0	0	0.0205958	0	0	0	0	0	0	0	0	0
6430710C18Rik	0.0189826	0.0188247	0.0220947	0.0639302	0.0465715	0.0482815	0.0321885	0.0144793	0	0	0	0.0145622	0	0	0.015966	0	0.0121757	0	0	0	0
6530401F13Rik	0	0.0392038	0	0	0	0	0	0	0	0	0	0	0	0	0	0	0	0	0	0	0
6530402F18Rik	2.49426	2.62859	0.327632	0.298441	0.191829	0.265164	0.167705	0.32206	0.248706	0.1239	0.0875552	0.20394	0.198435	0.0305197	0.0460351	0.124633	0.105319	0.938122	0.10081	0.770148	0.203935
6530403H02Rik	0	0	0	0	0.00878999	0.0182255	0.00795117	0.0163971	0.0087663	0	0	0	0	0.0167816	0	0	0	0	0	0	0
6530409C15Rik	0.0642184	0.0424561	0.0747466	0.0480614	0.0175058	0.145188	0.0608978	0.0163279	0.0349171	0.0154183	0.0479401	0.082107	0.087622	0.0668431	0.054013	0.0272966	0.109841	0	0	0.0281125	0
6530411M01Rik	0	0	0.0971054	0.0468285	0.0682267	0	0.0244168	0	0	0	0	0.0640005	0	0	0.0350849	0	0	0	0	0	0.0543992
6530437J22Rik	0.144923	0	0.168683	0.108461	0.197528	0.368606	0.205959	0.221085	0.196996	0	0	0.25941	0.158191	0.188558	0.0812617	0	0.0929557	0.216961	0	0.158606	0.125996
6720427I07Rik	0	0	0	0	0	0	0	0	0	0	0	0	0	0	0	0	0	0	0	0	0
6720464F23Rik	0	0	0	0	0	0	0	0	0	0	0	0	0	0	0	0	0	0	0	0	0
6720469O03Rik	0	0	0	0	0	0	0	0	0	0	0	0	0	0	0	0	0	0	0	0	0
6720475M21Rik	0	0	0	0	0	0	0	0	0	0	0	0	0	0	0	0	0	0	0	0	0
6720482G16Rik	0	0	0	0	0	0	0	0	0	0	0	0	0	0	0	0	0	0	0	0	0
6720483E21Rik	0.0384737	0	0.0447812	0	0	0.0326187	0.0108689	0.0293464	0	0	0	0	0	0.0600692	0	0	0	0	0	0	0
6720489N17Rik	4.7824	5.08253	2.43176	3.16995	3.44382	3.40421	2.4012	4.0587	1.83708	0.0235129	0.0243695	0.7638	1.14916	1.52904	1.85332	0.0936616	0.711909	0.460784	0.126264	0.192922	0.383143
6820402A03Rik	0	0	0	0	0	0	0	0	0	0	0	0	0	0	0	0	0	0	0	0	0
6820408C15Rik	0	0.0717383	0.0280666	0.0812095	0.0985984	0.0613313	0.0590768	0.0367857	0.0983326	0.0347365	0.054003	0.166484	0.118444	0.0188242	0.0811253	0.0153744	0.510398	0.154712	0.0777226	0.110838	0.141508
6820431F20Rik	28.6725	27.6145	23.5746	23.3752	24.5885	23.8128	18.544	20.2684	15.136	3.29839	2.69243	64.8645	68.8761	25.6692	24.4418	4.50584	8.72892	10.0073	5.044	8.07143	6.3199
7330404K18Rik	0	0	0	0	0	0	0	0	0	0	0	0	0	0	0.0744204	0	0	0	0	0	0
7330423F06Rik	0	0	0	0	0	0	0	0	0	0	0	0	0	0	0	0	0	0	0	0	0
7420426K07Rik	0	0	0	0	0	0	0	0	0	0	0	0	0	0.0223662	0.0240976	0	0	0	0	0	0
7420461P10Rik	0	0	0	0	0	0	0	0	0.0362684	0	0	0	0	0	0	0	0	0	0	0	0
7530416G11Rik	0	0	0	0	0	0	0	0	0	0	0	0	0	0	0	0	0	0	0	0	0
7530428D23Rik	0	0	0	0	0.0362542	0.0751707	0.0405718	0	0	0	0	0	0	0	0	0	0.028435	0	0	0	0
7630403G23Rik	0	0	0	0	0	0	0	0	0	0	0	0	0	0	0	0	0	0	0	0	0
8030411F24Rik	0	0	0	0	0	0	0	0	0	0	0	0	0	0.558784	0.842854	0	0	0	0	0	0
8030423F21Rik	2.84147	2.42813	0.422209	0.44115	0.333727	0.28191	0.222263	0.0461143	0.0862885	0	0	0.220298	0.086614	0	0	0	0.126028	0.0775785	0.0389731	0.029774	0
8030423J24Rik	0	0	0	0	0	0	0	0	0	0	0	0	0.0405945	0	0	0	0	0	0	0	0
8030442B05Rik	0	0	0	0	0	0	0	0	0	0	0	0	0	0	0	0	0	0	0	0	0
8030443G20Rik	0	0	0	0	0	0	0	0	0	0	0	0	0	0	0	0	0	0	0	0	0
8030445P17Rik	0	0	0	0	0	0	0	0	0	0	0	0	0	0	0	0	0	0	0	0	0
8030451A03Rik	0	0	0	0.0118476	0	0.00894758	0.00311401	0.00804996	0	0	0	0.0404804	0.0172798	0	0	0	0	0.128654	0	0.13167	0
8030453O22Rik	0	0	0	0	0.0201022	0.0208403	0.0119459	0.0374991	0.160384	0	0.0183501	0	0.0402472	0.191893	0.227422	0.0313452	0.0315332	0.0473138	0	0.0484231	0.0480842
8030462N17Rik	7.36246	7.26371	5.79614	5.95827	3.88681	4.02953	2.79145	2.53866	2.59108	1.15322	1.23288	5.27082	4.92304	11.5443	10.8792	1.37451	2.26415	2.67734	1.26781	2.48349	1.97289
8030474K03Rik	0	0	0	0	0	0	0	0	0.017537	0.0154876	0	0.247427	0.140825	3.84395	2.96597	0	0	0	0	0.0141194	0
8030487O14Rik	0	0	0	0	0	0	0	0	0	0	0	0	0	0	0	0	0	0	0	0	0
8430408G22Rik	0.0951927	0.157335	1.44039	1.17551	5.1639	5.05759	3.64574	4.42919	5.2535	0.36568	0.331627	0.657231	1.09103	0.0495416	0.0266883	1.05203	2.97148	2.05622	0.83866	1.27099	3.22766
8430419K02Rik	0.0499697	0	0.407133	0.392675	0.190702	0.183583	0.136939	1.11805	1.27698	1.70362	2.20089	0.766671	0.818167	0	0	1.82665	0.929485	0.716023	1.67506	0.689061	1.33589
8430422M14Rik	0	0	0	0	0	0	0	0	0	0	0	0	0	0	0	0	0	0	0	0	0
8430423G03Rik	0	0	0	0	0	0	0	0.15431	0	0	0	0.0517313	0	0.0526428	0.170154	0	0	0.129798	0	0.177122	0
8430429K09Rik	2.34241	2.29066	2.95363	2.867	2.10184	1.94456	1.38444	1.9356	1.55223	0.656125	0.485735	2.69542	2.46364	0.749222	0.793537	0.788233	1.19987	1.35678	0.817927	1.16428	1.20917
8430432A02Rik	0	0	0	0	0	0	0	0	0	0	0	0	0	0	0	0	0	0	0	0	0
8430436N08Rik	0	0	0.0465691	0.0449153	0.0327197	0.0678421	0.0360605	0.396735	0.130526	0	0	0.0613859	0.0327545	0	0	0	0.153977	0.231034	0.0257921	0.157634	0.104354
8430437L04Rik	0	0	0	0	0	0	0	0	0	0	0	0	0	0	0	0	0	0	0	0	0
9030204H09Rik	0	0	0	0	0	0	0	0	0	0	0	0	0	0	0	0	0	0	0	0	0
9030407P20Rik	0.736744	0.605876	0.585629	0.827075	0.646589	0.624626	0.448563	0.630495	0.820713	0.40123	0.549991	0.523828	0.632567	0.252501	0.12091	0.286427	0.426454	0.415051	0.405435	0.401183	0.527262
9030612E09Rik	0	0.0459732	0.647509	0.520428	0.398075	0.393039	0.282566	0.335929	0.264668	0	0	0.71127	0.34157	0	0	0.133011	0.208146	0.14872	0.0747124	0.0913241	0.0604566
9030616G12Rik	0	0	0	0	0	0	0	0	0	0	0	0	0	0	0	0	0	0	0	0	0
9030617O03Rik	0.689993	0.925187	0.429835	0.283653	0.906011	0.675621	0.550136	2.54998	3.38442	1.72895	1.79919	1.31957	1.57528	0.409674	0.318779	2.00758	1.95728	5.3623	1.82305	5.00942	2.64243
9030619P08Rik	0	0	0	0	0	0	0	0	0	0	0	0	0	0	0	0	0	0	0	0	0
9030622O22Rik	2.84367	2.43893	0	0	0	0	0	0	0	0	0	0.766466	0.671137	0	0.0215474	0	0.0164321	0	0.231209	0	0
9030624G23Rik	2.67014	3.56101	3.21506	3.51434	2.25892	1.79542	1.39317	1.19392	0.90113	0.132637	0.274938	3.03722	4.6734	9.20035	8.67348	0	0.413401	0.649823	0	0.423219	0.840514
9030624J02Rik	5.66918	5.47432	5.31243	5.35569	6.46318	5.84919	4.43651	4.16668	4.72167	1.29422	1.36648	5.67953	5.48284	9.48892	9.36274	1.20691	3.0477	5.65949	1.42777	4.9814	2.77244
9130008F23Rik	2.39503	1.78133	1.48676	0.896226	1.58323	1.38754	1.00652	2.39012	2.55564	1.0063	1.20685	1.822	1.78099	0.0155807	0.0335736	1.15801	1.24176	1.94643	1.32522	1.48095	1.74387
9130011E15Rik	10.237	10.3141	8.27834	8.45206	7.89716	6.92562	5.41867	4.68732	5.6915	2.08986	2.07713	7.69335	8.14919	9.98942	9.98678	1.84995	5.08684	4.54419	2.66654	3.51736	3.62857
9130015G15Rik	0	0	0	0	0.0165209	0	0.00458869	0.693418	0.856771	0.0436527	0.045243	0	0.0496155	0	0	0.103044	0.0907041	0.324039	0.052092	0.14592	0.408351
9130015L21Rik	0	0	0	0	0	0	0	0	0	0	0	0	0	0	0	0	0	0	0	0	0
9130017K11Rik	0.154909	0.0768102	0.105178	0.115935	0.0950125	0.131335	0.0853643	0.226472	0.200041	0.0092981	0.0481842	0.118836	0.0951138	0.0100775	0.0108576	0.0740763	0.0662404	0.03313	0.124827	0.0254301	0.0252521
9130019O22Rik	1.87785	2.17076	1.72012	1.4844	1.63565	2.15731	1.29451	1.20352	1.73999	0.352148	0.298618	1.99463	2.01945	0.980191	1.31775	0.417991	0.990664	1.06225	0.62318	0.773413	0.941886
9130019P16Rik	0.00774175	0.023032	0.0810986	0.0521457	0	0.032818	0.0109613	0.0354308	0.00631406	0.00557619	0	0.0831455	0.0887303	0	0	0.00987211	0.0198626	0	0	0	0.015144
9130023H24Rik	3.19502	3.12061	2.51196	2.69345	2.16917	2.14659	1.48294	1.70134	1.64216	0.486311	0.558031	2.67299	2.95123	0.348247	0.334642	0.622664	1.10586	1.40788	0.598464	1.13213	1.08489
9130024F11Rik	0.0211436	0	0.0369148	0.11868	0.034582	0.0179259	0.0161096	0	0	0	0.007892	0	0.00865472	0	0.0177835	0.00674045	0	0.00678288	0	0	0
9130204K15Rik	0	0	0	0	0	0.0499767	0.0178108	0.134889	0.0721151	0.0849167	0.0440052	0	0.024129	0.092035	0.123949	0.0751685	0	0.0378208	0	0.0580614	0
9130204L05Rik	0	0	0	0	0	0	0	0	0	0	0	0	0	0.343955	0.148232	0	0	0	0	0	0
9130208D14Rik	0	0	0	0	0	0	0	0	0	0	0	0	0	0	0	0	0	0	0	0	0
9130213A22Rik	0	0	0.0317236	0.030597	0.0891564	0.0924301	0.0694941	0.145526	0.22229	0.0588939	0.122079	0.313627	0.267754	0	0	0.139021	0.157337	0.192358	0.210839	0.017897	0.0355436
9130221F21Rik	0	0	0	0	0	0	0	0	0	0	0	0	0	0	0	0	0	0	0	0	0
9130221H12Rik	6.14739	7.37967	6.02544	6.3728	6.99971	5.98493	4.69173	4.4871	4.89378	1.56774	1.73464	5.03178	5.03264	2.64059	2.37495	1.55655	4.69766	4.18951	2.61664	2.62672	3.33714
9130227L01Rik	0	0	0.0427761	0	0	0	0	0	0	0	0	0	0	0	0.0154553	0	0	0	0	0	0
9130230L23Rik	0.0074875	0.0148504	0.0610052	0.0672442	0.0918482	0.0698285	0.0604296	2.10172	2.003	2.58867	2.91215	0.821381	0.907201	0.040916	0.0377857	2.07189	1.34472	1.3259	1.99828	1.09149	2.43135
9130230N09Rik	0.0649933	0.0644526	0.151297	0.072962	0.0531509	0.0551025	0.0382256	0.247873	0.371054	0	0.097037	0.0498586	0.319246	0.202949	0.218659	0	0	0	0	0	0
9130401M01Rik	11.3303	11.3001	15.4641	16.294	16.6678	17.4717	12.8214	11.6998	10.9545	2.52627	2.88376	10.3161	9.15658	17.8162	19.2497	2.99886	6.69718	7.21768	3.21959	5.54018	7.10334
9130409I23Rik	0	0	0	0	0	0	0	0.0173172	0	0.06541	0	0.0174164	0	0	0	0.0434258	0	0.072832	0.0292709	0	0
9130409J20Rik	0.283864	0.0844508	0	0	0	0	0	0.0216522	0.0463031	0	0	0.0653286	0.162672	0.0221599	0	0	0.0182074	0	0.0182991	0	0.0185093
9130410C08Rik	0	0	0	0	0	0	0	0	0	0	0	0.151913	0.129694	0	0	0	0	0	0	0	0
9130604C24Rik	0	0	0	0	0	0	0	0	0	0	0	0	0	0	0	0	0	0	0	0	0
9230009I02Rik	0	0	0	0	0	0	0	0	0	0	0	0	0	0	0	0	0	0	0	0	0
9230019H11Rik	0	0	0	0	0	0	0	0	0	0	0	0	0	0	0	0	0	0	0	0	0
9230020A06Rik	0	0	0	0	0	0	0	0	0	0	0	0	0	0.0163374	0.0176021	0	0	0	0	0	0
9230102O04Rik	0	0	0	0	0	0	0	0	0	0	0	0	0.075458	0	0	0	0	0	0	0	0
9230104L09Rik	0	0.0474274	0	0	0	0	0	0	0	0	0	0	0	0	0	0	0	0	0	0	0
9230104M06Rik	0.131708	0.108844	0.127751	0	0.0538549	0.0372216	0.0309687	0.0502313	0.0179033	0	0.016387	0.101038	0.0898539	0.0856821	0.0923147	0.0559838	0.140799	0.0563363	0.0283016	0	0.0286268
9230105E05Rik	0.0574541	0.0379841	0.780188	0.945977	0.17228	0.227316	0.147475	0.043824	0.0468588	0	0	0.0587667	0.094071	0.119605	0.144971	0	0.0491357	0	0	0	0.0124876
9230106D20Rik	0	0	0	0	0	0	0	0	0	0	0	0	0	0	0	0	0	0	0	0	0
9230109A22Rik	0	0	0	0	0	0	0	0	0	0	0	0	0	0	0	0	0	0	0	0	0
9230110C19Rik	5.54872	5.7173	3.84353	3.91974	3.49735	3.18975	2.3424	2.56007	2.27377	0.31193	0.161647	5.85545	6.33739	1.35231	1.2521	0.362409	1.42361	1.45876	0.628147	1.03086	0.794204
9230110F15Rik	0	0	0	0	0	0	0	0	0	0	0	0	0	0	0	0	0	0	0	0	0
9230111E07Rik	0.159398	0.158072	0.309217	0.0596471	0.0869028	0.180187	0.100066	0.121583	0.173337	0.420971	0.436308	0.326079	0.304484	0.124434	0.0893779	0.406521	0.10224	0.30681	0.20551	0.139557	0.13858
9230112D13Rik	0	0	0	0	0	0	0	0	0	0	0	0	0	0	0	0	0	0	0	0	0
9230112E08Rik	0	0	0	0	0	0	0	0	0	0	0	0	0	0	0	0	0	0	0	0	0
9230113P08Rik	0	0	0	0	0	0	0	0	0	0	0	0	0	0	0	0	0	0	0	0	0
9230114J08Rik	0	0	0	0	0	0	0	0	0	0	0	0	0	0	0	0	0	0	0	0	0
9230114K14Rik	0.780061	0.711686	0.780834	0.612992	0.459307	0.449718	0.322973	0.464103	0.67438	0.325878	0.244578	0.514634	0.549202	1.13266	1.22034	0.268573	0.280191	1.5315	0.130744	1.1064	0.29501
9230116N13Rik	0.246584	0.26491	0.28701	0.207613	0.252068	0.365852	0.223953	0.470215	0.385462	0.0148007	0.0613596	0.22069	0.218692	0.192497	0.259247	0.0524064	0.131802	0.158209	0	0.148425	0.0669938
9230117E06Rik	0.0867013	0	0.504577	0.0973316	0.141807	0.294028	0.161241	0.0661328	0.141425	0	0.0647239	0.39907	0.0709791	0	0	0	0	0	0	0	0.0565336
9330020H09Rik	0.561964	0.43787	0.49057	0.540741	0.508808	0.476443	0.350371	0.352102	0.245534	0.101192	0.149827	0.277137	0.295752	0.203681	0.354493	0.115168	0.0901126	0.257541	0.207009	0.289937	0.222474
9330102E08Rik	0.134553	0.177911	0.326275	0.25175	0.210903	0.218647	0.156981	0.0684215	0.137174	0.153449	0.192521	0.163432	0.146871	0.236338	0.254633	0.128684	0.273296	0.2446	0.130108	0.250335	0.0950464
9330104G04Rik	0.768788	0.667093	0.626378	0.582557	0.502966	0.554024	0.374949	0.439804	0.627013	0.0415304	0	0.265394	0.251751	0.0900235	0.0808268	0.0245085	0.468455	0.431599	0.136288	0.429098	0.11279
9330111N05Rik	0.0585583	0.0331835	0.0292108	0	0.0410473	0.0425544	0.0277022	0.0701899	0.0955188	0.0482036	0.0312248	0.0770094	0.0616365	0	0	0.0480036	0.0697544	0.0375712	0.0593203	0.0769042	0.0490924
9330118I20Rik	0	0	0	0	0	0	0	0	0	0	0	0	0	0	0	0	0	0	0	0	0
9330121J05Rik	0	0	0	0	0	0	0	0	0	0	0	0	0	0	0	0	0	0	0	0	0
9330132A10Rik	0	0	0.0134572	0.0389379	0.0756406	0.186243	0.0982839	0.0529133	0.103725	0	0.00863101	0.0709553	0.0378606	0.0090257	0	0	0.0296633	0.0370902	0	0.167023	0.0150776
9330136K24Rik	0.139114	0.172446	0.141681	0.195213	0.0995454	0.280116	0.142019	0.119375	0.0992771	0.012525	0.0259627	0.0933793	0.113887	0.0678749	0.0292516	0.0110872	0.0557684	0.100413	0.134518	0.0114186	0.0113387
9330151L19Rik	0.795466	0.755281	1.49716	1.78599	0.844298	1.00444	0.635496	1.44588	1.10429	0.560764	0.606462	1.36328	1.44099	0.27746	0.38435	0.485598	0.781616	0.488655	0.338225	0.422317	0.893901
9330154J02Rik	0.127455	0.200126	0.0370877	0.0357706	0.017372	0.0180099	0.0102786	0.0486093	0.0259877	0.0153005	0	0.203699	0.156515	0.0414577	0.0625337	0	0.0408758	0.156737	0	0.118565	0.00692561
9330154K18Rik	0	0	0	0	0	0	0	0	0	0	0	0	0	0	0	0	0	0	0	0	0
9330158H04Rik	0	0	0.0874161	0.0316169	0.0806123	0.0676537	0.0549875	0.0895098	0.0650816	0.00338094	0	0.0036009	0.00384277	0	0	0.00299282	0.0270969	0.00602332	0.0121037	0.00616454	0.0244856
9330159F19Rik	0.030539	0.00757124	0.506526	0.4114	0.424567	0.388373	0.289223	0.238765	0.267753	0.0494921	0.0341968	0.374841	0.325015	0.226484	0.237594	0.0632819	0.18119	0.102868	0.0639821	0.0551466	0.0746736
9330159M07Rik	0.233399	0.294014	0.220268	0.254934	0.216665	0.278102	0.180882	0.413797	0.354991	0.258983	0.183654	0.246797	0.392479	0.526914	0.466895	0.120659	0.214443	0.291405	0.162659	0.211251	0.222112
9330160F10Rik	0	0	0	0	0	0	0	0	0	0	0	0	0	0	0	0	0	0	0	0	0
9330161L09Rik	0.0431337	0.342199	0.10041	0.193689	0.141097	0.146278	0.107078	0.131604	0.105538	0.0310681	0.0322	0.264715	0.388431	0.235707	0.181395	0	0.138332	0.0276747	0.0278059	0.0566471	0
9330162012Rik	1.71868	1.9606	0.810638	0.592693	0.541998	0.399996	0.335581	0.539803	0.586346	0.372186	0.427674	0.310226	0.321867	0.00876923	0.0283442	0.386757	0.331435	0.273876	0.376554	0.368812	0.476099
9330162B11Rik	0	0	0	0	0	0	0	0	0	0	0	0	0	0	0	0	0	0	0	0	0
9330162G02Rik	0	0	0	0	0	0	0	0	0	0	0	0	0	0	0	0	0	0	0	0	0
9330171B17Rik	0	0	0	0	0	0	0	0	0	0	0	0	0	0	0	0	0	0	0	0	0
9330175E14Rik	0	0	0	0	0.0059345	0	0.00190197	0.0332112	0.023674	0.0836297	0.0704246	0.0111338	0.0118817	0.01133	0.00610353	0.0138805	0.0512003	0.0139678	0.107594	0.00476511	0.0520494
9330175M20Rik	0	0	0.0196532	0.0189553	0	0	0	0	0	0	0	0	0.0138231	0	0	0	0	0	0	0.0110875	0
9330178D15Rik	0	0	0	0	0	0	0	0	0	0	0	0	0	0	0	0	0	0	0	0	0
9330179D12Rik	0.115991	0.0287565	0.101255	0	0.355711	0.147509	0.180223	0.132711	0.0946005	0	0	0.133471	0.0237393	0	0	0	0.0557984	0.11163	0.0560795	0	0.0567238
9330182L06Rik	0.370063	0.307619	0.513078	0.537623	0.743234	0.599809	0.470292	0.381896	0.328449	0.00783962	0	0.187867	0.200486	0.10621	0.0732362	0.0208189	0.205947	0.352658	0.031574	0.200118	0.127747
9330182O14Rik	0	0	0	0	0	0	0	0	0	0	0	0	0	0	0	0	0	0	0	0	0
9330185C12Rik	0	0	0	0	0	0	0	0	0	0	0	0	0.034962	1.50024	1.00575	0	0	0	0	0.0560857	0
9330198N18Rik	0	0	0	0	0.0282591	0	0.00810044	0.0527153	0	0	0	0	0	0	0	0	0	0.0221708	0	0	0
9430002A10Rik	0	0	0	0	0	0	0	0	0	0	0	0	0	0	0	0	0	0	0	0	0
9430007A20Rik	0	0	0	0	0	0	0	0	0	0	0	0	0	0	0	0	0	0	0	0	0
9430007M09Rik	0	0	0	0	0	0	0	0	0	0	0	0	0	0	0	0	0	0	0	0	0
9430015G10Rik	8.74639	9.25187	11.7549	11.285	7.16226	7.07919	5.18779	3.50473	3.22432	0.453586	0.391759	11.0128	10.2154	10.6151	10.6129	0.446128	2.93966	1.96036	0.789363	1.1946	1.80978
9430016H08Rik	5.47761	5.08198	4.85965	5.02869	4.38995	4.14866	3.0188	3.63962	3.51441	0.64003	0.708781	3.53908	4.10564	4.2001	4.2488	0.845953	1.81917	1.55417	0.604212	0.967154	1.30168
9430018G01Rik	0.0114664	0.011371	0.0266924	0.0128722	0	0	0	0	0	0	0	0.00879624	0.00938708	0	0.0289325	0	0.00735466	0.0441411	0	0	0
9430020K01Rik	4.34107	4.08272	1.19239	1.22911	5.74926	5.53152	4.04222	5.28916	4.22982	0.544186	0.554452	2.49027	2.76238	2.7041	2.87034	0.938936	3.35526	7.03294	1.28365	6.43685	2.2962
9430021M05Rik	0	0	0	0	0	0	0	0.0547344	0	0	0	0.027524	0	0	0	0	0.0230132	0	0	0	0.116974
9430024E24Rik	0.664791	0.539395	0	0	0	0	0	0	0	0	0	0	0	0	0	0	0	0	0	0	0
9430025C20Rik	0	0	0.0474279	0	0	0	0	0.0155404	0	0.0586989	0.0152093	0.0156294	0	0.0159049	0	0.0129901	0.026136	0	0	0	0
9430034N14Rik	0	0	0	0	0	0	0	0	0	0	0	0	0	0	0	0	0	0	0	0	0
9430037G07Rik	0.263096	0.170157	0.0932001	0.192622	0.130966	0.10668	0.0895235	0.0959777	0.17726	0.082392	0.119551	0.254482	0.0936465	0.223246	0.307876	0.160454	0.102719	0.154125	0.0811146	0.0375567	0.11934
9430037O13Rik	0	0	0	0	0	0	0	0	0	0	0	0	0	0	0	0	0	0	0	0	0
9430038I01Rik	1.62563	1.44867	1.61312	1.37923	1.29267	1.1877	0.844193	1.77711	1.25253	0.312961	0.262845	1.36777	1.39218	1.88312	1.97848	0.296139	0.764008	0.620039	0.526392	0.521435	0.762024
9430041J12Rik	0	0	0	0.0706961	0.0128751	0.0266956	0.0119371	0.0240175	0	0	0	0.0120776	0	0.0491615	0.0264836	0	0.0100982	0	0.0101491	0	0
9430053O09Rik	0	0	0	0	0	0	0	0	0	0	0	0	0	0	0	0	0	0	0	0	0
9430060I03Rik	0.0510249	0.0253002	0.0296951	0.057281	0.104319	0.0648898	0.0629116	0.0973002	0.0416153	0	0	0.117429	0.0417722	0.0398328	0.0643743	0	0.0654561	0	0.0493394	0	0
9430062P05Rik	0	0	0	0	0	0	0	0	0	0	0	0	0	0	0	0	0	0	0	0	0
9430064I24Rik	0	0	0	0	0	0	0	0	0	0	0	0	0	0	0	0	0	0	0	0	0
9430065F17Rik	0.0631826	0.0939856	0.0367705	0.177323	0.180846	0.21427	0.145096	0.457839	0.231889	0.341317	0.212251	0	0	0.0739856	0	0.120854	0.162105	0.182422	0.122191	0.373398	0.288388
9430069I07Rik	0	0	0	0	0	0	0	0	0	0	0	0	0	0	0	0	0	0	0	0	0
9430073C21Rik	0	0	0	0	0	0	0	0	0	0	0	0	0	0	0	0	0	0	0	0	0
9430076C15Rik	0.234216	0.285211	0.2666	0.340266	1.3112	1.30824	0.890032	1.24662	0.900338	0.0248088	0.024427	0.710774	0.690842	0.0322661	0.0188304	0.164706	0.553417	0.517118	0.224258	0.376576	0.433456
9430083B18Rik	0	0	0	0	0	0	0	0	0	0	0	0	0	0	0	0	0	0	0	0	0
9430087B13Rik	0	0	0	0	0	0	0	0	0	0	0	0	0	0	0	0	0	0	0	0	0
9430087J23Rik	0	0	0	0	0	0	0	0	0	0	0	0	0	0	0	0	0	0	0	0	0
9430091E24Rik	0.67607	0.494013	0.372745	0.279617	0.552884	0.362011	0.325585	0.325694	0.609435	0.435698	0.451571	0.682417	1.01956	0.111111	0.0897838	0.476429	0.43364	0.410938	0.206443	0.280382	0.464033
9430092D12Rik	0	0	0	0	0	0	0	0	0	0	0	0	0	0	0	0	0	0	0	0	0
9430093N23Rik	0	0	0	0	0	0	0	0	0	0	0	0	0	0	0	0	0	0	0	0	0
9430097D07Rik	0.0287079	0.0284691	0.100243	0.0644555	0.0469541	0.0243391	0.0230095	0	0	0	0	0.0440457	0.0470042	0.0896436	0.0482915	0	0.0184136	0	0	0	0.0748759
9430098F02Rik	0	0	0	0	0	0	0	0	0	0	0	0	0	0	0	0	0	0	0	0	0
9530002B09Rik	0	0	0	0	0	0	0	0.450247	0.350128	1.97122	2.04303	0	0.0439311	0	0	1.06064	0.585131	0.103289	1.14156	0.599027	0.804776
9530003J23Rik	0	0	0	0	0	0	0	0	0	0	0	0	0	0	0	0	0	0	0	0	0
9530003O04Rik	0	0	0	0	0	0	0	0	0	0	0	0	0	0	0	0	0	0	0	0	0
9530013L04Rik	0	0	0	0	0	0	0	0	0	0	0	0	0	0	0	0	0	0	0	0	0
9530018H14Rik	0	0	0	0	0	0	0	0	0	0	0	0	0	0	0	0	0	0	0	0	0
9530022L04Rik	0	0	0	0	0	0	0	0	0	0	0	0	0	0	0	0	0	0	0	0	0
9530026F06Rik	0	0	0	0	0.0395057	0	0.0124999	0.0368475	0	0	0	0	0	0	0	0	0	0	0	0	0
9530026P05Rik	0.029976	0.022295	0.0348904	0.00841284	0.0122571	0.0635356	0.0271614	0.102891	0.116128	0.0755685	0.0895103	0.344935	0.208592	0	0.00630309	0.114674	0.110555	0.0673145	0.0821265	0.0787346	0.073297
9530027J09Rik	0.102353	0	0.0297832	0	0	0	0	0.0780713	0.0626082	0	0	0.117778	0.0837925	0.359559	0.258262	0	0.0328252	0	0.115467	0.0168024	0.133478
9530034A14Rik	0	0	0	0	0	0	0	0	0	0	0	0	0	0	0	0	0	0	0	0	0
9530034E10Rik	0	0	0	0	0.140395	0	0.0505541	0	0.0700081	0	0	0.395095	0.281089	0.0670095	0	0	0	0	0.0553348	0	0.167911
9530036M11Rik	0.0215885	0	0	0	0	0	0	0.0164669	0	0	0	0	0	0	0	0	0	0	0	0.014176	0
9530036O11Rik	0.0235146	0.0816166	0.0136848	0	0	0	0	0	0	0	0	0.00901945	0	0	0	0	0	0	0	0	0
9530046B11Rik	0	0	0	0	0	0	0	0.0284079	0.0303752	0	0.0278027	0.0285707	0.0609795	0	0.156624	0	0	0	0.0720261	0	0
9530051G07Rik	0	0.0290431	0.0227254	0.0547959	0.0239504	0.0413831	0.0209191	0.0148926	0.0398098	0	0	0.0224669	0.031968	0	0.0164217	0.0062243	0.0250465	0.0313174	0.0125863	0	0
9530052C20Rik	0.408293	0.467188	0.65801	0.564126	0.616427	0.372786	0.351241	0.431213	0.409844	0	0.0234459	0.746899	0.97705	0.147108	0.184912	0	0.181304	0.141056	0.0202464	0.329974	0.061437
9530052E02Rik	0	0	0.0271255	0.0261622	0	0	0	0	0	0.0335717	0	0.0893896	0.0572363	0	0	0.0148589	0	0.0149524	0	0.030606	0
9530053A07Rik	0.0145539	0.0252575	0.00423499	0	0.00892656	0	0.00249283	0.00555062	0.0089025	0	0	0.0279121	0.0297869	0.0255635	0.0520245	0.00927943	0	0.0280135	0	0.0334487	0
9530056K15Rik	0.0744545	0.0553764	0.0216652	0.0208958	0.106554	0.015781	0.0441152	0.0993849	0.0303621	0.0268139	0.0138954	0.0713959	0.0304766	0.334208	0.25049	0	0	0.0238851	0.0599958	0.0488903	0.012137
9530059O14Rik	0	0	0.0153449	0.0148	0	0	0	0	0	0	0	0	0.0161894	0.0205836	0.0277212	0	0	0	0	0	0
9530062K07Rik	0.164259	0.271487	0.446105	0.122932	0.0895529	0.139262	0.0866667	0.250582	0.357246	0.236623	0.408739	0.336023	0.358593	0.042743	0.0921035	0.209459	0.245835	0.316167	0.352961	0.21572	0.571226
9530068E07Rik	48.9606	51.6	76.1759	74.1458	85.6173	88.8386	69.0857	67.0723	67.2493	10.7632	9.85724	83.8041	82.7331	12.6452	13.778	16.7795	41.9865	69.3776	20.5217	59.1315	41.1655
9530077C05Rik	0.439904	0.297439	0.209464	0.202025	0.506919	0.457722	0.343676	0.533819	0.489245	0.0144024	0.0298541	0.383484	0.47472	0.390241	0.538175	0.012749	0.218033	0.0898047	0.0773403	0.210081	0.117343
9530078K11Rik	0	0	0	0	0	0	0	0	0	0	0	0	0	0	0	0	0	0	0	0	0
9530080O11Rik	0.02498	0.0495445	0.0290753	0.0560856	0.0817138	0.0635356	0.0534216	0.0952696	0.142614	0.07197	0.037296	0.114978	0.122701	0.0390015	0.0420206	0	0.12818	0.0320545	0.0322065	0.0656121	0.130306
9530082P21Rik	3.87121	3.93608	3.53219	3.0371	3.72623	3.4858	2.54588	2.00249	1.91616	0.487158	0.690923	3.20186	3.26393	1.16714	1.61678	0.487974	1.6839	1.78147	0.619585	1.54858	1.41008
9530085L11Rik	0	0	0	0	0	0	0	0	0	0	0	0	0	0	0	0	0	0	0	0	0
9530085P06Rik	0	0	0	0	0	0	0	0	0	0	0	0	0	0	0	0	0	0	0	0	0
9530086O07Rik	0	0	0	0	0	0	0	0	0	0	0	0	0	0	0	0	0	0	0	0	0
9530097N15Rik	0	0	0	0	0	0	0	0	0	0	0	0	0	0	0	0	0	0	0	0	0
9630001P10Rik	0	0	0	0.0101519	0	0	0	0	0	0	0	0.0208119	0.0296131	0	0	0	0	0	0	0	0
9630010A21Rik	0	0	0	0	0	0	0	0	0	0	0	0	0	0	0	0	0	0	0	0	0
9630013D21Rik	0	0	0	0	0	0.0232546	0.00720528	0.0313826	0	0.0395125	0	0.0315623	0.0561372	0	0	0.00874414	0.00879657	0.0175984	0.00884089	0	0.0357698
9630013K17Rik	0	0.119586	0	0.225624	0	0.0340793	0.0114035	0.0306604	0	0.0289525	0	0.0308361	0.0658146	0.0941384	0.169043	0	0.0257825	0	0.0259124	0.131974	0.0524201
9630028B13Rik	0.0126514	0	0	0	0	0	0	0	0.0206366	0	0	0.0776425	0.0414288	0	0	0	0.0243442	0	0.0244669	0	0.00824932
9630028H03Rik	0	0	0	0	0	0	0	0.00903215	0	0.0597031	0.0707178	0	0.0193881	0	0	0.0981487	0.045571	0.0379871	0.0381672	0.00777555	0
9630041A04Rik	0	0	0	0	0	0	0	0	0	0	0	0	0.0362183	0	0	0	0	0	0	0	0
[truncated: 46,710 more rows]
