# Supplementary material for: Generation of orthotopically functional salivary gland from embryonic stem cells
Source: Nat Commun. 2018 Oct 11;9:4216. doi: 10.1038/s41467-018-06469-7 (PMC6181987; doi:10.1038/s41467-018-06469-7)
Supplement: Supplementary file 11 — Supplementary Data 5 [file 41467_2018_6469_MOESM11_ESM.xlsx]

## Sheet: Sheet1
#	Uniprot	Protein name	Uniprot name	whole-saliva_1	whole-saliva_2	whole-saliva_3	i-SG_1	i-SG_2	i-SG_3
1	P07724	Serum albumin	Alb	3.77258e+06	3.52078e+06	3.55814e+06	8.93457e+07	8.29262e+07	1.0317e+08
2	P01027	Complement C3	C3	52939.9	74935.6	50253.6	1.58312e+06	1.60225e+06	2.09455e+06
3	Q61838	Pregnancy zone protein	Pzp	112696	46473.6	66822.1	1.63015e+06	1.66737e+06	2.39521e+06
4	Q80XI7	Vomeromodulin	Bpifb9a	2.38234e+07	2.32532e+07	2.24963e+07	1.99906e+08	1.95555e+08	1.5588e+08
5	P00687	Alpha-amylase 1	Amy1	1.91763e+08	1.92446e+08	1.81732e+08	52861.2	106700	161021
6	Q3UU35	Ovostatin homolog	Ovos	3.98836e+07	3.46769e+07	4.21011e+07	3.34062e+06	3.70733e+06	3.49212e+06
7	P28665	Murinoglobulin-1	Mug1	100314	23693.7	78347	641750	701139	950700
8	Q921I1	Serotransferrin	Tf	244428	248915	201218	7.76957e+06	8.07999e+06	9.43838e+06
9	Q6PZE0	Mucin-19	Muc19	3.28301e+07	3.34272e+07	3.45234e+07	428267	462743	1.24202e+06
10	P11276	Fibronectin	Fn1	45988.9	24911.2	28805.6	108028	99284.1	148450
11	Q9D3H2	Odorant-binding protein 1a	Obp1a	1.5878e+07	1.26072e+07	1.28629e+07	5.61342e+07	5.04631e+07	4.55119e+07
12	P15947	Kallikrein-1	Klk1	1.0672e+08	8.8887e+07	1.36731e+08	385555	462377	212879
13	E9Q414	Apolipoprotein B-100	Apob	31985.5	31674	71104.6	29535.7	42732	52683.8
14	P01029	Complement C4-B	C4b	36868	44262.2	61100.8	215737	205159	236918
15	A2AEP0	Odorant-binding protein 1b	Obp1b	3.79476e+07	2.95162e+07	2.80634e+07	1.43539e+08	1.26557e+08	8.40095e+07
16	Q61147	Ceruloplasmin	Cp	33660.7	59803.1	29397.9	603690	668522	797008
17	P20918	Plasminogen	Plg	50418.8	19597.3	25248.8	274887	289368	359217
18	Q91Z98	Chitinase-like protein 4	Chil4	110880	66587.8	192127	3.52673e+07	3.60175e+07	7.56802e+07
19	P06909	Complement factor H	Cfh	25957	34044.8	31035.2	122603	128600	167248
20	P07743	BPI fold-containing family A member 2	Bpifa2	2.00264e+08	2.41177e+08	2.29102e+08	183721	345107	434528
21	P22599	Alpha-1-antitrypsin 1-2	Serpina1b	15154.4	60174.3	75242.3	213371	225122	272239
22	P08071	Lactotransferrin	Ltf	621376	667201	533322	9.0822e+06	9.10793e+06	7.00235e+06
23	P06684	Complement C5	C5	38038.8	84061.1	42342.8	112936	57090.9	88042.6
24	Q8VDD5	Myosin-9	Myh9	25541.8	61576.6	42276.7	285382	221863	247743
25	Q91XA9	Acidic mammalian chitinase	Chia	6.11038e+07	4.88246e+07	3.89518e+07	105382	99206.9	45788.4
26	P50446	Keratin, type II cytoskeletal 6A	Krt6a	11133.2	4773.91	8811.98	449816	500021	375895
27	P18761	Carbonic anhydrase 6	Ca6	6.08401e+07	5.87535e+07	6.31577e+07	1.28567e+06	1.37935e+06	396444
28	Q91X72	Hemopexin	Hpx	93596.5	96291.2	74301.3	2.92177e+06	2.95841e+06	4.08403e+06
29	P23953	Carboxylesterase 1C	Ces1c	52699.8	31881.9	62040.3	1.40686e+06	1.4965e+06	1.72491e+06
30	P57780	Alpha-actinin-4	Actn4	29592.9	313031	30954.1	366725	380496	330037
31	P35441	Thrombospondin-1	Thbs1	30257.3	51926.9	33248.4	178609	41631.1	88778.7
32	Q9DBD0	Inhibitor of carbonic anhydrase	Ica	93035.6	42154.1	101879	164307	147013	195451
33	P02088	Hemoglobin subunit beta-1	Hbb-b1	32711	101621	73642.1	4.16879e+07	4.49651e+07	5.97601e+07
34	A6X935	Inter alpha-trypsin inhibitor, heavy chain 4	Itih4	39764.4	29374.2	61936.1	200350	239680	297225
35	Q00623	Apolipoprotein A-I	Apoa1	118205	52307.9	122141	3.31475e+06	3.51835e+06	4.76388e+06
36	P11591	Major urinary protein 5	Mup5	5.55086e+06	4.57677e+06	6.46549e+06	1.41591e+07	1.57344e+07	1.63835e+07
37	P07759	Serine protease inhibitor A3K	Serpina3k	36155.5	80319.8	36676.8	647152	689770	879267
38	Q9Z0L8	Gamma-glutamyl hydrolase	Ggh	3.99982e+07	3.52386e+07	2.65027e+07	80715.8	79287.7	80861.3
39	O08677	Kininogen-1	Kng1	41860	50770	29647	1.42181e+06	1.49473e+06	1.75261e+06
40	P32261	Antithrombin-III	Serpinc1	27587.5	67424.4	30723.2	611735	715702	841702
41	P04186	Complement factor B	Cfb	74669.9	38441	68649.9	265308	303268	356415
42	Q61702	Inter-alpha-trypsin inhibitor heavy chain H1	Itih1	45193.7	42692.2	41693.2	116418	117200	108916
43	P21614	Vitamin D-binding protein	Gc	43173.2	33712.1	33361.4	690630	706920	833188
44	P29699	Alpha-2-HS-glycoprotein	Ahsg	72082.5	57958.5	48938.9	1.41367e+06	1.72579e+06	1.55227e+06
45	P01942	Hemoglobin subunit alpha	Hba	34031.3	22362.3	66295.3	6.71422e+07	7.0582e+07	1.05536e+08
46	P68372	Tubulin beta-4B chain	Tubb4b	25935.1	16298.6	12369.7	1.56185e+06	1.65673e+06	2.24756e+06
47	P13020	Gelsolin	Gsn	149761	131141	143473	739900	785879	836762
48	P06728	Apolipoprotein A-IV	Apoa4	55472.2	32123.8	103739	621800	639918	799799
49	P19221	Prothrombin	F2	123356	42798.7	47111.1	162136	141817	221237
50	Q5BKQ4	Inactive pancreatic lipase-related protein 1	Pnliprp1	90056.2	35397	44074.7	3.57271e+06	3.82808e+06	670501
51	O70362	Phosphatidylinositol-glycan-specific phospholipase D	Gpld1	29373.9	29221.6	30665	63402.6	59271.1	94389.4
52	P07744	Keratin, type II cytoskeletal 4	Krt4	29267.8	28394.8	22676.9	2.85101e+06	3.07875e+06	2.65316e+06
53	P10107	Annexin A1	Anxa1	35603.4	58374.2	113241	4.00959e+06	4.37523e+06	4.09629e+06
54	P08730	Keratin, type I cytoskeletal 13	Krt13	36827.3	157390	19726.4	3.23098e+06	3.1291e+06	2.95966e+06
55	Q61207	Prosaposin	Psap	685300	622012	527610	2.96188e+06	3.05012e+06	1.52727e+06
56	P52480	Pyruvate kinase PKM	Pkm	154025	161058	98436.2	1.83137e+06	1.95794e+06	2.04601e+06
57	P02816	Prolactin-inducible protein homolog	Pip	9.78529e+07	9.63317e+07	8.22611e+07	1.99747e+07	2.13936e+07	5.18698e+06
58	Q01853	Transitional endoplasmic reticulum ATPase	Vcp	23758.6	20082.2	19431.2	799882	818100	1.07094e+06
59	Q8BND5	Sulfhydryl oxidase 1	Qsox1	757417	677260	697285	2.23032e+06	2.30882e+06	2.18892e+06
60	P58252	Elongation factor 2	Eef2	199353	167746	237294	970420	985116	1.12772e+06
61	P24549	Retinal dehydrogenase 1	Aldh1a1	122628	89758.9	90346.1	1.58134e+06	1.75221e+06	3.18601e+06
62	P60710	Actin, cytoplasmic 1	Actb	458597	451126	305464	5.05878e+06	4.54513e+06	5.14219e+06
63	P02815	Mucin-like protein 2	Mucl2	675417	1.00148e+06	665268	351246	218996	30797.6
64	O70570	Polymeric immunoglobulin receptor	Pigr	7.12702e+06	6.17811e+06	7.7246e+06	2.78178e+06	3.00964e+06	3.18518e+06
65	P11499	Heat shock protein HSP 90-beta	Hsp90ab1	28261	123336	42985	1.00425e+06	1.01994e+06	1.36216e+06
66	P49183	Deoxyribonuclease-1	Dnase1	5.82419e+07	5.3884e+07	4.75896e+07	2.51814e+06	2.52496e+06	684566
67	P36369	Kallikrein 1-related peptidase b26	Klk1b26	3.00142e+06	1.13877e+06	4.05538e+06	26238.6	71058.4	57811.4
68	Q6GQT1	Alpha-2-macroglobulin-P	A2m	69462.1	16738.7	51895.1	38632.9	50642.5	17244.4
69	O09131	Glutathione S-transferase omega-1	Gsto1	52183	95202.5	74945.3	4.45929e+06	5.74545e+06	5.11537e+06
70	P63017	Heat shock cognate 71 kDa protein	Hspa8	42601.7	113479	54558.7	1.5081e+06	1.57542e+06	2.04827e+06
71	Q61129	Complement factor I	Cfi	373544	34965.8	67518.2	153406	151794	158182
72	Q68FD5	Clathrin heavy chain 1	Cltc	29655.4	56506.2	43626	239228	268567	408121
73	Q19LI2	Alpha-1B-glycoprotein	A1bg	9463.33	45510	34729.7	47616.6	35551.9	60373.6
74	Q01339	Beta-2-glycoprotein 1	Apoh	263695	169949	72792	383955	337410	374079
75	P01132	Pro-epidermal growth factor	Egf	650925	503913	664548	82817.9	87425.5	76455.2
76	Q6JHY2	Submandibular gland protein C	Muc19	902761	963995	1.02258e+06	14822.9	102273	124192
77	P11679	Keratin, type II cytoskeletal 8	Krt8	73719.1	64779.3	97146.7	1.08624e+06	1.0915e+06	1.28808e+06
78	P68369	Tubulin alpha-1A chain	Tuba1a	117494	266611	139171	1.79427e+06	2.19546e+06	3.11053e+06
79	Q61703	Inter-alpha-trypsin inhibitor heavy chain H2	Itih2	45981.5	42896.8	27583.8	100853	115705	128797
80	Q7M747	Secretoglobin family 2B member 24	Scgb2b24	388177	197941	174543	1.13836e+06	1.20847e+06	195889
81	Q6UGQ3	Secretoglobin family 2B member 2	Scgb2b2	3.24156e+06	1.19483e+06	1.43789e+06	8.05416e+07	8.07372e+07	2.68088e+07
82	P26040	Ezrin	Ezr	182784	38737.2	114197	406734	411631	633263
83	Q3UV17	Keratin, type II cytoskeletal 2 oral	Krt76	71019.9	75573.5	49500.4	1.13807e+06	1.16972e+06	2.51599e+06
84	O89020	Afamin	Afm	99162.5	63904	27031.1	331867	331702	431686
85	P27773	Protein disulfide-isomerase A3	Pdia3	115084	56017.1	122460	908337	915140	1.79869e+06
86	P10126	Elongation factor 1-alpha 1	Eef1a1	72228.5	93325.9	48729	2.64317e+06	2.68793e+06	3.51576e+06
87	Q9JKF1	Ras GTPase-activating-like protein IQGAP1	Iqgap1	73999.8	106707	154058	152364	168209	176308
88	Q61646	Haptoglobin	Hp	270171	217741	242808	1.77701e+06	1.90248e+06	731861
89	Q9ESB3	Histidine-rich glycoprotein	Hrg	26014.9	22682	37652.4	294910	313914	415168
90	O88968	Transcobalamin-2	Tcn2	3.99422e+06	3.51091e+06	2.69803e+06	214352	165243	136009
91	P47739	Aldehyde dehydrogenase, dimeric NADP-preferring	Aldh3a1	115139	119391	90589.7	2.51849e+06	2.59421e+06	1.96688e+06
92	Q9JI02	Secretoglobin family 2B member 20	Scgb2b20	598575	187631	249291	2.88148e+06	3.25219e+06	103897
93	Q61598	Rab GDP dissociation inhibitor beta	Gdi2	104800	1.11775e+06	1.01739e+06	566810	610547	634639
94	P01872	Ig mu chain C region	Ighm	68469.5	50301.5	96660.3	39977.5	40369.6	32451.9
95	Q91VI7	Ribonuclease inhibitor	Rnh1	12639.8	80500.1	63142.6	389331	393677	404734
96	P11590	Major urinary protein 4	Mup4	5.32997e+06	6.08364e+06	5.99485e+06	2.30488e+07	2.6727e+07	2.70935e+07
97	Q61247	Alpha-2-antiplasmin	Serpinf2	66062.6	75788.1	63593	203109	237514	247895
98	P17563	Selenium-binding protein 1	Selenbp1	33700.1	58767.4	93554	833013	938339	1.32013e+06
99	P40142	Transketolase	Tkt	106144	97903.1	66338.2	933262	997637	992653
100	P17182	Alpha-enolase	Eno1	118244	123345	87231.1	1.30923e+06	1.38003e+06	1.52764e+06
101	Q9QWL7	Keratin, type I cytoskeletal 17	Krt17	44530.2	57334.9	43027	415394	407640	368279
102	Q64727	Vinculin	Vcl	21003.5	16724.4	32166.6	189327	164581	170315
103	Q01279	Epidermal growth factor receptor	Egfr	52211.4	51505.2	45078.2	30052.2	16842.2	12880.7
104	P09103	Protein disulfide-isomerase	P4hb	112083	59202.5	58779	408208	506624	722206
105	P17879	Heat shock 70 kDa protein 1B	Hspa1b	67336.3	74158.2	52451.5	371818	388659	273198
106	P26262	Plasma kallikrein	Klkb1	14910.8	51666	26104.1	82093.5	83462.4	95957.9
107	P42703	Leukemia inhibitory factor receptor	Lifr	45280.7	59461.9	28718.9	74926	44055.9	34056.3
108	P07356	Annexin A2	Anxa2	145772	114387	91932.6	998199	1.10421e+06	1.00469e+06
109	Q8K0Y2	Keratin, type I cuticular Ha3-I	Krt33a	9251.88	10667.1	12197.5	104585	121520	14659.1
110	E9Q557	Desmoplakin	Dsp	95517.8	44043.2	38555.6	139939	135847	141043
111	P21981	Protein-glutamine gamma-glutamyltransferase 2	Tgm2	32323.2	164827	31231.2	575723	604337	910973
112	P21956	Lactadherin	Mfge8	36982.8	55359.5	38803.6	201281	216637	105013
113	P19001	Keratin, type I cytoskeletal 19	Krt19	49387.6	55721.9	79979.5	1.23199e+06	1.20506e+06	1.28782e+06
114	Q922U2	Keratin, type II cytoskeletal 5	Krt5	149020	223169	135863	1.12293e+06	941897	283138
115	Q3TTY5	Keratin, type II cytoskeletal 2 epidermal	Krt2	15433.2	30977.9	39468.5	127456	124502	231308
116	P05064	Fructose-bisphosphate aldolase A	Aldoa	76054.1	69047.2	60314	812347	864354	919083
117	P07758	Alpha-1-antitrypsin 1-1	Serpina1a	382154	326038	308753	1.26874e+06	1.17569e+06	1.55541e+06
118	P10649	Glutathione S-transferase Mu 1	Gstm1	156468	89555.9	68072.5	1.89082e+06	2.00134e+06	2.25642e+06
119	Q8BH35	Complement component C8 beta chain	C8b	31000.2	33463.4	60081.6	44273.4	20706.9	29278.3
120	P19096	Fatty acid synthase	Fasn	57389.7	20888.1	12306.9	102533	132842	138706
121	P08226	Apolipoprotein E	Apoe	42392.4	45165.5	132490	164028	175638	158573
122	Q99M73	Keratin, type II cuticular Hb4	Krt84	31260.5	29371.3	26990.9	229016	232603	299438
123	Q9DBB9	Carboxypeptidase N subunit 2	Cpn2	30872	52567.7	41800.5	97047.2	115504	155217
124	Q00612	Glucose-6-phosphate 1-dehydrogenase X	G6pdx	93557.2	55437.3	50857.5	407377	446409	414565
125	P09813	Apolipoprotein A-II	Apoa2	38013.5	41963.8	52571	258930	318819	569696
126	Q60997	Deleted in malignant brain tumors 1 protein	Dmbt1	39277.4	91279.6	86123.7	956992	1.05771e+06	896466
127	Q8VCT4	Carboxylesterase 1D	Ces1d	29332.1	113648	37984.4	384258	414642	560884
128	P81117	Nucleobindin-2	Nucb2	434496	387216	301174	76537.6	90695.9	117171
129	P97290	Plasma protease C1 inhibitor	Serping1	30756.4	58274.6	159840	155417	148693	190843
130	Q07968	Coagulation factor XIII B chain	F13b	54624.3	53152.7	63320.9	34269	21256.6	55266.1
131	Q8K182	Complement component C8 alpha chain	C8a	42503.7	27178	24667.2	41788.9	32262.8	25192
132	Q8K1H9	Odorant-binding protein 2a	Obp2a	1.06948e+07	8.18207e+06	8.266e+06	6.44451e+07	6.6414e+07	7.41753e+07
133	Q8VDN2	Sodium/potassium-transporting ATPase subunit alpha-1	Atp1a1	69408.5	87406.6	47776.3	339315	333081	495245
134	Q9DCD0	6-phosphogluconate dehydrogenase, decarboxylating	Pgd	83790.7	48455.5	359050	737099	753907	797246
135	Q9JM84	Cystatin 10	Cst10	1.82806e+07	1.61607e+07	9.17952e+06	19553.8	28857.1	17796.5
136	Q03401	Cysteine-rich secretory protein 1	Crisp1	1.2368e+07	1.04397e+07	8.52079e+06	152158	152251	97578.3
137	Q91WP6	Serine protease inhibitor A3N	Serpina3n	25406.8	19682.8	27057.9	203592	236960	433171
138	P24270	Catalase	Cat	63917.1	62940.6	34842	545199	628404	576496
139	O08709	Peroxiredoxin-6	Prdx6	58976.6	46959.1	115583	3.54833e+06	3.81219e+06	5.11067e+06
140	Q61704	Inter-alpha-trypsin inhibitor heavy chain H3	Itih3	70378	48107.7	114171	102739	119906	169475
141	Q99K51	Plastin-3	Pls3	66671.9	35873.3	35588.2	169821	148736	160672
142	P33267	Cytochrome P450 2F2	Cyp2f2	59527	18351.2	75968.9	624913	662058	820113
143	P04104	Keratin, type II cytoskeletal 1	Krt1	61578.6	56262.9	54239.7	494850	529340	688530
144	P56480	ATP synthase subunit beta, mitochondrial	Atp5b	92846.3	92553.3	92998.3	900454	955655	1.19626e+06
145	Q02053	Ubiquitin-like modifier-activating enzyme 1	Uba1	60763.5	27224.3	93743.7	236351	212920	283539
146	P35700	Peroxiredoxin-1	Prdx1	115808	104527	125670	1.65016e+06	1.64345e+06	2.00425e+06
147	P08074	Carbonyl reductase [NADPH] 2	Cbr2	110434	77522.7	83765.7	5.27857e+06	5.51512e+06	7.04748e+06
148	P11859	Angiotensinogen	Agt	2.26237e+06	2.46433e+06	1.29613e+06	80293.8	103920	81533
149	Q9DCV7	Keratin, type II cytoskeletal 7	Krt7	47152.8	25092	26233.6	590948	541155	629635
150	Q8CG14	Complement C1s-A subcomponent	C1sa	784936	106717	50919.1	134630	28248.2	152413
151	P06151	L-lactate dehydrogenase A chain	Ldha	70912.1	52879.5	55673.8	987781	1.06832e+06	1.40406e+06
152	Q06890	Clusterin	Clu	126582	91045.2	140117	1.21695e+06	1.26276e+06	1.73148e+06
153	P11247	Myeloperoxidase	Mpo	294192	302275	96414.4	347192	328569	362890
154	Q62471	Vomeronasal secretory protein 1	Lcn3	281713	198308	184255	1.19706e+07	1.27677e+07	1.55432e+07
155	P07901	Heat shock protein HSP 90-alpha	Hsp90aa1	117065	97035.2	41491.1	586915	615711	876278
156	Q03265	ATP synthase subunit alpha, mitochondrial	Atp5a1	55437.1	31788.8	34277.1	649336	652651	723280
157	P17751	Triosephosphate isomerase	Tpi1	50717.4	36431.7	32089.6	881517	965647	1.15238e+06
158	P63101	14-3-3 protein zeta/delta	Ywhaz	55374.7	54283.1	37593.4	1.38174e+06	1.50495e+06	1.7893e+06
159	Q99KI0	Aconitate hydratase, mitochondrial	Aco2	15679.3	71611.2	25639.2	201369	241323	287260
160	P20029	78 kDa glucose-regulated protein	Hspa5	54961	51704.9	55086	401282	447094	738704
161	Q02819	Nucleobindin-1	Nucb1	315936	250688	232216	172682	241085	265489
162	Q61414	Keratin, type I cytoskeletal 15	Krt15	110511	49904.8	22250	1.22918e+06	1.29247e+06	266737
163	Q62472	Vomeronasal secretory protein 2	Lcn4	331752	264230	243604	8.05438e+06	8.46684e+06	8.49102e+06
164	P06683	Complement component C9	C9	50651.4	47057.2	59721.7	45402	33964.7	54787.4
165	P29788	Vitronectin	Vtn	29125	17943.2	26771.8	106979	87329.4	124566
166	Q9JII6	Alcohol dehydrogenase [NADP(+)]	Akr1a1	64760.5	49098.9	46962	348849	380837	437659
167	Q9Z2K1	Keratin, type I cytoskeletal 16	Krt16	74073.2	17064.9	9606.98	243825	276053	528636
168	P08249	Malate dehydrogenase, mitochondrial	Mdh2	107624	52453.9	201877	598789	652714	786435
169	Q64437	Alcohol dehydrogenase class 4 mu/sigma chain	Adh7	49310.6	30655.2	60409.8	891388	933168	909751
170	P16858	Glyceraldehyde-3-phosphate dehydrogenase	Gapdh	62610.6	104475	47144.8	1.40141e+06	1.42158e+06	2.06115e+06
171	P24527	Leukotriene A-4 hydrolase	Lta4h	171484	151257	162798	174638	195075	199060
172	P00757	Kallikrein 1-related peptidase-like b4	Klk1b4	1.14374e+06	477154	1.48977e+06	25121.3	24392.4	32077.4
173	Q9D154	Leukocyte elastase inhibitor A	Serpinb1a	34641.8	66309.2	47312.2	372904	396519	355794
174	O88342	WD repeat-containing protein 1	Wdr1	64288.2	62510.9	24615.9	418819	441954	402149
175	P01898	H-2 class I histocompatibility antigen, Q10 alpha chain	H2-Q10	144532	51661.5	87856.6	145714	95077.6	91016.1
176	P02535	Keratin, type I cytoskeletal 10	Krt10	16408.3	21963.4	23757.5	790821	812000	1.24409e+06
177	P48036	Annexin A5	Anxa5	33012.8	60593	63437.5	1.40799e+06	1.37583e+06	1.67321e+06
178	A2BGH0	BPI fold-containing family B member 4	Bpifb4	34790.6	50992.1	37398.6	612985	653702	1.20065e+06
179	P18242	Cathepsin D	Ctsd	358870	371529	332556	216480	216274	235425
180	P16546	Spectrin alpha chain, non-erythrocytic 1	Sptan1	30465.5	27400.8	21123.6	72057.8	68289.2	110460
181	Q6URW6	Myosin-14	Myh14	71412.3	14262.1	107907	135041	102341	153928
182	O35640	Annexin A8	Anxa8	57686.3	34333.1	40173.6	335813	403298	400979
183	O35639	Annexin A3	Anxa3	80657.1	34728.2	66595.7	677481	655200	767809
184	O88844	Isocitrate dehydrogenase [NADP] cytoplasmic	Idh1	78841.6	56358.2	69071.6	372116	376931	482581
185	Q06770	Corticosteroid-binding globulin	Serpina6	32106.7	44977.8	38368	203652	172509	282011
186	O88783	Coagulation factor V	F5	39461.4	29935.8	57377.5	32552	54614.3	38958.4
187	P52430	Serum paraoxonase/arylesterase 1	Pon1	133199	170036	120496	98673.3	126924	145544
188	P70124	Serpin B5	Serpinb5	130759	58964.1	269912	448395	475382	430150
189	O08692	Neutrophilic granule protein	Ngp	549028	687556	398380	1.32666e+06	1.45447e+06	1.45832e+06
190	P16301	Phosphatidylcholine-sterol acyltransferase	Lcat	113940	66420.7	106130	36366.5	34226.1	14722.8
191	Q8K0E8	Fibrinogen beta chain	Fgb	26183.9	22423	12580.7	195292	239211	276770
192	E9PV24	Fibrinogen alpha chain	Fga	31241.4	67187.1	59870.9	168698	176169	239963
193	Q9JHR7	Insulin-degrading enzyme	Ide	64917.6	48572.5	44847.7	194851	195964	217001
194	Q8CG16	Complement C1r-A subcomponent	C1ra	19232	82647.8	74219.9	104025	15089.6	19200.7
195	Q61233	Plastin-2	Lcp1	50023.4	95462.3	62032.1	129339	142168	141537
196	P47738	Aldehyde dehydrogenase, mitochondrial	Aldh2	133131	81909	80254.5	373741	382927	468193
197	Q8VCS0	N-acetylmuramoyl-L-alanine amidase	Pglyrp2	59909.1	44981.5	34191.2	31854.1	53617.4	46127.1
198	Q64726	Zinc-alpha-2-glycoprotein	Azgp1	23879.8	31515	52139.8	135707	139637	189320
199	Q61176	Arginase-1	Arg1	76903.1	57890.9	49149.2	343216	395475	399486
200	Q60864	Stress-induced-phosphoprotein 1	Stip1	39529.8	41128.1	38748.8	139526	137826	188313
201	Q9CPV4	Glyoxalase domain-containing protein 4	Glod4	33783.3	118389	41251.7	256137	257719	331889
202	Q9D733	Pancreatic secretory granule membrane major glycoprotein GP2	Gp2	961024	725937	948873	1.14993e+06	1.18165e+06	2.87562e+06
203	P03953	Complement factor D	Cfd	23460.1	51853.5	56309.5	105034	123343	94375.4
204	P06745	Glucose-6-phosphate isomerase	Gpi	39213.4	46541.9	67726.9	346613	397679	441810
205	Q9R0P5	Destrin	Dstn	74284.6	30866.7	87557.7	492075	531580	587626
206	P09411	Phosphoglycerate kinase 1	Pgk1	52546.5	58344.1	102937	764574	780671	892799
207	Q76MZ3	Serine/threonine-protein phosphatase 2A 65 kDa regulatory subunit A alpha isoform	Ppp2r1a	22640.9	106651	96308.1	160886	158630	187708
208	Q9R098	Hepatocyte growth factor activator	Hgfac	14202.8	27564.2	63318.6	24856.9	43984.6	47479.5
209	Q9WVA4	Transgelin-2	Tagln2	48354.8	47358	44647.2	817801	859755	950014
210	O09049	Regenerating islet-derived protein 3-gamma	Reg3g	114221	56531.7	93267	2.74776e+06	3.07693e+06	3.78969e+06
211	P08113	Endoplasmin	Hsp90b1	127506	40610	106929	307637	237339	423691
212	P47791	Glutathione reductase, mitochondrial	Gsr	102595	105908	159438	394397	420053	607771
213	O70456	14-3-3 protein sigma	Sfn	66971.3	75971.3	54065.7	2.18271e+06	2.33214e+06	1.95482e+06
214	P99029	Peroxiredoxin-5, mitochondrial	Prdx5	96967.4	54884.9	56511.5	427168	467904	661418
215	Q8VCM7	Fibrinogen gamma chain	Fgg	76935.3	66480.6	45368.4	274741	271538	359557
216	P49182	Heparin cofactor 2	Serpind1	24875.4	23119.4	221762	70622.9	50033.9	63437.6
217	P03958	Adenosine deaminase	Ada	102486	95844.9	95410.8	344167	387064	399022
218	P00329	Alcohol dehydrogenase 1	Adh1	73577.9	75493	50023.4	105997	117811	101245
219	Q07797	Galectin-3-binding protein	Lgals3bp	127877	79922.6	95903.2	241629	261934	302821
220	Q91WP0	Mannan-binding lectin serine protease 2	Masp2	11298.8	7399.39	14029.7	22688.9	27994.7	74116.8
221	O88569	Heterogeneous nuclear ribonucleoproteins A2/B1	Hnrnpa2b1	66060.7	15621.9	15042.3	231957	254326	310612
222	P42932	T-complex protein 1 subunit theta	Cct8	106782	59584	38757.8	202257	202292	213686
223	P40124	Adenylyl cyclase-associated protein 1	Cap1	43954	56365.6	60698.3	324715	359060	380936
224	Q9CQV3	Serpin B11	Serpinb11	367416	331593	392885	386102	390306	373175
225	P14152	Malate dehydrogenase, cytoplasmic	Mdh1	79429.1	164644	72120.8	638521	651276	718544
226	Q9R269	Periplakin	Ppl	44498.9	52177.7	46033.2	69433.8	77544.6	41060.5
227	Q9R111	Guanine deaminase	Gda	65763	24830.2	87236	214500	213084	211776
228	Q9D7P9	Serpin B12	Serpinb12	55998.8	36918.4	30675	321986	324751	267699
229	P15946	Kallikrein 1-related peptidase b11	Klk1b11	5.37113e+06	2.26425e+06	6.03949e+06	58869.8	42157.5	40429
230	Q8C6C9	Protein LEG1 homolog	Leg1	2.77388e+06	2.62186e+06	1.95907e+06	91331.1	103686	105283
231	P51885	Lumican	Lum	52618.2	19755.9	133551	120125	83643.8	103794
232	P08607	C4b-binding protein	C4bpa	40394.3	14730.3	55190.6	79521	28025.3	78692.7
233	P08003	Protein disulfide-isomerase A4	Pdia4	18822.5	16418	30603.6	233061	222122	417183
234	Q9QXC1	Fetuin-B	Fetub	132031	61483.4	118801	716520	734973	1.00917e+06
235	P05784	Keratin, type I cytoskeletal 18	Krt18	34161.6	37590.2	38530.3	249994	273626	373708
236	Q9JJN5	Carboxypeptidase N catalytic chain	Cpn1	25544.9	72817.3	30939.6	30708.1	32802.6	29913
237	Q8BHN3	Neutral alpha-glucosidase AB	Ganab	54003.7	219549	214751	91073	116180	129750
238	P15626	Glutathione S-transferase Mu 2	Gstm2	106130	129294	57244.8	327193	372944	394865
239	P60843	Eukaryotic initiation factor 4A-I	Eif4a1	169166	102130	140158	272318	320444	327059
240	P05202	Aspartate aminotransferase, mitochondrial	Got2	37122.5	88585.1	90934	253767	260033	285407
241	P70389	Insulin-like growth factor-binding protein complex acid labile subunit	Igfals	108659	21656.4	80267.2	31240.5	21606.4	31802.8
242	Q64291	Keratin, type I cytoskeletal 12	Krt12	106186	19477.1	28325.5	253956	282573	42635.7
243	P17742	Peptidyl-prolyl cis-trans isomerase A	Ppia	139717	106283	140043	2.52149e+06	2.68184e+06	3.02593e+06
244	Q61759	Kallikrein 1-related peptidase b21	Klk1b21	1.12795e+06	587510	1.49626e+06	14656.4	11549.1	7176.93
245	P61161	Actin-related protein 2	Actr2	25507.9	23093.2	22631.3	238865	241685	266729
246	Q00897	Alpha-1-antitrypsin 1-4	Serpina1d	49466	31582.7	44541.2	1.25043e+06	1.45799e+06	1.58506e+06
247	Q08189	Protein-glutamine gamma-glutamyltransferase E	Tgm3	20441.5	29294.2	36216	148611	156416	169195
248	Q60854	Serpin B6	Serpinb6	32890.9	37025.3	30336.1	344528	341530	399165
249	Q9JHU4	Cytoplasmic dynein 1 heavy chain 1	Dync1h1	111509	69745.2	65193.3	59229.2	67316.7	95886.6
250	Q61316	Heat shock 70 kDa protein 4	Hspa4	26584.6	15334.3	29776.9	67563.3	55337.6	86788.1
251	P00920	Carbonic anhydrase 2	Ca2	44852.3	36642	30390.1	487317	496534	841739
252	O88947	Coagulation factor X	F10	22784.2	24670.9	26547.8	31502.8	101953	47223.2
253	P11088	Filaggrin (Fragment)	Flg	128235	78958.4	139882	110945	113238	164833
254	P23492	Purine nucleoside phosphorylase	Pnp	24124.1	122186	52639.3	277772	307904	406130
255	P48758	Carbonyl reductase [NADPH] 1	Cbr1	33112	28740.3	3.56281e+06	189366	201428	239669
256	Q07456	Protein AMBP	Ambp	67470.7	17171.1	124621	129237	69244.1	123229
257	Q8CI94	Glycogen phosphorylase, brain form	Pygb	42856.7	37070.6	46008.1	118190	124333	174248
258	Q8CIT9	Suprabasin	Sbsn	56372.6	57081.9	48970.3	42654.9	46264.9	58420.3
259	Q60590	Alpha-1-acid glycoprotein 1	Orm1	7047.22	5090.23	5863.81	154047	117584	317773
260	P09581	Macrophage colony-stimulating factor 1 receptor	Csf1r	38532.3	39731	45608.3	25689.8	35926.5	24776.9
261	P16125	L-lactate dehydrogenase B chain	Ldhb	71083.5	36598.7	26248.5	507232	603713	772948
262	Q02257	Junction plakoglobin	Jup	44279.6	31465.4	24224.5	197886	257181	211745
263	Q8CIZ8	von Willebrand factor	Vwf	91624	65788.7	13727.6	31762	24001	20480.6
264	P20060	Beta-hexosaminidase subunit beta	Hexb	283494	171445	290222	84346.4	77266.5	84465.1
265	Q05816	Fatty acid-binding protein, epidermal	Fabp5	89883.7	73836.9	98387.3	780601	825692	618935
266	P97347	Repetin	Rptn	6954.2	15306.3	4170.05	98139.9	114856	122600
267	P01869	Ig gamma-1 chain C region, membrane-bound form	Ighg1	20178.4	54840.9	53291.7	29652.4	47337.3	125049
268	P24472	Glutathione S-transferase A4	Gsta4	106419	39015.3	26593.1	2.03642e+06	2.07633e+06	2.06215e+06
269	Q61781	Keratin, type I cytoskeletal 14	Krt14	63734.2	50071.7	24025.8	323285	359576	371647
270	P45700	Mannosyl-oligosaccharide 1,2-alpha-mannosidase IA	Man1a1	181124	86151.8	173283	23054.9	27851.8	27267.3
271	P10605	Cathepsin B	Ctsb	119514	138537	126200	121440	77760.6	156567
272	P15948	Kallikrein 1-related peptidase b22	Klk1b22	1.04137e+06	377968	1.44112e+06	35906.4	50572.1	30119.8
273	Q6ZQ38	Cullin-associated NEDD8-dissociated protein 1	Cand1	17676	17438	13977.2	97040.8	91363	130183
274	P11680	Properdin	Cfp	64364.9	16294	35983.1	17405.3	34678.7	27277.2
275	P97371	Proteasome activator complex subunit 1	Psme1	7263.03	15414.3	24485.6	197926	173355	144658
276	P14211	Calreticulin	Calr	22960.9	28605.1	36458.1	252430	288938	449574
277	Q91V92	ATP-citrate synthase	Acly	170971	124658	156887	75399.5	103738	147848
278	Q61362	Chitinase-3-like protein 1	Chi3l1	25258.3	85514.3	84072.3	288616	302964	371802
279	P50247	Adenosylhomocysteinase	Ahcy	30198.5	21516.8	22662.3	155938	174799	208660
280	P97467	Peptidyl-glycine alpha-amidating monooxygenase	Pam	109146	187749	119782	33985	179376	78123.7
281	P48678	Prelamin-A/C	Lmna	21071.9	26807.4	22920.7	135676	105480	131282
282	O35744	Chitinase-like protein 3	Chil3	337920	378735	305827	326722	339584	481835
283	P51881	ADP/ATP translocase 2	Slc25a5	19860.1	54989.9	29973.4	265974	293777	402907
284	Q9EQK5	Major vault protein	Mvp	12517.3	9276.56	8764.68	79541	81872.3	97281.4
285	P15949	Kallikrein 1-related peptidase b9	Klk1b9	548589	195534	746075	31160.1	93822.6	134279
286	P04071	Kallikrein 1-related peptidase b16	Klk1b16	986743	373561	1.13446e+06	38376.7	23338	18222.7
287	P61982	14-3-3 protein gamma	Ywhag	8396.21	11544.5	13864.2	127773	89003.7	160029
288	Q8R121	Protein Z-dependent protease inhibitor	Serpina10	51560.4	53669.1	20304.6	35820.5	31143.8	22020.6
289	P19157	Glutathione S-transferase P 1	Gstp1	49005.2	71811.4	10522.1	348067	367663	460522
290	P02089	Hemoglobin subunit beta-2	Hbb-b2	24418.8	18461.4	24276.1	1.26161e+07	1.42528e+07	2.19976e+07
291	P06801	NADP-dependent malic enzyme	Me1	27975.2	25949.9	33854.3	161885	175986	171394
292	O88593	Peptidoglycan recognition protein 1	Pglyrp1	1.45552e+06	1.51644e+06	1.37208e+06	1.41235e+06	1.42576e+06	1.34865e+06
293	Q00724	Retinol-binding protein 4	Rbp4	33907.8	9143.46	25322.6	49560.3	46136	78819.9
294	Q9DBJ1	Phosphoglycerate mutase 1	Pgam1	8029.21	35211.4	31202.1	234566	247878	297086
295	P46664	Adenylosuccinate synthetase isozyme 2	Adss	13054.4	14906.3	11175.7	132453	133722	137982
296	Q8BH61	Coagulation factor XIII A chain	F13a1	44076.8	17519.9	18488.8	10526	21907.8	14654.1
297	P55065	Phospholipid transfer protein	Pltp	84630.3	76547.5	59623.2	36347	25433.8	33303.1
298	Q93092	Transaldolase	Taldo1	47577.8	103338	125378	352539	344820	333835
299	Q7TNG5	Echinoderm microtubule-associated protein-like 2	Eml2	80211.1	61807.5	27034.4	192788	214811	397513
300	P45376	Aldose reductase	Akr1b1	57855.2	29331.2	23392.9	231851	219270	225291
301	Q9D6P8	Calmodulin-like protein 3	Calml3	72965.4	30102.1	52533.5	517668	602810	405053
302	Q8VDM4	26S proteasome non-ATPase regulatory subunit 2	Psmd2	54726.5	65321.2	50524.5	41181.1	39779.5	50238.6
303	P01867	Ig gamma-2B chain C region	Igh-3	18922.2	26361.2	23551.2	51364.6	33189.4	14913.1
304	P62806	Histone H4	Hist1h4a	253057	219581	197588	4.83188e+06	4.95677e+06	5.34792e+06
305	O89053	Coronin-1A	Coro1a	47717.4	38501.8	27539.6	100916	113052	108984
306	P70274	Selenoprotein P	Selenop	81696.1	15188.5	45915.9	19952.4	46373.2	46044.5
307	Q00898	Alpha-1-antitrypsin 1-5	Serpina1e	56038.1	72126.5	9737.62	27504	436147	438416
308	Q80YC5	Coagulation factor XII	F12	11763.3	11942.9	9218.54	39106.9	22484.5	81919.9
309	P98064	Mannan-binding lectin serine protease 1	Masp1	160003	128071	173105	16562.8	15078.8	20339.6
310	Q7TPR4	Alpha-actinin-1	Actn1	287664	247668	249770	70849.8	63922.2	82313.5
311	P97449	Aminopeptidase N	Anpep	77798.9	53545.8	63388.2	43874.5	68735.5	62668.5
312	P68040	Receptor of activated protein C kinase 1	Rack1	20206.4	6387.92	16181.9	84171.3	73421.1	245133
313	Q61171	Peroxiredoxin-2	Prdx2	137475	77931.4	35550.1	858425	872098	1.31816e+06
314	O35350	Calpain-1 catalytic subunit	Capn1	116045	43463.3	17253.2	63453.2	59690.6	44566.7
315	P14602	Heat shock protein beta-1	Hspb1	97979.2	95945.8	218289	437063	438282	422619
316	Q8C1E1	BPI fold-containing family B member 2	Bpifb2	372494	394631	403360	640124	708408	1.99377e+06
317	Q9D1A2	Cytosolic non-specific dipeptidase	Cndp2	24556.8	401317	44921.2	75286	78703.1	95348.7
318	Q9CRB6	Tubulin polymerization-promoting protein family member 3	Tppp3	61989.6	13858.5	21153.1	454522	482516	755283
319	Q62266	Cornifin-A	Sprr1a	30003.6	42837.3	32582.1	2.28192e+06	2.30632e+06	2.05344e+06
320	Q9JKR6	Hypoxia up-regulated protein 1	Hyou1	67967.9	22835.7	14928.4	39518.3	38101.1	83605.3
321	P01887	Beta-2-microglobulin	B2m	459139	392229	217688	188734	141353	164459
322	Q03734	Serine protease inhibitor A3M	Serpina3m	82438.1	27385.2	39097.9	29779	23768	33080.6
323	Q9DBP5	UMP-CMP kinase	Cmpk1	106987	24093.1	149499	176535	189096	223748
324	Q9Z1Q5	Chloride intracellular channel protein 1	Clic1	13080.2	15977.6	9374.3	170496	186559	771141
325	Q9QWK4	CD5 antigen-like	Cd5l	15317.9	15778.1	34113.6	61772.2	34044.6	49265
326	P24369	Peptidyl-prolyl cis-trans isomerase B	Ppib	101612	105135	149345	408561	461132	768662
327	Q01768	Nucleoside diphosphate kinase B	Nme2	17002.5	7262.41	17457.4	50802.7	51167.5	70669.6
328	Q8CGR5	Kallikrein-14	Klk14	140434	192566	123308	304215	294259	297794
329	Q91WR8	Glutathione peroxidase 6	Gpx6	392757	60025.9	71686	2.86261e+06	3.20424e+06	4.35429e+06
330	P62962	Profilin-1	Pfn1	121989	108697	72913.9	1.08918e+06	1.265e+06	1.43421e+06
331	P41317	Mannose-binding protein C	Mbl2	35699.1	43732	34187.2	20982.4	33340.9	55301.2
332	P50580	Proliferation-associated protein 2G4	Pa2g4	18690.8	11063.6	15085	72461.1	91332.1	104829
333	Q61730	Interleukin-1 receptor accessory protein	Il1rap	51723.4	95240.5	66440.3	44750.7	56527.7	49331.6
334	Q9QUR6	Prolyl endopeptidase	Prep	44229.1	24828	16901.9	84944.1	115925	156917
335	Q8BU51	BPI fold-containing family B member 6	Bpifb6	25013.6	14481.5	44597.1	135960	161449	232272
336	P30275	Creatine kinase U-type, mitochondrial	Ckmt1	20435	20795.9	111526	171011	162382	196405
337	P11087	Collagen alpha-1(I) chain	Col1a1	63796.8	35583.8	88630.1	50633.7	82890	81115.4
338	Q8VCG4	Complement component C8 gamma chain	C8g	29942.5	23697.7	37107.6	33398.4	38187	49412.5
339	O70400	PDZ and LIM domain protein 1	Pdlim1	63879.1	33559.9	81245.7	160161	182792	159197
340	P01878	Ig alpha chain C region	-	42518.2	47279.1	30458.3	17564.1	17193.8	19283.7
341	P80318	T-complex protein 1 subunit gamma	Cct3	61412.5	33130.3	60697	105254	128684	108419
342	P97298	Pigment epithelium-derived factor	Serpinf1	46152.6	23862.6	63590.3	24144.9	23911.4	28235.8
343	P03987	Ig gamma-3 chain C region	-	26059.7	36855.7	23772.3	25303.5	36900.8	22044.3
344	P14206	40S ribosomal protein SA	Rpsa	33474.9	34441.2	58033.8	187533	197541	259736
345	P80314	T-complex protein 1 subunit beta	Cct2	10417.5	34229.2	12516	141695	146934	190337
346	Q91YR9	Prostaglandin reductase 1	Ptgr1	48136.4	42258.9	36837.2	147327	170216	140615
347	Q99LC5	Electron transfer flavoprotein subunit alpha, mitochondrial	Etfa	26416.1	13870.4	28601.9	69020.9	91306	118255
348	Q60605	Myosin light polypeptide 6	Myl6	51041.3	63101.1	57649.3	403906	450775	497078
349	P11589	Major urinary protein 2	Mup2	37293.2	16052.9	42671.9	61722.7	67667.6	114593
350	P62908	40S ribosomal protein S3	Rps3	13560	19052.3	3975.03	138638	134125	177975
351	O88312	Anterior gradient protein 2 homolog	Agr2	18170	26898.5	19629	711349	817061	1.49683e+06
352	P52196	Thiosulfate sulfurtransferase	Tst	4735.49	14961	6799.73	236052	254311	394087
353	P68254	14-3-3 protein theta	Ywhaq	37423.8	23963	18386	307538	336108	405831
354	P62137	Serine/threonine-protein phosphatase PP1-alpha catalytic subunit	Ppp1ca	15144.4	24212.2	10879.5	66561.3	67567.5	95286.3
355	Q923D2	Flavin reductase (NADPH)	Blvrb	56697.2	24747.5	33208.8	104924	133191	190762
356	P62259	14-3-3 protein epsilon	Ywhae	16688.8	41679.9	53642.7	401930	366155	529113
357	Q09PK2	Retroviral-like aspartic protease 1	Asprv1	69391.7	25574.4	66250	203556	259658	171538
358	P39654	Arachidonate 15-lipoxygenase	Alox15	15478.4	45239.1	59849.2	52526.7	70511	53357.8
359	Q9CPY7	Cytosol aminopeptidase	Lap3	25126.6	12624.2	27661.1	68871.7	82035.3	80437
360	P61205	ADP-ribosylation factor 3	Arf3	45967.4	35418.2	18081.9	186865	194088	231507
361	Q9JM83	Calmodulin-4	Calm4	134953	134307	85392.4	223554	264695	297620
362	Q8C1A5	Thimet oligopeptidase	Thop1	9530.38	18426.5	232873	63088.5	91042.7	100377
363	Q61900	Submaxillary gland androgen-regulated protein 3A	Smr3a	1.23682e+07	5.54864e+07	5.26771e+07	20564.7	53879.6	18803.9
364	P31725	Protein S100-A9	S100a9	1.07214e+06	1.06974e+06	796379	2.11012e+06	2.45503e+06	1.97354e+06
365	P51174	Long-chain specific acyl-CoA dehydrogenase, mitochondrial	Acadl	72729	30041.1	71053.1	88910	85223.5	113185
366	P10518	Delta-aminolevulinic acid dehydratase	Alad	98856.7	65733.3	27048.1	95666.9	105383	136197
367	P18760	Cofilin-1	Cfl1	42430.4	48247.4	35443.2	451223	466139	552093
368	P23188	Furin	Furin	53774.8	37818.4	114344	20684.5	28864.6	25557.9
369	P51910	Apolipoprotein D	Apod	20529.9	30521.6	15029.4	48285.7	39686.8	65422.7
370	P62196	26S protease regulatory subunit 8	Psmc5	40055.4	22637.5	7703.6	32409.3	54232.6	82308.6
371	Q0P557	Mitochondria-eating protein	Spata18	22699.4	12697.9	78231.5	99044.7	109891	154024
372	Q9D8N0	Elongation factor 1-gamma	Eef1g	130627	77037.7	105433	63385.7	86888.5	77384.2
373	P80316	T-complex protein 1 subunit epsilon	Cct5	13909.5	8720.55	6229.94	41500.2	38210.6	55988
374	Q8VCT3	Aminopeptidase B	Rnpep	123426	74109.9	62972.7	130993	162065	166171
375	Q8R016	Bleomycin hydrolase	Blmh	34552.3	17915.5	26703.9	97759.8	128327	119421
376	P15945	Kallikrein 1-related peptidase b5	Klk1b5	2.40072e+06	2.59456e+06	2.99268e+06	108689	79399	63358.5
377	P62810	WAP four-disulfide core domain protein 18	Wfdc18	4.22031e+06	4.57197e+06	4.01306e+06	1.28432e+07	1.33552e+07	1.14701e+07
378	P70168	Importin subunit beta-1	Kpnb1	15900.1	36005.5	85048.6	56828	121711	73827.2
379	P21180	Complement C2	C2	8941.86	12977.4	25445.1	20519.2	20510.6	17029.5
380	Q9CPU0	Lactoylglutathione lyase	Glo1	32560.2	35097.4	52845.8	343478	416125	400767
381	P33587	Vitamin K-dependent protein C	Proc	13188.5	26402.4	2336.85	6519.77	62330.4	108926
382	Q00493	Carboxypeptidase E	Cpe	137712	115092	109221	41258.4	28324.5	56555.4
383	P40936	Indolethylamine N-methyltransferase	Inmt	15553.1	5426.23	30213.1	254480	240662	385124
384	P39039	Mannose-binding protein A	Mbl1	57088.8	4153.74	5500.23	21072.1	12309.7	17344.3
385	Q9D819	Inorganic pyrophosphatase	Ppa1	24805.6	4170.89	3326.49	51459.6	34959.2	73343.7
386	Q8BTM8	Filamin-A	Flna	10706.4	7231.94	7733.99	42806.2	38907.5	26988.2
387	P70296	Phosphatidylethanolamine-binding protein 1	Pebp1	4528.91	8687.68	5764.07	362384	366220	460888
388	P28798	Granulins	Grn	61925.6	59282.9	40696	37611.8	22514.2	30502.6
389	P62827	GTP-binding nuclear protein Ran	Ran	30635.5	45025.8	17818.3	325157	337935	397597
390	Q8R1F1	Niban-like protein 1	Fam129b	7447.84	6115.84	7039.53	68586.9	39290.5	82678
391	Q03402	Cysteine-rich secretory protein 3	Crisp3	570274	289037	548327	37267.6	46532.2	101729
392	Q8BG05	Heterogeneous nuclear ribonucleoprotein A3	Hnrnpa3	142163	21213.5	32363.8	195443	155190	224911
393	Q9JHY3	WAP four-disulfide core domain protein 12	Wfdc12	7.69793e+06	8.17078e+06	5.31527e+06	93593.9	95595.9	146042
394	P63158	High mobility group protein B1	Hmgb1	88896.8	35147.8	63449.5	115577	119684	151645
395	O09159	Lysosomal alpha-mannosidase	Man2b1	103786	42167.3	109181	37365.2	47436.7	35612.7
396	P46412	Glutathione peroxidase 3	Gpx3	38319.9	44065.8	46278.7	93012.3	110213	144824
397	P14847	C-reactive protein	Crp	107265	23308.6	138968	41024.8	21300.8	48971.2
398	Q61114	BPI fold-containing family B member 1	Bpifb1	49826.6	130707	178068	54300.3	70140.5	131293
399	P98086	Complement C1q subcomponent subunit A	C1qa	28234.8	15345.9	33623.1	111911	201617	14445.2
400	Q3THE2	Myosin regulatory light chain 12B	Myl12b	39061.3	25303.1	24687.5	179436	150673	146262
401	Q62188	Dihydropyrimidinase-related protein 3	Dpysl3	29823.4	9419.69	11425.8	49699.9	112260	95964.4
402	Q62009	Periostin	Postn	13773.2	13776.5	28951.5	15248.4	35567.8	43721.9
403	P60335	Poly(rC)-binding protein 1	Pcbp1	12418.9	4664.49	9053.58	121277	125813	146025
404	Q9Z2W0	Aspartyl aminopeptidase	Dnpep	144037	73627.1	146764	70332.8	79872.1	79832.9
405	Q9JHH6	Carboxypeptidase B2	Cpb2	168010	23291.4	10070.7	27987	23566.3	56058.1
406	Q9WU78	Programmed cell death 6-interacting protein	Pdcd6ip	20513.8	23459.6	17373.7	74134	55256.2	83286.9
407	Q60930	Voltage-dependent anion-selective channel protein 2	Vdac2	40071.4	2681.93	15439.3	129288	145382	215659
408	P12388	Plasminogen activator inhibitor 2, macrophage	Serpinb2	41055.3	27625.1	13429.3	111702	126360	94147.2
409	P97315	Cysteine and glycine-rich protein 1	Csrp1	14735.4	14148.9	14776.4	35372.2	46297.1	22964.5
410	P13634	Carbonic anhydrase 1	Ca1	6317.17	4757.2	4600.43	123395	121408	238429
411	P63038	60 kDa heat shock protein, mitochondrial	Hspd1	29632.9	98508.8	41126.3	91991.2	112996	125046
412	Q61508	Extracellular matrix protein 1	Ecm1	27925.5	26724.8	15294.4	44471	50099.9	42010.8
413	P14869	60S acidic ribosomal protein P0	Rplp0	3947.91	9974.94	23194.7	52464.5	55238.3	74155.1
414	O35685	Nuclear migration protein nudC	Nudc	10978.5	7381.45	12013.3	95197.5	97245.2	155740
415	P08228	Superoxide dismutase [Cu-Zn]	Sod1	58174.6	26469.8	34108.1	1.06231e+06	1.03902e+06	1.35672e+06
416	Q8JZM8	Mucin-4	Muc4	14582.5	25321.8	34154.2	80426.2	100347	64186.4
417	Q9Z2U1	Proteasome subunit alpha type-5	Psma5	22336.1	7539.43	40542.5	131369	137062	175294
418	Q9Z1Q9	Valine--tRNA ligase	Vars	5261.72	8345.2	7859.11	55925.9	59109.9	79526.5
419	Q9Z1N5	Spliceosome RNA helicase Ddx39b	Ddx39b	154607	16678.4	11310.3	109569	143653	143186
420	P17710	Hexokinase-1	Hk1	9514.26	146796	26145.4	58211	63102.5	89369.2
421	Q08879	Fibulin-1	Fbln1	12098.3	4396.44	22035.6	5836.71	6224.54	5027.22
422	P80315	T-complex protein 1 subunit delta	Cct4	62999.9	3540.7	3157.76	58734.6	69032.5	78223.3
423	Q99PT1	Rho GDP-dissociation inhibitor 1	Arhgdia	6050.12	10164.4	22964.1	274328	295245	313200
424	P97361	BPI fold-containing family A member 1	Bpifa1	49725.8	19768.7	118215	1.94448e+06	2.08048e+06	3.1701e+06
425	Q9WVJ3	Carboxypeptidase Q	Cpq	47953.3	31995.2	47201.4	40380.9	36276.7	50968.1
426	P61979	Heterogeneous nuclear ribonucleoprotein K	Hnrnpk	9144.21	17395.6	13958.3	152471	180066	213814
427	P46471	26S protease regulatory subunit 7	Psmc2	380823	459869	474078	42893.8	50856.5	90685.2
428	P39876	Metalloproteinase inhibitor 3	Timp3	44372.7	11212.7	50055	11756.8	13710.3	4680.07
429	Q9R0P3	S-formylglutathione hydrolase	Esd	6514.78	11635.7	5898.52	124409	126440	132352
430	Q9CQV8	14-3-3 protein beta/alpha	Ywhab	28400.7	36521.1	22937.6	229959	226635	253698
431	Q9JMH6	Thioredoxin reductase 1, cytoplasmic	Txnrd1	32628.3	11292.1	12333.5	44390	49044.4	62358.2
432	P97321	Prolyl endopeptidase FAP	Fap	1193.07	3781.17	1177.84	2228.42	4073.89	1646.19
433	Q9DAU7	WAP four-disulfide core domain protein 2	Wfdc2	260830	198954	219589	492820	531575	577472
434	Q60994	Adiponectin	Adipoq	11083.6	14996.5	11446	46561	37727.7	46312
435	O35930	Platelet glycoprotein Ib alpha chain	Gp1ba	6637.74	12707.7	23131.8	3164.57	5248.64	4542.22
436	P62880	Guanine nucleotide-binding protein G(I)/G(S)/G(T) subunit beta-2	Gnb2	33152.9	28253.1	46616.7	131984	142958	191458
437	P56567	Cystatin-A	Csta	38543.5	42083.4	49299.7	323637	339721	314690
438	P33622	Apolipoprotein C-III	Apoc3	103010	80428.1	43577.4	40316.7	71156.7	95242.5
439	P21460	Cystatin-C	Cst3	394413	349126	292214	212352	230437	214293
440	P60766	Cell division control protein 42 homolog	Cdc42	40218	30796.6	17806.8	127867	146000	136511
441	P49722	Proteasome subunit alpha type-2	Psma2	32828.6	7998.65	12974.7	64179.3	78144.9	97995.4
442	P26350	Prothymosin alpha	Ptma	10317.4	29078.4	27042.4	206257	233528	227002
443	O08795	Glucosidase 2 subunit beta	Prkcsh	11394.4	14911.9	21158.7	46807.2	43596.6	76543.4
444	Q61599	Rho GDP-dissociation inhibitor 2	Arhgdib	76598.6	44231.7	45832.8	133617	148660	115104
445	Q922R8	Protein disulfide-isomerase A6	Pdia6	18891.6	13601.1	17144	108371	117385	203896
446	P16015	Carbonic anhydrase 3	Ca3	18447.2	7508.95	12907.2	7003.44	25718.6	11047.3
447	B1AQ75	Keratin, type I cuticular Ha6	Krt36	29221.7	13859.2	16271.5	116733	125957	157655
448	Q8K354	Carbonyl reductase [NADPH] 3	Cbr3	105411	122716	104404	72090.5	69744.8	90099.4
449	Q9CQI6	Coactosin-like protein	Cotl1	17482.8	31025.9	9221.01	143818	154639	129489
450	P49935	Pro-cathepsin H	Ctsh	59904.6	56070	27585.2	14955.3	24584.2	20774.6
451	P97429	Annexin A4	Anxa4	17572.7	30243.8	22589.6	46902.3	62218.8	85969
452	P26041	Moesin	Msn	76300.8	5866.69	5017.19	32865.9	40948.7	47266.6
453	P56399	Ubiquitin carboxyl-terminal hydrolase 5	Usp5	15464.2	12727.4	4555.96	50633.1	59440.7	75887.4
454	P10639	Thioredoxin	Txn	48296.2	170259	107077	457596	498132	559967
455	Q04447	Creatine kinase B-type	Ckb	14262.3	9132.3	285611	82948.8	141915	120652
456	P61089	Ubiquitin-conjugating enzyme E2 N	Ube2n	11798.7	16014.4	17272.6	94454	88585.2	115334
457	P26443	Glutamate dehydrogenase 1, mitochondrial	Glud1	65830.7	46920.4	3968.83	181653	62674.2	179453
458	P80313	T-complex protein 1 subunit eta	Cct7	1.24424e+06	11582.7	925956	43913.7	58355.8	65370.7
459	P26039	Talin-1	Tln1	19183.7	9925.56	10624.7	13050.8	20635.8	18682.6
460	P47757	F-actin-capping protein subunit beta	Capzb	47160.3	24367.7	44789.4	92118.2	86772.5	84148.8
461	Q8CIF4	Biotinidase	Btd	9569.88	4897.74	39428.6	28384	40299.6	31098.8
462	P70441	Na(+)/H(+) exchange regulatory cofactor NHE-RF1	Slc9a3r1	5895.72	5989.54	26669.8	35054	167969	178497
463	Q8R0W0	Epiplakin	Eppk1	38612.5	18062.4	14030.4	54437.1	70847.3	57128.3
464	P06797	Cathepsin L1	Ctsl	113991	120085	79367.5	58651.2	54367	84475.4
465	Q64516	Glycerol kinase	Gk	24237.4	1747.78	36225	27843	25484.8	22474
466	P97372	Proteasome activator complex subunit 2	Psme2	11411.8	12930.5	10436.2	34358.9	46335.3	57550.1
467	Q9EPK6	Nucleotide exchange factor SIL1	Sil1	30995	33735.6	46406.7	42740.8	47335	49048.7
468	Q8BP47	Asparagine--tRNA ligase, cytoplasmic	Nars	8676.22	11296.9	36911.3	56167.5	18443.3	32781.3
469	Q62426	Cystatin-B	Cstb	6889.48	40333.5	50122.2	428166	435585	428907
470	Q62465	Synaptic vesicle membrane protein VAT-1 homolog	Vat1	143142	97513.8	2895.74	40810.1	52004.6	47140.1
471	Q3TXS7	26S proteasome non-ATPase regulatory subunit 1	Psmd1	16342	31008	7823.32	47986.7	46905.4	72263.1
472	P50516	V-type proton ATPase catalytic subunit A	Atp6v1a	7034.33	15436.7	4974.22	56983.3	49353.6	61062.3
473	P99024	Tubulin beta-5 chain	Tubb5	21597.8	2273.22	17887.3	72908.8	115669	128643
474	Q9WTM5	RuvB-like 2	Ruvbl2	6511.07	19640.4	10079.5	52036.4	52336.9	78684.1
475	Q9QXS1	Plectin	Plec	26630.3	9376.54	2072.79	9696.26	18282.5	13890.1
476	Q99LX0	Protein DJ-1	Park7	16864.7	5098.48	25124.2	246289	267344	325022
477	P31532	Serum amyloid A-4 protein	Saa4	112666	92666.2	24977.1	11412.4	13921.3	15243.3
478	Q3ULJ0	Glycerol-3-phosphate dehydrogenase 1-like protein	Gpd1l	24902.3	23564.4	14580	48122.5	85976.4	91233.7
479	Q61765	Keratin, type I cuticular Ha1	Krt31	13722	3817.36	2211.44	13459.3	21062.5	3434.55
480	P63028	Translationally-controlled tumor protein	Tpt1	57370.6	55599.8	5195.28	175555	212776	189198
481	P97807	Fumarate hydratase, mitochondrial	Fh	12279	13209	36098.4	20124.4	22342.5	42420.4
482	P08752	Guanine nucleotide-binding protein G(i) subunit alpha-2	Gnai2	18810.2	22599.5	6873.08	104007	102956	123453
483	Q9EPB4	Apoptosis-associated speck-like protein containing a CARD	Pycard	26245.4	17115.3	27583.3	45730.6	55302.9	54347.1
484	Q6IMF0	Keratin, type II cuticular 87	Krt87	566.541	1113.12	609.788	31052.2	40974.6	18554.3
485	P24452	Macrophage-capping protein	Capg	13371.1	11300.6	9170.16	148981	164011	124724
486	P47911	60S ribosomal protein L6	Rpl6	11423.2	3528.67	16127.6	47049.8	44301.4	49570.8
487	P62821	Ras-related protein Rab-1A	Rab1A	20390.5	45134.7	726.963	16509.8	46405	55074.6
488	P27661	Histone H2AX	H2afx	49291.3	37168.6	12593.9	362272	376966	432247
489	Q99KC8	von Willebrand factor A domain-containing protein 5A	Vwa5a	163966	73371.9	72939.1	49103.4	27571.8	57981.6
490	P17156	Heat shock-related 70 kDa protein 2	Hspa2	22274.6	30430.9	14383.8	83194.8	89486.6	122902
491	Q8R081	Heterogeneous nuclear ribonucleoprotein L	Hnrnpl	5446.89	17046.9	20058.9	42085.3	38683.5	50412.8
492	Q7TSV4	Phosphoglucomutase-2	Pgm2	11391.3	2104.57	2048.38	31893.2	50064.5	73114.9
493	P47878	Insulin-like growth factor-binding protein 3	Igfbp3	2129.26	87189.4	80365.9	43523.7	43677.1	54040.6
494	P11352	Glutathione peroxidase 1	Gpx1	8939	11102.4	6432.18	54823.8	61289.6	124551
495	Q9QWR8	Alpha-N-acetylgalactosaminidase	Naga	38753.6	45256.6	64457.6	75266.3	88906.3	141248
496	O55143	Sarcoplasmic/endoplasmic reticulum calcium ATPase 2	Atp2a2	4661.83	3094.93	6169.29	93423.9	44444.6	65762.2
497	P60122	RuvB-like 1	Ruvbl1	12556.9	5660.24	3738.44	32637.3	31613.6	56175
498	Q02105	Complement C1q subcomponent subunit C	C1qc	11279.4	25053.2	22312.1	13150.7	86692.9	27131.1
499	Q80ZU7	BPI fold-containing family B member 3	Bpifb3	28934.6	3799.7	14737.4	145629	153084	59804
500	Q9Z0J0	Epididymal secretory protein E1	Npc2	147299	124931	65456.6	186874	186572	145014
501	P11672	Neutrophil gelatinase-associated lipocalin	Lcn2	226157	254271	164005	568151	636750	851377
502	G3X9C2	F-box only protein 50	Nccrp1	4298.93	20762	29738.4	61246.4	67183	45133.1
503	P68510	14-3-3 protein eta	Ywhah	12315.2	49463.8	5054.81	64381.9	73107	85830.2
504	Q9QUM9	Proteasome subunit alpha type-6	Psma6	14485.5	8592.28	12374.8	111850	80126.1	139676
505	P09405	Nucleolin	Ncl	33548.7	12649.5	2180.92	42717.2	45515.4	66579
506	P08905	Lysozyme C-2	Lyz2	196035	175678	143994	688334	731089	783725
507	O35381	Acidic leucine-rich nuclear phosphoprotein 32 family member A	Anp32a	19337	2432.39	4066.65	32056.2	46382.7	58144.2
508	Q62422	Osteoclast-stimulating factor 1	Ostf1	24426.1	6977.15	31439.5	58613.6	62672.8	47432.8
509	Q9R0Y5	Adenylate kinase isoenzyme 1	Ak1	81316.5	30964.1	38422	87743.9	92284.2	126101
510	P47856	Glutamine--fructose-6-phosphate aminotransferase [isomerizing] 1	Gfpt1	54832.3	22150	39237.2	24100.8	35037.9	36883.4
511	P48722	Heat shock 70 kDa protein 4L	Hspa4l	11965.8	13262.9	13563	37431.1	32831.7	52865
512	P45952	Medium-chain specific acyl-CoA dehydrogenase, mitochondrial	Acadm	14746	25238.8	18358	63170.3	96418	83406.2
513	Q9DCX2	ATP synthase subunit d, mitochondrial	Atp5h	79574.3	39555.4	50117.1	49810.9	72849	65062.4
514	P21107	Tropomyosin alpha-3 chain	Tpm3	8962.89	8827.37	6499.97	143821	142236	134922
515	Q99JY9	Actin-related protein 3	Actr3	41864.6	39909.1	18266.7	133997	146597	139407
516	O54990	Prominin-1	Prom1	10410	41922	21900.8	77912.3	70476.9	74684
517	Q61699	Heat shock protein 105 kDa	Hsph1	6402.04	14862.7	31399	30848.2	19433.7	43569.8
518	P12246	Serum amyloid P-component	Apcs	2768.66	6072.21	8062.52	66403.1	64443.5	52241.8
519	P12710	Fatty acid-binding protein, liver	Fabp1	58173.8	21623.9	7259.82	19683.8	13692.7	14942.9
520	Q8BPB5	EGF-containing fibulin-like extracellular matrix protein 1	Efemp1	2767.8	4559.47	4066.28	6167.93	6317.22	5536.7
521	P47754	F-actin-capping protein subunit alpha-2	Capza2	7237.89	11640.3	18312.1	44142.2	35538.5	56187
522	P07309	Transthyretin	Ttr	23595.8	17635.8	25847.4	56086.5	51097.9	63459.7
523	Q8VHD8	Hornerin	Hrnr	9541.58	4922.31	13851.9	25748.7	22387.7	29875.3
524	Q9CXI5	Mesencephalic astrocyte-derived neurotrophic factor	Manf	23111	38765.4	16741	90496.8	106327	163873
525	P43277	Histone H1.3	Hist1h1d	14004.7	23045.1	20680.1	145965	78234.7	112760
526	Q9WV54	Acid ceramidase	Asah1	11583.9	23506.6	11439.2	31116.3	18693.1	34048.6
527	Q9CQW3	Vitamin K-dependent protein Z	Proz	4220.55	2327.4	5943.82	5612.19	2306.1	2535.2
528	P62242	40S ribosomal protein S8	Rps8	49993.2	72224.8	39122.4	87205.7	92995.4	84108.1
529	P62270	40S ribosomal protein S18	Rps18	18176	16941.5	3577.07	67807.2	72310.3	45072
530	P57776	Elongation factor 1-delta	Eef1d	15254.2	27910.3	23912.7	83319.8	89891	81176.1
531	P14824	Annexin A6	Anxa6	52902.3	23963.9	2548.95	19947.5	24373	32190.6
532	P70158	Acid sphingomyelinase-like phosphodiesterase 3a	Smpdl3a	107860	93224.2	94702.8	42949	36610.9	39316.6
533	Q99KK7	Dipeptidyl peptidase 3	Dpp3	37864.3	13130.3	35457.8	68120.6	64922.2	81493.5
534	Q9Z2U0	Proteasome subunit alpha type-7	Psma7	6167.08	16571.7	12533.3	138497	139352	170384
535	Q8CGP2	Histone H2B type 1-P	Hist1h2bp	121261	108919	122339	899258	761418	1.28225e+06
536	P30115	Glutathione S-transferase A3	Gsta3	4099.06	556.045	6896.97	82165.3	82748.2	99753.8
537	Q03311	Cholinesterase	Bche	16431	17155.3	16739.5	8621.17	9630.69	9069.73
538	P97494	Glutamate--cysteine ligase catalytic subunit	Gclc	20158.9	26954.8	16189.9	46515.7	61690.4	73848.4
539	P50543	Protein S100-A11	S100a11	14907.5	14175	95006.7	304706	367304	484288
540	Q9D0K2	Succinyl-CoA:3-ketoacid coenzyme A transferase 1, mitochondrial	Oxct1	6654.98	11795.6	9615.45	22652.6	37560.3	39516.9
541	P80317	T-complex protein 1 subunit zeta	Cct6a	8706.04	6089.84	2172.25	60704.3	63697.6	70406.8
542	Q91XV3	Brain acid soluble protein 1	Basp1	4651.44	2888.63	6674.13	43535.6	41811.6	91635.6
543	Q8BG32	26S proteasome non-ATPase regulatory subunit 11	Psmd11	5331.63	10162.9	10554.4	31331.9	41265.7	43582.9
544	Q9Z331	Keratin, type II cytoskeletal 6B	Krt6b	18018.8	21539.5	36919.2	390633	414750	402267
545	P30681	High mobility group protein B2	Hmgb2	16266.6	14482	12132.6	65213.4	78176.1	76391
546	P97805	Protein FAM3D	Fam3d	112357	106832	65654.8	253724	189825	87063.2
547	Q01149	Collagen alpha-2(I) chain	Col1a2	19765.1	14672.4	33908.9	10711.6	89814.5	21025
548	A1L317	Keratin, type I cytoskeletal 24	Krt24	1506.05	11430.5	3509.17	77820.7	71686.2	150423
549	Q9WV32	Actin-related protein 2/3 complex subunit 1B	Arpc1b	33263.7	5626.01	6200.12	70743.4	79663.5	88963.9
550	Q60597	2-oxoglutarate dehydrogenase, mitochondrial	Ogdh	19006.2	128059	3527.29	32720.2	26434.4	45025.1
551	Q62351	Transferrin receptor protein 1	Tfrc	3468.45	8833.28	1334.76	8207.21	2332.95	21455.5
552	P62814	V-type proton ATPase subunit B, brain isoform	Atp6v1b2	10063.2	7791.43	6820.08	27417.8	30835.6	34089.5
553	Q6P069	Sorcin	Sri	3893.62	9478.35	8560.4	156239	156482	227618
554	P26231	Catenin alpha-1	Ctnna1	79491.1	68498.9	24619.1	42681.6	40421.8	48135
555	Q9D8E6	60S ribosomal protein L4	Rpl4	3585.2	707.915	5309.17	16773	13638.9	28604.3
556	P16675	Lysosomal protective protein	Ctsa	50962.3	53195.1	54710.1	25609.2	15425.8	46609.2
557	Q9Z2M7	Phosphomannomutase 2	Pmm2	4056.88	25397.4	12818.2	69038.8	79288.9	97455
558	Q6P1F6	Serine/threonine-protein phosphatase 2A 55 kDa regulatory subunit B alpha isoform	Ppp2r2a	15818.6	7134.23	13280	35545.8	42077	38425.6
559	Q9JM14	5'(3')-deoxyribonucleotidase, cytosolic type	Nt5c	2502.96	41496.7	6934.18	39308	45616	66006.3
560	P21300	Aldose reductase-related protein 1	Akr1b7	4790.46	4411.03	5676.04	18984	19184.4	12582.8
561	Q9CWJ9	Bifunctional purine biosynthesis protein PURH	Atic	13122.8	22582.1	1948.93	57795.4	59930.2	56783.9
562	Q9CQ60	6-phosphogluconolactonase	Pgls	8801.15	1358.98	3988.27	52074.1	45061	56133.6
563	Q9WTP7	GTP:AMP phosphotransferase AK3, mitochondrial	Ak3	21679.1	7714.32	34336.2	34318.3	36562.2	45172.3
564	P01791	Ig heavy chain V region HPCM6	-	100628	1833.83	28449	2264.8	2409.32	3660.67
565	P20152	Vimentin	Vim	18686.7	18004.2	15438.2	51371.2	59878.4	60504.9
566	Q63844	Mitogen-activated protein kinase 3	Mapk3	32185.7	28182.7	20721.2	28885.6	27739.9	40114.4
567	Q6ZWX6	Eukaryotic translation initiation factor 2 subunit 1	Eif2s1	15504.7	1721.4	15210.8	19587	20457.3	26293.4
568	O88456	Calpain small subunit 1	Capns1	3538.15	19915.8	13056	75570.1	79355.3	79799.9
569	P04919	Band 3 anion transport protein	Slc4a1	6301.77	4231.89	16628.2	76773.7	76755.3	131364
570	Q99J77	Sialic acid synthase	Nans	49333.9	10181.9	50139	73295.2	72007.1	86949.9
571	P15327	Bisphosphoglycerate mutase	Bpgm	802.021	3202.77	4844.23	49495.2	49967.3	61205.7
572	Q8K0C9	GDP-mannose 4,6 dehydratase	Gmds	3062.01	2194.41	10998.1	29968	27325.7	36415.3
573	P34928	Apolipoprotein C-I	Apoc1	13205.4	4344.63	18557.9	48268.4	53141.2	70721.4
574	O09061	Proteasome subunit beta type-1	Psmb1	7303.56	3058.74	4189.75	60033.7	63307.7	77949.3
575	P16110	Galectin-3	Lgals3	10773.5	9897.4	11870.7	273497	253854	223671
576	P15105	Glutamine synthetase	Glul	19437.9	7790.1	15916.9	59183.2	61554	56196.6
577	Q62261	Spectrin beta chain, non-erythrocytic 1	Sptbn1	10790	9449.35	64946.3	10286	22372.9	26355.3
578	P55292	Desmocollin-2	Dsc2	29541	24465.8	21670.5	24017.8	24946	11772.8
579	Q9CQU0	Thioredoxin domain-containing protein 12	Txndc12	31765.4	4923.76	7572.18	57170.7	55480.7	125526
580	Q9CZU6	Citrate synthase, mitochondrial	Cs	13079.8	6580.53	14227.5	78329.7	86513.8	109114
581	Q8BK64	Activator of 90 kDa heat shock protein ATPase homolog 1	Ahsa1	36205	5163.01	22326.9	51022.4	59447.4	58627.9
582	Q11011	Puromycin-sensitive aminopeptidase	Npepps	2885.18	4867.83	636.624	26072.5	28339.5	31096.3
583	P09803	Cadherin-1	Cdh1	34453.4	44654.6	35113.9	42683.1	53603.3	71471.3
584	P30412	Peptidyl-prolyl cis-trans isomerase C	Ppic	5365.54	9723.23	5259.46	16462.6	23418.2	43253.2
585	Q9QUI0	Transforming protein RhoA	Rhoa	20004.1	46188.5	14498.9	139054	161559	189667
586	Q9R1P3	Proteasome subunit beta type-2	Psmb2	25595.3	26469.4	24400	85915.9	83207.2	118011
587	Q99KP3	Lambda-crystallin homolog	Cryl1	4043.59	5250.55	105290	58018.6	80449.5	99207.1
588	Q9Z1T2	Thrombospondin-4	Thbs4	3898.17	3256.32	3218.06	15511.1	4553.49	1938.63
589	Q61035	Histidine--tRNA ligase, cytoplasmic	Hars	3175.75	6953.91	2949.36	18621.6	28221	16800.8
590	Q9R1P0	Proteasome subunit alpha type-4	Psma4	30980.6	33013.4	107806	66672.7	73358.6	89674.9
591	Q61792	LIM and SH3 domain protein 1	Lasp1	5152.55	21164.6	4468.86	27794.6	16575.3	41283.4
592	P14069	Protein S100-A6	S100a6	46556.8	54913.3	43430.4	2.12199e+06	2.06811e+06	2.5393e+06
593	Q08761	Vitamin K-dependent protein S	Pros1	44519.2	29192.9	41014.9	8696.78	3033.87	6628.54
594	Q60692	Proteasome subunit beta type-6	Psmb6	14458.5	13963.2	19360.1	73513.5	75854.7	95308.5
595	O35945	Aldehyde dehydrogenase, cytosolic 1	Aldh1a7	5987.76	137874	23616.8	30842.8	40268.6	76337.1
596	Q9JIF7	Coatomer subunit beta	Copb1	980.224	1308.21	2344.43	3300.72	13531.5	1534.14
597	Q8K183	Pyridoxal kinase	Pdxk	8231.76	7658.25	4019.24	89585.9	95956	135266
598	Q920E5	Farnesyl pyrophosphate synthase	Fdps	109421	7932.03	12411.1	35479.6	49266.1	76708.4
599	P43025	Tetranectin	Clec3b	3475.94	9642.63	19321	9800.27	13696.2	15450.6
600	Q9CPP7	Gastric triacylglycerol lipase	Lipf	11734.1	21930.4	24968.3	53043.1	32985.2	159090
601	Q8VHE6	Dynein heavy chain 5, axonemal	Dnah5	71716.1	5155.85	5128.14	1577.83	36194.2	50879.7
602	Q62093	Serine/arginine-rich splicing factor 2	Srsf2	5465.09	9951.19	3748.48	21178.4	27676.5	32396.8
603	Q8R146	Acylamino-acid-releasing enzyme	Apeh	18061.2	4886.68	18855.9	43700	45382.1	59795.7
604	Q7TMK9	Heterogeneous nuclear ribonucleoprotein Q	Syncrip	9792.61	20156.4	7548.05	26897.6	45911.9	36182.1
605	Q9WUU7	Cathepsin Z	Ctsz	30731.3	23292.7	36833.7	13739.8	11558	11106.3
606	Q9CZ13	Cytochrome b-c1 complex subunit 1, mitochondrial	Uqcrc1	27653.8	23622	4786.86	38468.4	65834.5	81786.4
607	P97384	Annexin A11	Anxa11	128918	96214.1	119518	66282.1	73601.3	116501
608	O55023	Inositol monophosphatase 1	Impa1	28979.9	6537.43	1965.65	67298.8	66330.9	78827.3
609	Q9JHC0	Glutathione peroxidase 2	Gpx2	151032	6480.11	4337.47	9045.45	7179.57	22116.5
610	Q00915	Retinol-binding protein 1	Rbp1	2321.99	5711.94	7143.85	79479.8	64323.3	57929.6
611	Q8BKC5	Importin-5	Ipo5	19303.7	1616.14	15182.7	11051.1	3330.63	50728.3
612	O08800	Serpin B8	Serpinb8	107683	21410.4	103499	29779.7	38493.4	31395.8
613	Q00519	Xanthine dehydrogenase/oxidase	Xdh	1089.61	3960.87	8003.58	22960.5	6768.96	18538
614	Q9EQH3	Vacuolar protein sorting-associated protein 35	Vps35	12265	7594.34	6181.6	40820.4	42271.9	23261.2
615	P05201	Aspartate aminotransferase, cytoplasmic	Got1	8724.87	14911.9	3991.86	37628.3	42028.7	62279.6
616	P97821	Dipeptidyl peptidase 1	Ctsc	34520	24137.1	14858.9	26457.1	30170.5	52915.4
617	Q8BM72	Heat shock 70 kDa protein 13	Hspa13	27484.6	23928	23005.7	6482.46	10108.2	7319.03
618	Q05144	Ras-related C3 botulinum toxin substrate 2	Rac2	11713.3	10352.2	5331.93	58897	62825	58325.2
619	Q9ESE1	Lipopolysaccharide-responsive and beige-like anchor protein	Lrba	7418.88	7253.42	3524.04	5453.21	1723.74	7664.77
620	P34022	Ran-specific GTPase-activating protein	Ranbp1	12495.2	16615.9	15109.1	53874.7	59397.2	63118
621	Q64433	10 kDa heat shock protein, mitochondrial	Hspe1	6671.93	2385.14	10070.1	78239.7	79707	67158.4
622	P99027	60S acidic ribosomal protein P2	Rplp2	15824.6	17349.5	91500.1	315922	282458	348114
623	Q9JHW9	Aldehyde dehydrogenase family 1 member A3	Aldh1a3	4654.76	2987.17	19527.1	24178.2	25529.3	34364.8
624	P47962	60S ribosomal protein L5	Rpl5	3082.6	4694.05	3638.71	32539.8	30040.4	52844.7
625	P14106	Complement C1q subcomponent subunit B	C1qb	3596.41	4414.23	11055.2	8263.98	2293.11	11216.6
626	Q9D8Y0	EF-hand domain-containing protein D2	Efhd2	1942.85	1863.12	4813.14	49153.2	54428.1	46158.6
627	Q91W20	Leucine-rich repeat-containing protein 26	Lrrc26	18026.5	18504.1	23316.2	5145.66	13184.5	4473.41
628	Q9ESY9	Gamma-interferon-inducible lysosomal thiol reductase	Ifi30	27127.8	34314.2	40427.5	14477.8	36287.8	13742.7
629	P68037	Ubiquitin-conjugating enzyme E2 L3	Ube2l3	27372.1	976.656	77826.5	38702.5	32666	43009.1
630	Q9ERR7	Selenoprotein F	Selenof	12832.1	9419.76	7962.15	4875.58	3367.2	8952.41
631	Q8K558	Trem-like transcript 1 protein	Treml1	2410.82	928.855	5520.94	570.228	3934.93	702.903
632	Q4KML4	Costars family protein ABRACL	Abracl	12238.9	22538.1	21469.3	76403.8	88772.6	87531.3
633	P01639	Ig kappa chain V-V region MOPC 41	Gm5571	6969.84	1680.3	669.697	969.097	11636.2	1845.82
634	Q8VCR7	Protein ABHD14B	Abhd14b	6613.48	4060.46	4377.43	62480.6	59358.2	89647.7
635	P62983	Ubiquitin-40S ribosomal protein S27a	Rps27a	34495.7	61024.6	41670.3	116736	135945	158261
636	P00756	Kallikrein 1-related peptidase b3	Klk1b3	145505	36373.4	149521	8812.6	3297.36	13688.1
637	Q9DB77	Cytochrome b-c1 complex subunit 2, mitochondrial	Uqcrc2	3384.56	5119.41	2582.92	34166.3	35898.8	42509.5
638	P46638	Ras-related protein Rab-11B	Rab11b	5039.73	12305.8	16730.5	131719	125025	141118
639	P15532	Nucleoside diphosphate kinase A	Nme1	7956.26	7179.93	1414.75	23761	31783.9	2275.68
640	O09164	Extracellular superoxide dismutase [Cu-Zn]	Sod3	8128.35	27863.8	23892.5	18444.7	62993	24898.2
641	P51125	Calpastatin	Cast	46500	14033	9428.16	28938.3	23349.8	27278.7
642	Q8BVI4	Dihydropteridine reductase	Qdpr	4741.71	8288.76	3917.86	25897.1	20061.6	31467.6
643	Q9DBG3	AP-2 complex subunit beta	Ap2b1	203806	4675.54	31678.1	36690.9	39139.3	47539.5
644	Q3UP87	Neutrophil elastase	Elane	19886.3	16768.3	9054.93	69508.2	69963.7	92946.7
645	P62897	Cytochrome c, somatic	Cycs	7816.49	15396.9	3807.06	86549.7	84428	122124
646	O08997	Copper transport protein ATOX1	Atox1	3126.4	16141.6	17433.8	75125.6	95508.4	87902.2
647	P00493	Hypoxanthine-guanine phosphoribosyltransferase	Hprt1	17408.5	19407.2	25024.1	64048.2	73434.5	123928
648	P63330	Serine/threonine-protein phosphatase 2A catalytic subunit alpha isoform	Ppp2ca	51758.8	25583.7	95109.5	48495.9	51581.8	22857.2
649	P11983	T-complex protein 1 subunit alpha	Tcp1	1397.97	11564.4	4819.73	43353.6	25932.7	55164
650	Q9CZY3	Ubiquitin-conjugating enzyme E2 variant 1	Ube2v1	823.552	1998.64	343.85	3040.34	3317.6	1333.64
651	P70349	Histidine triad nucleotide-binding protein 1	Hint1	20492.4	2474.4	8444.42	85130.7	91157.6	128840
652	Q8K0D2	Hyaluronan-binding protein 2	Habp2	1602.13	2572.16	4484.26	3986.21	10105.4	10483.8
653	P97501	Dimethylaniline monooxygenase [N-oxide-forming] 3	Fmo3	1221.65	76542.8	1068.98	30032	28434.6	55541.5
654	P01638	Ig kappa chain V-V region L6 (Fragment)	-	9771.7	3012.05	4818.9	3474.28	8172.96	2936.73
655	P51150	Ras-related protein Rab-7a	Rab7a	19599.3	16598.8	8203.84	27227.9	38610.7	46871.8
656	Q922D8	C-1-tetrahydrofolate synthase, cytoplasmic	Mthfd1	2799.6	6094.46	10419.7	28538.1	21719.8	19925.4
657	P18528	Ig heavy chain V region 6.96	-	1392.85	1643.28	3810.28	8982.25	1623.76	2250.44
658	Q99020	Heterogeneous nuclear ribonucleoprotein A/B	Hnrnpab	3910.87	4885.78	7509.07	60473.4	69476.8	53475.2
659	P37040	NADPH--cytochrome P450 reductase	Por	99603.8	4445.04	4218.58	51808.7	43588.8	62977.3
660	Q60932	Voltage-dependent anion-selective channel protein 1	Vdac1	25997.3	28212.8	13963.5	77347.7	75376.9	94043.9
661	Q99JI4	26S proteasome non-ATPase regulatory subunit 6	Psmd6	3819.65	7353.85	4773.29	29992.7	34211.2	40968.2
662	P17225	Polypyrimidine tract-binding protein 1	Ptbp1	9724.39	13300.7	13671.5	63501.3	67769.3	92109.1
663	P35459	Lymphocyte antigen 6D	Ly6d	35839.8	20537.6	32456.4	50795	46116.3	63565.9
664	Q7M742	Secretoglobin family 1C member 1	Scgb1c1	56130.1	29199	101924	671899	758501	635808
665	P01728	Ig lambda-2 chain V region	-	54205.2	107146	316.255	2815.25	926.592	3436.69
666	P38647	Stress-70 protein, mitochondrial	Hspa9	34508.1	25777.7	15482	33734.3	33790.8	37048.1
667	P50396	Rab GDP dissociation inhibitor alpha	Gdi1	997.933	15703.6	15352.7	27815.4	32465.4	21730.5
668	Q9CVB6	Actin-related protein 2/3 complex subunit 2	Arpc2	2677.54	4461.66	12593.1	22385.4	22260.9	25958.9
669	Q8R164	Valacyclovir hydrolase	Bphl	33112.7	3405.37	5349.39	25717.1	21769	24210
670	Q9R0Q7	Prostaglandin E synthase 3	Ptges3	10325.2	18242.3	8550.7	82320.7	86363.7	107920
671	P14685	26S proteasome non-ATPase regulatory subunit 3	Psmd3	3107.63	1727.79	7546.11	24446	56943.1	26048.3
672	P01592	Immunoglobulin J chain	Jchain	8896.52	11329.3	3663.91	7294.82	19865	1289.48
673	Q9DCT8	Cysteine-rich protein 2	Crip2	15410.2	47618.6	22379.3	128656	126162	179190
674	Q8K1I3	Secreted phosphoprotein 24	Spp2	11652.1	6160.21	20563	3211.59	17060.5	12727.6
675	Q9JIF0	Protein arginine N-methyltransferase 1	Prmt1	1014.4	3854.1	1643.21	28784.6	33401.5	36542.2
676	P52624	Uridine phosphorylase 1	Upp1	8959.25	15956.9	2764.01	51555.8	54212.9	41810.9
677	O08529	Calpain-2 catalytic subunit	Capn2	5615.7	4556.32	7475.1	40405.9	34941.1	28507
678	Q6NY15	Testis-specific gene 10 protein	Tsga10	11394.8	2786.38	2317.9	6863.01	10894.2	13198.9
679	Q9Z126	Platelet factor 4	Pf4	4419.96	16345.6	5972.03	4161	7362.34	4948.26
680	Q9DBG6	Dolichyl-diphosphooligosaccharide--protein glycosyltransferase subunit 2	Rpn2	52745.3	4419.08	31523.7	14496.3	10327.3	41764.1
681	P01837	Ig kappa chain C region	-	130626	96734.8	97071.7	10990.5	10643.5	23190.9
682	O35887	Calumenin	Calu	12664.6	15742.4	9508.36	9389.55	21272.1	18125.8
683	P67778	Prohibitin	Phb	17186.3	2862.75	7247.98	12362.7	14199.2	17311
684	Q8CG76	Aflatoxin B1 aldehyde reductase member 2	Akr7a2	11056.5	10696	6290.45	16171.9	21521.8	37214.4
685	P35980	60S ribosomal protein L18	Rpl18	7486.07	3192.95	9546.14	86868	90445	110543
686	P48774	Glutathione S-transferase Mu 5	Gstm5	5875.67	6792.74	7756.7	15886.5	16006.2	34161.3
687	P59999	Actin-related protein 2/3 complex subunit 4	Arpc4	36242.4	22189.6	26853.7	48581.5	62129.8	62574.3
688	P54227	Stathmin	Stmn1	2902.35	5071.7	1120.85	6969.46	23628	19685.2
689	P25444	40S ribosomal protein S2	Rps2	3089.88	21164.7	13673.1	37251.5	47256	59947.1
690	Q9CZM2	60S ribosomal protein L15	Rpl15	2378.57	1354.16	3171.25	4634.25	7719.96	22479.4
691	O54974	Galectin-7	Lgals7	38807.9	43548	34371.4	129468	112150	421167
692	P68368	Tubulin alpha-4A chain	Tuba4a	9065.47	5848.95	1867.95	370737	419078	605153
693	P62754	40S ribosomal protein S6	Rps6	6573.5	7488.05	23156	59283.1	66055	75732.6
694	P06330	Ig heavy chain V region AC38 205.12	-	21612.4	3399.78	2125.33	2986.34	3737.44	3919.16
695	P19783	Cytochrome c oxidase subunit 4 isoform 1, mitochondrial	Cox4i1	16125.6	2503.85	1390.16	61814.6	65146.5	94262.2
696	Q91V41	Ras-related protein Rab-14	Rab14	15169.4	46081.3	56514.2	19857.7	26977.6	27530.7
697	Q6P1B1	Xaa-Pro aminopeptidase 1	Xpnpep1	30240.1	3383.05	24604.1	29377.7	28032.5	26308.6
698	P35230	Regenerating islet-derived protein 3-beta	Reg3b	69459.4	64467.4	51776.2	10042.3	7711.93	9372.83
699	Q8VCI0	Phospholipase B-like 1	Plbd1	962.018	1880.25	380.67	13209.8	14467.7	1065.56
700	Q07076	Annexin A7	Anxa7	6501.65	7025.99	5388.35	27092.7	26855.8	33845.2
701	Q9JM76	Actin-related protein 2/3 complex subunit 3	Arpc3	3126.2	7218.82	4412.14	72476.2	89593.3	88712.7
702	P26928	Hepatocyte growth factor-like protein	Mst1	1459.35	8015.2	9518.33	3706.71	4069.85	4842.57
703	Q9D7Q1	Chitotriosidase-1	Chit1	29504.1	11468.3	21478.4	35144.8	44797.6	41659.2
704	P97351	40S ribosomal protein S3a	Rps3a	7107.26	975.656	17890.7	211.78	13178	15632.6
705	Q60710	Deoxynucleoside triphosphate triphosphohydrolase SAMHD1	Samhd1	5127.79	5566.07	4661.27	4542.15	11109	13767
706	P12970	60S ribosomal protein L7a	Rpl7a	49175.6	32789.5	4902.79	46307	48232.8	49237.8
707	P61971	Nuclear transport factor 2	Nutf2	162516	22754.4	126508	18856.7	25247.8	10875.9
708	P01844	Ig lambda-2 chain C region	Iglc2	2332.26	1969.06	6723.01	5797.81	11176	5829.69
709	P01801	Ig heavy chain V-III region J606	-	20361.1	19649.7	6578.83	4987.31	9389.57	7475.73
710	P62082	40S ribosomal protein S7	Rps7	16760	12312.6	27073.7	37208.3	43499.4	41741.2
711	O35737	Heterogeneous nuclear ribonucleoprotein H	Hnrnph1	18360.7	1061.56	2674.66	26516.3	30046	38238.9
712	Q9D9V4	Radial spoke head protein 9 homolog	Rsph9	3500.05	58252.3	46965.4	84251.7	88036.5	137259
713	Q8K2C7	Protein OS-9	Os9	23586.9	3362.13	10989.6	8869.64	7586.43	8489.28
714	Q5SXG7	Vitelline membrane outer layer protein 1 homolog	Vmo1	5329.81	10963.4	1452.49	55377.1	75853.4	116899
715	P49312	Heterogeneous nuclear ribonucleoprotein A1	Hnrnpa1	928.492	11299.1	9976.52	26052.9	34078.2	36441.3
716	Q9CQQ7	ATP synthase F(0) complex subunit B1, mitochondrial	Atp5f1	18626.2	11900.4	9109.02	45108.8	43454.9	58623.7
717	Q9CZD3	Glycine--tRNA ligase	Gars	6558.28	8783.83	1621.55	30727.7	29058.4	33395.5
718	P62774	Myotrophin	Mtpn	2679.19	7942.3	9166.25	58306.1	48863.6	69418
719	P48428	Tubulin-specific chaperone A	Tbca	37497.4	2704.08	28679.1	34928.6	37617.2	47376.4
720	Q9DB20	ATP synthase subunit O, mitochondrial	Atp5o	7954.01	9225.59	3258.48	46625.3	49414	60078.8
721	P41245	Matrix metalloproteinase-9	Mmp9	15265.5	11622.5	17004.5	24641.2	27020.8	17519.8
722	P19536	Cytochrome c oxidase subunit 5B, mitochondrial	Cox5b	13970.7	666.564	1439.52	50534.7	52710.9	68864.5
723	O70475	UDP-glucose 6-dehydrogenase	Ugdh	36719.3	36087.8	4104.16	32203.4	23575.5	24711.2
724	Q9Z1R3	Apolipoprotein M	Apom	801.371	3992.45	4299.49	8883.36	6032.07	9090.49
725	Q99J99	3-mercaptopyruvate sulfurtransferase	Mpst	12870.9	2877.66	4312.38	23620.6	28355.2	21269.6
726	P54822	Adenylosuccinate lyase	Adsl	1189.96	1743.76	7827.51	22064.8	24079.2	27688.3
727	Q9QUH0	Glutaredoxin-1	Glrx	17118	14949.8	11456.9	55588.7	61726.9	58242.4
728	Q9D8W5	26S proteasome non-ATPase regulatory subunit 12	Psmd12	6930.43	7311.52	11199.9	19845.8	21055.9	31384
729	O55135	Eukaryotic translation initiation factor 6	Eif6	596.655	222.681	963.8	3605.07	5347.17	2990.99
730	P13595	Neural cell adhesion molecule 1	Ncam1	240.465	23929.5	321.368	3278.7	35074.9	9401.38
731	O70435	Proteasome subunit alpha type-3	Psma3	6069.82	3074.16	2306.63	64433	69212.9	70114.1
732	P70460	Vasodilator-stimulated phosphoprotein	Vasp	19465.4	9002.81	17852.2	11694	14726.3	10786.6
733	Q8CIE6	Coatomer subunit alpha	Copa	26438.3	18493.1	8814.88	29093.5	27691.3	40199.9
734	Q9D952	Envoplakin	Evpl	19499.5	20088.9	17636	17584.6	19324	3954.32
735	Q9D358	Low molecular weight phosphotyrosine protein phosphatase	Acp1	43895.9	11219.6	7211.82	34459.5	51648.4	70205.8
736	Q9DAJ5	Dynein light chain roadblock-type 2	Dynlrb2	5353.11	6796.12	8762.6	23755.6	665.569	49487.7
737	P68134	Actin, alpha skeletal muscle	Acta1	152094	148592	108448	1.39778e+06	24760.6	1.82573e+06
738	P16294	Coagulation factor IX	F9	2058.24	1643.68	1075.9	2120.98	1612.28	13644.6
739	Q9D1D4	Transmembrane emp24 domain-containing protein 10	Tmed10	4188.67	4860.51	22841.1	36484.5	49381.8	68446.7
740	Q61897	Keratin, type I cuticular Ha3-II	Krt33b	31594	4092.67	22786.8	106186	104234	4957.08
741	Q64442	Sorbitol dehydrogenase	Sord	6637.83	4095.55	15096.3	38596.6	40504	38774.4
742	Q6IRU2	Tropomyosin alpha-4 chain	Tpm4	617.939	467.404	428.466	16366.8	13030.1	13038.1
743	Q8VEM8	Phosphate carrier protein, mitochondrial	Slc25a3	5876.33	20334.8	52378.5	74921.8	84181.3	97045.6
744	Q9DCW4	Electron transfer flavoprotein subunit beta	Etfb	2980.15	6086.17	5278.76	58706.3	64093.1	76260.5
745	Q05020	Apolipoprotein C-II	Apoc2	1093.58	1839.28	2237.22	1350.09	1120.63	1039.55
746	Q64105	Sepiapterin reductase	Spr	8793.16	19266.4	5655.09	41634.8	60489.7	64734.5
747	P84228	Histone H3.2	Hist1h3b	4748.29	3588.44	936.561	40448.1	41098.3	37490.2
748	P57096	Prostate stem cell antigen	Psca	13874.9	9796.92	8413.14	82920.3	80097.6	1996.89
749	Q61205	Platelet-activating factor acetylhydrolase IB subunit gamma	Pafah1b3	16217.6	5920.02	4679.57	64907.3	66561.2	81183.9
750	P28474	Alcohol dehydrogenase class-3	Adh5	8969.51	4540.47	6796.08	43294.5	50378.2	54738.7
751	P50518	V-type proton ATPase subunit E 1	Atp6v1e1	9567.82	2583.83	2375.13	13686.2	30231.4	29084.3
752	Q9WVJ2	26S proteasome non-ATPase regulatory subunit 13	Psmd13	526.36	605.931	321.355	21323.3	21557.8	21996.4
753	Q6S5C2	N-acetylglucosamine-1-phosphotransferase subunit gamma	Gnptg	9543.78	8418.77	25859	1914	132322	94567.2
754	Q91YW3	DnaJ homolog subfamily C member 3	Dnajc3	21331	18787	21872.8	18087.9	13445.6	24672
755	O70251	Elongation factor 1-beta	Eef1b	138208	15132.1	7536.54	52518.4	54829.5	39098.1
756	P26043	Radixin	Rdx	3306.72	391.356	21559.2	3828.06	1872.73	4256.18
757	Q9ER72	Cysteine--tRNA ligase, cytoplasmic	Cars	33788.8	25551.8	2504.99	368.142	33677.1	13573
758	Q9CR57	60S ribosomal protein L14	Rpl14	17329.9	11507.4	4785.73	76733.5	83622.3	94275.3
759	P00683	Ribonuclease pancreatic	Rnase1	77230.2	55793.2	71597.3	23767.2	27376.4	7895.81
760	Q2VIS4	Filaggrin-2	Flg2	22159.9	12838.1	4060.69	29029.7	27554.3	34295.7
761	Q7TMB8	Cytoplasmic FMR1-interacting protein 1	Cyfip1	2189.67	6906.68	2674.76	10981.8	7767.19	10552.8
762	Q9Z204	Heterogeneous nuclear ribonucleoproteins C1/C2	Hnrnpc	144547	15359	37067.7	19439.2	34459.7	34778.5
763	Q80VQ0	Aldehyde dehydrogenase family 3 member B1	Aldh3b1	748.276	4062.88	1635.82	18570.4	25663.2	28332.8
764	P97350	Plakophilin-1	Pkp1	1076.85	7135.42	4552.63	14753.4	13964.9	8969.37
765	Q8R3B1	1-phosphatidylinositol 4,5-bisphosphate phosphodiesterase delta-1	Plcd1	6174.5	1037.7	4246.08	12417.3	18779.8	17158.2
766	P58242	Acid sphingomyelinase-like phosphodiesterase 3b	Smpdl3b	26466.4	26147.9	15395.2	1328.27	2345.12	1204.22
767	P62889	60S ribosomal protein L30	Rpl30	2148.5	2604.05	11235.7	42748	42218.3	55154.5
768	Q8QZY1	Eukaryotic translation initiation factor 3 subunit L	Eif3l	2517.48	60160	58735.3	5555.5	10937.4	11357.6
769	P29533	Vascular cell adhesion protein 1	Vcam1	370.746	9381.48	17103.4	708.787	3079.18	787.172
770	Q8BWT1	3-ketoacyl-CoA thiolase, mitochondrial	Acaa2	940.475	762.967	321.394	26921	17865.4	31654.8
771	P0DP28	Calmodulin-3	Calm3	12263.1	43102.5	8861.72	361597	375349	556824
772	P61750	ADP-ribosylation factor 4	Arf4	22725.6	11254.6	19596.8	18774.3	19988.8	27656.1
773	Q9JJ28	Protein flightless-1 homolog	Flii	5099.83	4759.03	4191.13	4336.2	4841.48	3065.28
774	Q9JMC3	DnaJ homolog subfamily A member 4	Dnaja4	2718.63	2106.93	1716.02	13748	21032.1	28847.7
775	Q80VA0	N-acetylgalactosaminyltransferase 7	Galnt7	3933.48	4927.55	7719.96	2016.07	3490.1	30668.1
776	P35846	Folate receptor alpha	Folr1	6759.13	7692.39	5362.33	705.936	938.004	1448.43
777	Q9Z2H7	PDZ domain-containing protein GIPC2	Gipc2	33247.7	285.748	27155.6	6558.63	6251.16	10856.5
778	Q61029	Lamina-associated polypeptide 2, isoforms beta/delta/epsilon/gamma	Tmpo	24988.4	45254.8	126781	18725.1	15198	21373.6
779	P50404	Pulmonary surfactant-associated protein D	Sftpd	3074.88	1437.62	2613.78	22504.6	19546.5	25763.4
780	P48024	Eukaryotic translation initiation factor 1	Eif1	3521.66	3471.68	2407.79	25024.6	24017.6	21754.1
781	P27005	Protein S100-A8	S100a8	374055	350903	226192	442349	652778	432135
782	O88545	COP9 signalosome complex subunit 6	Cops6	6084.2	18342	9732.32	5035.81	5266.83	9985.41
783	O55226	Chondroadherin	Chad	5845.64	9084.47	3069.72	2662.69	5672.76	6261.98
784	Q9D638	Keratin-associated protein 3-2	Krtap3-2	890.052	16490.1	10848.4	28088.7	28810.4	7700.86
785	Q9D3D9	ATP synthase subunit delta, mitochondrial	Atp5d	11687.4	8029.9	4500.56	40267.7	42559	56114.1
786	Q9CXS4	Centromere protein V	Cenpv	8008.1	2704.77	18454.7	5756	10868.8	9102.6
787	Q91VR2	ATP synthase subunit gamma, mitochondrial	Atp5c1	5102.67	473.496	1203.55	12612.2	13673.4	14931.1
788	Q80VR3	Sulfotransferase 1C1	Sult1c1	12680.7	15484.3	4937.74	1139.72	6252.6	8050.9
789	Q62048	Astrocytic phosphoprotein PEA-15	Pea15	269.42	1988.35	1193.79	8593.3	11065.3	7944.53
790	P67984	60S ribosomal protein L22	Rpl22	11294.5	13100.7	16671.2	41222.4	50150.3	63535.2
791	P42125	Enoyl-CoA delta isomerase 1, mitochondrial	Eci1	1657.53	14254.5	20548.3	14762	19741.7	24670.6
792	P25785	Metalloproteinase inhibitor 2	Timp2	9039.92	6534.27	13094.2	5265.95	4709.54	7727.59
793	P14131	40S ribosomal protein S16	Rps16	901.006	6226.89	1418.04	56225.2	65397.6	72855.9
794	P12399	Protein CTLA-2-alpha	Ctla2a	601.183	82967.9	2036.17	3207.69	1208.62	4047.12
795	P01631	Ig kappa chain V-II region 26-10	-	16705.1	18534.9	11656.5	6313.13	12846.4	10447.6
796	Q9DCH4	Eukaryotic translation initiation factor 3 subunit F	Eif3f	4833.4	2346.88	17769.6	20960.7	44024.1	35074
797	Q8VEN2	Placenta-expressed transcript 1 protein	Plet1	92777.5	77914	66275	41819.3	45779.2	21554.9
798	Q64253	Lymphocyte antigen 6E	Ly6e	251704	219467	200434	27275	18698.5	33315.2
799	Q62393	Tumor protein D52	Tpd52	3083.14	9975.89	10257.4	28871.1	18236.1	30810.2
800	P56565	Protein S100-A1	S100a1	7141.99	4279.49	4892.42	92815.1	99311.1	167774
801	P51410	60S ribosomal protein L9	Rpl9	2283.15	2368.02	1808.04	32557.9	38926.3	38755.2
802	P31786	Acyl-CoA-binding protein	Dbi	20363.2	2127.9	6413.8	168738	215239	170822
803	P28063	Proteasome subunit beta type-8	Psmb8	3322.11	2245.4	2526.11	19361.8	22140.1	23526.4
804	P01642	Ig kappa chain V-V region L7 (Fragment)	Gm10881	3399.95	9813.18	2533.2	1858.66	8694.14	8628.58
805	O55022	Membrane-associated progesterone receptor component 1	Pgrmc1	28573	4493.01	11519	53395.7	55513.5	66293
806	O70165	Ficolin-1	Fcn1	526.6	570.821	25890	2306.75	2157.5	508.289
807	P61087	Ubiquitin-conjugating enzyme E2 K	Ube2k	1262.84	5094.34	963.941	492.129	2489.23	227.345
808	Q9R1P1	Proteasome subunit beta type-3	Psmb3	68796.7	31569.8	13339.9	24462.8	28411.9	41571.4
809	P54071	Isocitrate dehydrogenase [NADP], mitochondrial	Idh2	9439.87	7053.26	2416.38	28870.5	23623.1	22861.5
810	P53994	Ras-related protein Rab-2A	Rab2a	3974.11	1020.46	2146.81	31460.5	32232.8	42372.8
811	Q9WUL7	ADP-ribosylation factor-like protein 3	Arl3	16093.7	2777.62	16200.5	41213.3	23716.1	29608.1
812	Q9Z2T6	Keratin, type II cuticular Hb5	Krt85	40613.3	43831.9	30166.9	20907.5	33554.2	20940.7
813	Q9CQM5	Thioredoxin domain-containing protein 17	Txndc17	14292.4	23421.2	5325.45	135161	140436	135310
814	O09116	Small proline-rich protein 3	Sprr3	8688.33	2562.71	2687.67	59111.9	29685	27830.2
815	P55249	Arachidonate 12-lipoxygenase, epidermal-type	Alox12e	7686.4	17951.3	1641.2	33533.5	37247.6	35076
816	Q9R002	Interferon-activable protein 202	Ifi202	6596.75	554.331	1976.95	23923.7	3046.1	16648.2
817	P62334	26S protease regulatory subunit 10B	Psmc6	6653.66	3477.86	18938.9	11524.1	13677.9	18251.6
818	Q9QZQ8	Core histone macro-H2A.1	H2afy	2713.15	2641.75	4525.46	46303.9	61098.6	75053.7
819	P47753	F-actin-capping protein subunit alpha-1	Capza1	1690.57	732.816	7642.02	11041.7	10538.8	14594.4
820	Q9D051	Pyruvate dehydrogenase E1 component subunit beta, mitochondrial	Pdhb	308.948	24134.9	4803.79	11613.6	22015.7	12381.4
821	P29341	Polyadenylate-binding protein 1	Pabpc1	7441.85	6380.62	38043.2	18812.8	16797.7	27620.8
822	Q8CDN6	Thioredoxin-like protein 1	Txnl1	4671.47	4975.41	3945.8	32426.7	61653.3	39115.6
823	Q0VBK2	Keratin, type II cytoskeletal 80	Krt80	2986.93	4417.64	3464.57	13983.8	14410.2	11586.1
824	P28293	Cathepsin G	Ctsg	5007.22	13768.5	1312.35	37738	38149.2	20552.4
825	P99026	Proteasome subunit beta type-4	Psmb4	103482	3221.58	24851.9	26201.7	1572.72	39335.9
826	Q9R1P4	Proteasome subunit alpha type-1	Psma1	5192.56	14530.1	4741.3	40032.6	50807.3	53506.9
827	Q9D6R2	Isocitrate dehydrogenase [NAD] subunit alpha, mitochondrial	Idh3a	1729.68	9815.08	16299.2	37017.5	34389.4	38807.2
828	P70663	SPARC-like protein 1	Sparcl1	2009.04	2288.17	2600.28	1164.96	826.645	1437.31
829	O35855	Branched-chain-amino-acid aminotransferase, mitochondrial	Bcat2	6219.54	23192.4	2862.3	9615.11	11960.7	13733.7
830	Q9WUM4	Coronin-1C	Coro1c	1033.12	52744.8	34841	10180.8	3798.87	23884
831	Q9D1Q6	Endoplasmic reticulum resident protein 44	Erp44	24768	26567.4	44801.2	20429.2	18497	34297.7
832	Q05A62	Dynein light chain 1, axonemal	Dnal1	12924.5	4832.52	21390.8	10323.4	6707.19	17260.2
833	Q8BFR5	Elongation factor Tu, mitochondrial	Tufm	5201.06	6102.34	18812.1	25423.1	28595.3	32282.3
834	P11438	Lysosome-associated membrane glycoprotein 1	Lamp1	13435.6	20533.9	961.004	15930.3	17486.6	20202.3
835	Q9JLJ2	4-trimethylaminobutyraldehyde dehydrogenase	Aldh9a1	3350.64	3518.31	4980.1	12531.3	10133.6	11535.9
836	P10922	Histone H1.0	H1f0	3806.88	5674.56	1900.39	60679.6	33154.4	80576.9
837	O55029	Coatomer subunit beta'	Copb2	25383.1	34788.5	16155.8	10468	17224.8	26917.1
838	Q78ZA7	Nucleosome assembly protein 1-like 4	Nap1l4	308.948	436.187	5952.44	8062.28	7309.22	10465.6
839	Q9QWV4	Myeloid leukemia factor 1	Mlf1	37046.8	8894.28	5662.26	22328.1	36154.7	35480.3
840	P70195	Proteasome subunit beta type-7	Psmb7	16427.7	7080.08	13879.3	27539.1	34984.9	41469.8
841	P61027	Ras-related protein Rab-10	Rab10	37258.6	19123.9	14336.1	34358.5	35170.4	42052.4
842	Q9CPR4	60S ribosomal protein L17	Rpl17	3970.95	2661.49	235.871	2779.93	756.593	338.021
843	O88668	Protein CREG1	Creg1	12686.9	10984.4	11430.6	1041.72	1956.8	12300.4
844	P56395	Cytochrome b5	Cyb5a	24484.6	6463.41	5107.94	20973.6	28471.8	27564.8
845	Q7TQI3	Ubiquitin thioesterase OTUB1	Otub1	32598.3	9778.78	3136.86	45427.7	49827.2	60426.3
846	Q8R2K1	Fucose mutarotase	Fuom	3657.51	3047.61	1627.9	18700.3	24073.6	39231.9
847	P50431	Serine hydroxymethyltransferase, cytosolic	Shmt1	13633.2	1913.94	1182.77	8197.78	7024.73	5645.82
848	P97430	Antileukoproteinase	Slpi	18952.7	27892.5	16740.3	4749.85	3457.51	4070.55
849	Q9CZX8	40S ribosomal protein S19	Rps19	12416.7	15364	1520.28	26015.4	23521.4	30181.6
850	Q8BGQ7	Alanine--tRNA ligase, cytoplasmic	Aars	5900.99	2416.73	1845.12	8024.58	8726.07	7795.12
851	Q9CXW4	60S ribosomal protein L11	Rpl11	7357.48	3991.97	3535.42	33092.1	34922.4	41618.2
852	O88587	Catechol O-methyltransferase	Comt	2099.38	1313.69	333.131	22608.9	31937.5	1117.31
853	P35979	60S ribosomal protein L12	Rpl12	4429.66	4914.67	5656.06	22857.8	32116.5	40916.2
854	Q03404	Trefoil factor 2	Tff2	109652	79557	115118	140914	149950	363945
855	P26638	Serine--tRNA ligase, cytoplasmic	Sars	8526.36	548.431	607.913	1654.82	11781.9	14147.3
856	P54775	26S protease regulatory subunit 6B	Psmc4	1160.78	809.591	1231	2649.19	5775.19	9053.79
857	Q8BMS1	Trifunctional enzyme subunit alpha, mitochondrial	Hadha	6089.25	9672.57	13019.5	23552.4	37349.5	6384.06
858	P51855	Glutathione synthetase	Gss	4805.65	2289.55	8438.75	8162.53	5917.9	11960.8
859	P51437	Cathelicidin antimicrobial peptide	Camp	30750.4	12194.3	9024.26	20741.9	18286.5	19525.5
860	Q9Z1F9	SUMO-activating enzyme subunit 2	Uba2	12804.6	35543.4	1693.1	19092	15057.6	23141
861	Q91WG0	Acylcarnitine hydrolase	Ces2c	411.917	1330.88	642.738	8804.15	9040.24	23974.1
862	P47963	60S ribosomal protein L13	Rpl13	18174	580.405	8066.39	11856.2	29920.2	37524.1
863	P09671	Superoxide dismutase [Mn], mitochondrial	Sod2	7611.38	9186.6	11349.1	30017.6	34411.3	48193.4
864	Q9EQS3	C-Myc-binding protein	Mycbp	10680.2	10694.9	9199.69	992.755	5946.94	18486.6
865	Q9D711	Pirin	Pir	64745.8	58647	78228.7	1852.43	21770	27583.4
866	Q3TYQ9	Aldehyde oxidase 4	Aox4	4703.36	3811.65	29568.4	14819	33088.6	79771.1
867	P35486	Pyruvate dehydrogenase E1 component subunit alpha, somatic form, mitochondrial	Pdha1	1628	64406.9	292.477	10362.3	12097.6	11435.8
868	P13745	Glutathione S-transferase A1	Gsta1	7563.38	249.682	1507.6	28024.8	29857.4	25365
869	Q61990	Poly(rC)-binding protein 2	Pcbp2	9784.74	1853.7	321.214	12824	12699	15567
870	Q3UMR5	Calcium uniporter protein, mitochondrial	Mcu	15844	2063.43	6465.14	25944.8	26363.9	44017.7
871	P23198	Chromobox protein homolog 3	Cbx3	79879.2	32919.9	10031.1	13181	10216.3	17778.8
872	Q8CIN4	Serine/threonine-protein kinase PAK 2	Pak2	11925.1	4051.39	24636.7	35915	36941.7	33905.6
873	P15535	Beta-1,4-galactosyltransferase 1	B4galt1	17282.2	13634.3	856.608	8263.64	4258.19	36132.9
874	P15508	Spectrin beta chain, erythrocytic	Sptb	11149.9	2202.91	5333.53	15050.8	27081.3	7647.94
875	O55234	Proteasome subunit beta type-5	Psmb5	16930.3	7287.75	5455.24	40493.6	55644.9	51661.9
876	Q61468	Mesothelin	Msln	1836.94	4166.02	3169.97	282.378	6848.86	6014.25
877	Q91VD9	NADH-ubiquinone oxidoreductase 75 kDa subunit, mitochondrial	Ndufs1	29579.3	952.028	6755.77	18108.5	8563.06	6962.18
878	Q63870	Collagen alpha-1(VII) chain	Col7a1	2441.98	3861.26	4251.54	4948.2	1931.14	8457.11
879	Q9D9T8	EF-hand domain-containing protein 1	Efhc1	10174.6	5132.17	539.442	1527.79	25333.2	2658.32
880	Q8C1C1	Proactivator polypeptide-like 1	Psapl1	17546.4	79050.5	55343.3	76178	84525.9	103483
881	Q99JI6	Ras-related protein Rap-1b	Rap1b	823.693	1099.52	898.678	12955	15540	24050.9
882	Q9CQA3	Succinate dehydrogenase [ubiquinone] iron-sulfur subunit, mitochondrial	Sdhb	863.733	2660.74	9162.63	20829.9	20535	20427.7
883	P07628	Kallikrein 1-related peptidase b8	Klk1b8	266297	93478.5	362387	8422.03	3573.58	1969.3
884	Q9Z0S1	3'(2'),5'-bisphosphate nucleotidase 1	Bpnt1	2259.96	1786.94	4762.11	6479.73	13628.9	17495.9
885	Q9QZ08	N-acetyl-D-glucosamine kinase	Nagk	3109.74	1768.67	2566.43	11061.6	5788.94	18017.5
886	Q9JL35	High mobility group nucleosome-binding domain-containing protein 5	Hmgn5	4449.36	2438.86	1234.42	6084.97	7831.72	7589.15
887	P11835	Integrin beta-2	Itgb2	2430.61	4415.09	10888.6	17357.6	5407.04	9828.44
888	Q8K5B2	Multiple coagulation factor deficiency protein 2 homolog	Mcfd2	18579.2	19455.4	13984.3	2418.21	4224.07	5543
889	Q9EQP2	EH domain-containing protein 4	Ehd4	5572.87	2058.51	1532.39	4097.6	6413.29	242.003
890	P61961	Ubiquitin-fold modifier 1	Ufm1	2095.49	248.226	1111.06	20347.2	25594.6	26144.4
891	Q5FWK3	Rho GTPase-activating protein 1	Arhgap1	42296.7	38012.2	3714.04	7654.67	388.304	14721.5
892	Q64737	Trifunctional purine biosynthetic protein adenosine-3	Gart	20337.8	14515.4	31111.2	8674.55	2757.69	987.534
893	P35564	Calnexin	Canx	35773.1	1270.86	4371.61	7742.23	3960.56	11240
894	Q60963	Platelet-activating factor acetylhydrolase	Pla2g7	10474.7	11126.1	6473.54	3866.72	6102.87	4131.62
895	P01643	Ig kappa chain V-V region MOPC 173	-	576.377	2936.9	1676.25	1152.38	3437.87	3590.53
896	Q61805	Lipopolysaccharide-binding protein	Lbp	9047.2	9780.69	7212.09	1892.2	401.532	2188.01
897	Q08652	Retinol-binding protein 2	Rbp2	9507.59	360.551	9930.31	25075.7	25983.3	13793.8
898	Q8R5C5	Beta-centractin	Actr1b	1890.81	2515.56	5016.14	23295.2	26168.5	35895.7
899	Q8BFZ9	Erlin-2	Erlin2	1153.98	1207.68	1148.46	282.409	2993.12	539.787
900	Q9CQ92	Mitochondrial fission 1 protein	Fis1	411.943	471.167	321.369	282.378	7177.87	12325.4
901	Q61754	Kallikrein 1-related peptidase b24	Klk1b24	800179	436450	705888	10930	340.256	4631.67
902	Q08423	Trefoil factor 1	Tff1	8536.84	666.709	3773.5	17238.1	19468.4	24369.2
903	P12382	ATP-dependent 6-phosphofructokinase, liver type	Pfkl	1196.94	208.341	1409.54	4047.43	4163.62	5893.39
904	Q3V1L4	Cytosolic purine 5'-nucleotidase	Nt5c2	33443.2	9628.2	31644.5	197.856	1473.41	5959.82
905	Q9DAR7	m7GpppX diphosphatase	Dcps	1181.58	2129.02	1669.1	546.372	5336.31	21719.7
906	Q9DCN2	NADH-cytochrome b5 reductase 3	Cyb5r3	411.973	621.614	266.9	9169.22	11208.7	14501.7
907	Q8BKE9	Intraflagellar transport protein 74 homolog	Ift74	15087.7	24579	321.394	3139.4	597.043	13806.5
908	Q6IFZ6	Keratin, type II cytoskeletal 1b	Krt77	293.972	2459.96	2038.97	1333.31	1105.03	821.468
909	P51859	Hepatoma-derived growth factor	Hdgf	8416.5	1972.25	2570.68	9810.13	52848.8	3201.52
910	Q62425	Cytochrome c oxidase subunit NDUFA4	Ndufa4	29470.5	18238.6	27131.1	72569	67225.7	87262.3
911	Q9WV02	RNA-binding motif protein, X chromosome	Rbmx	5089.6	2653.95	4299.57	8866.85	11122.3	3222.56
912	Q80Z19	Mucin-2 (Fragments)	Muc2	55311.9	56143	54135.5	118673	117479	342026
913	Q8R1H0	Homeodomain-only protein	Hopx	25072.6	9955.54	34122.6	48623.9	48949.8	51371.8
914	Q6P5F9	Exportin-1	Xpo1	1213.1	514.584	2226.86	6321.69	5084.64	8080.45
915	O35490	Betaine--homocysteine S-methyltransferase 1	Bhmt	1075.05	965.422	399.226	806.17	565.512	744.496
916	O54946	DnaJ homolog subfamily B member 6	Dnajb6	5621.72	9728.65	2973.18	26359.1	19388.3	17560.7
917	Q9CZ30	Obg-like ATPase 1	Ola1	333.314	476.217	1427.49	3878.41	6510.48	6955.23
918	P70375	Coagulation factor VII	F7	17445.7	15300.8	743.81	7122.17	399.303	5926.35
919	Q5M8M2	Outer dense fiber protein 3B	Odf3b	1228.04	285.73	1527.73	17747.8	16393.9	25399.7
920	P29416	Beta-hexosaminidase subunit alpha	Hexa	3583.8	5814.9	877.51	829.935	6440.24	192.323
921	Q6XQH0	Galactose-3-O-sulfotransferase 2	Gal3st2	5124.91	859.25	9702.67	6648.97	905.161	399.323
922	P00688	Pancreatic alpha-amylase	Amy2	2203.64	4884.81	301.431	1073.26	2052.49	8478.21
923	Q8R2S8	CD177 antigen	Cd177	1583.57	3399.98	4292.21	11428.2	4853.77	14388.9
924	Q58NB6	Dehydrogenase/reductase SDR family member 9	Dhrs9	2653.26	932.015	1092.73	15731.5	21361.4	41220.8
925	P62843	40S ribosomal protein S15	Rps15	3978.13	473.504	642.703	2305.65	621.358	3458.76
926	Q8VCW8	Acyl-CoA synthetase family member 2, mitochondrial	Acsf2	392.468	1541.56	337.819	5009.89	5936.71	6701.51
927	Q99PS0	Keratin, type I cytoskeletal 23	Krt23	10517.4	12336.2	2066	11931.1	9018.35	17152.8
928	O88531	Palmitoyl-protein thioesterase 1	Ppt1	326.163	1982.42	4975.68	10581	13570.5	10582.3
929	Q9CPW4	Actin-related protein 2/3 complex subunit 5	Arpc5	6191.43	5222.29	3795.2	72492.5	74596.8	72667
930	Q99LT0	Protein dpy-30 homolog	Dpy30	909.234	906.578	1071.71	1267.13	853.682	3194.69
931	Q9CYR6	Phosphoacetylglucosamine mutase	Pgm3	703.372	1321.09	214.231	11037.2	11728.4	17707.2
932	P61082	NEDD8-conjugating enzyme Ubc12	Ube2m	2865.33	7169.59	8303.18	10484.4	3183.84	16002.6
933	Q8BYF6	Sodium-coupled monocarboxylate transporter 1	Slc5a8	11757.5	2421.48	535.504	6096.83	8385.66	10710
934	P32921	Tryptophan--tRNA ligase, cytoplasmic	Wars	474.448	1166.23	2558.87	19132.3	26358.3	34255.2
935	P01751	Ig heavy chain V region B1-8/186-2	Ighv1-72	514.77	666.579	3799	2990.25	3386.7	1762.84
936	Q9Z2I8	Succinate--CoA ligase [GDP-forming] subunit beta, mitochondrial	Suclg2	1837.59	895.144	3841.86	2335.18	2310.24	3665.04
937	Q61206	Platelet-activating factor acetylhydrolase IB subunit beta	Pafah1b2	720.799	475.98	4908.47	11196.5	13734.4	20187.3
938	Q8VI36	Paxillin	Pxn	3968.66	1930.9	2671.49	3332.89	2371.21	7156.44
939	Q60668	Heterogeneous nuclear ribonucleoprotein D0	Hnrnpd	1609.46	460.665	7432.4	18107.2	25054.2	28844.1
940	Q3UPL0	Protein transport protein Sec31A	Sec31a	948.438	785.987	4419.5	10169.4	10826.5	12042.9
941	P46978	Dolichyl-diphosphooligosaccharide--protein glycosyltransferase subunit STT3A	Stt3a	914.647	3240.15	1695.2	4386.69	2146.94	6378.16
942	Q8VEK3	Heterogeneous nuclear ribonucleoprotein U	Hnrnpu	40398.1	28752.6	88804	18708.4	48098.9	23733.5
943	Q9QXT0	Protein canopy homolog 2	Cnpy2	9359.82	773.572	17200.9	1961.19	364.593	29273.8
944	Q8K2B3	Succinate dehydrogenase [ubiquinone] flavoprotein subunit, mitochondrial	Sdha	3751.02	5848.03	234.444	11206.1	8655.63	12683
945	Q61753	D-3-phosphoglycerate dehydrogenase	Phgdh	2603.03	649.534	1190.77	3638.62	6042.26	6184.5
946	Q3UZZ4	Olfactomedin-4	Olfm4	4160.34	14363.4	16362.6	5006.69	1676.64	9472.39
947	Q7TPC1	Corneodesmosin	Cdsn	771.547	22402	16161.4	8980.14	7030.67	7254.88
948	Q5SX39	Myosin-4	Myh4	4124.78	1092.5	428.526	3121.97	4539.51	568.451
949	O08553	Dihydropyrimidinase-related protein 2	Dpysl2	333.76	713.669	324.917	13323.4	10297.5	19952.5
950	P09528	Ferritin heavy chain	Fth1	984.397	856.802	98740	9505.48	12604.8	17109
951	P63005	Platelet-activating factor acetylhydrolase IB subunit alpha	Pafah1b1	4328.71	380.677	861.749	11145.8	10639.1	11307.6
952	Q6P253	Dermokine	Dmkn	15868.6	18073.5	14041	11033.2	10240.6	10344.2
953	P04117	Fatty acid-binding protein, adipocyte	Fabp4	514.38	3523.06	505.446	2209.68	462.327	2806.34
954	P53810	Phosphatidylinositol transfer protein alpha isoform	Pitpna	23641	10099.3	11336.6	9401.05	7669.93	13832.1
955	P01843	Ig lambda-1 chain C region	-	9933.2	10226.2	1820.54	43296.3	1595.03	1456.84
956	P48962	ADP/ATP translocase 1	Slc25a4	3929.21	3115.85	4028.1	22792.2	23557.2	31587.2
957	Q8R0Y6	Cytosolic 10-formyltetrahydrofolate dehydrogenase	Aldh1l1	1894.95	25316.8	41546.4	12682	296.112	951.175
958	P43276	Histone H1.5	Hist1h1b	21872.6	9891.51	9940.46	75210.2	12576.6	75207.1
959	P54615	Osteocalcin-related protein	Bglap3	22622.7	29694.9	13339.4	72285.7	73461	8000.6
960	Q9CWF2	Tubulin beta-2B chain	Tubb2b	24475.6	39776.6	44134.7	20495.6	32054.3	29967.7
961	Q5F201	Cilia- and flagella-associated protein 52	Cfap52	502.734	7507.87	1019.22	12627.5	9145.38	3175.24
962	Q9WVQ5	Methylthioribulose-1-phosphate dehydratase	Apip	9056.03	471.811	853.84	10732.1	34502.1	11810.6
963	Q61268	Apolipoprotein C-IV	Apoc4	22306.4	2440.74	4442.95	2554.12	4750.07	7924.56
964	Q80UF4	Serologically defined colon cancer antigen 8 homolog	Sdccag8	917.666	235.078	559.85	69117.5	75001.8	112563
965	Q9D0R2	Threonine--tRNA ligase, cytoplasmic	Tars	29529.1	19319.8	1254.17	3512.19	1817.11	6881.82
966	Q9WUZ9	Ectonucleoside triphosphate diphosphohydrolase 5	Entpd5	4585.99	1118.09	2049.79	2911.71	1872.26	4986.83
967	Q9CQE8	UPF0568 protein C14orf166 homolog	-	17208.5	6653.62	9561.33	18985.8	21969.4	26210.3
968	O08992	Syntenin-1	Sdcbp	6128.12	5443.26	3296.01	1276.25	1192.14	6318.01
969	Q61096	Myeloblastin	Prtn3	411.93	10553.6	3626.98	18785.4	22364.9	19186.8
970	O08585	Clathrin light chain A	Clta	6141.48	3088.39	3044.15	14497.7	13315.4	335.929
971	Q9QYJ0	DnaJ homolog subfamily A member 2	Dnaja2	2579.09	863.397	1039.84	3682.62	4328.51	4735.96
972	Q8BVN8	Axonemal dynein light intermediate polypeptide 1	Dnali1	10425.6	282.61	749.715	4816.76	1615.29	7008.51
973	Q06138	Calcium-binding protein 39	Cab39	7963.43	5964.35	1342.25	14055.4	14121.1	13728.5
974	P61939	Thyroxine-binding globulin	Serpina7	45987.1	4006.37	8289.14	2114.96	9164.59	3630.29
975	Q8K2I3	Dimethylaniline monooxygenase [N-oxide-forming] 2	Fmo2	15252.2	501.209	21520.5	1666.4	3002.6	3326.73
976	P97447	Four and a half LIM domains protein 1	Fhl1	406.141	2422.6	252.684	10402.1	12454.4	21394.5
977	Q9R1Z7	6-pyruvoyl tetrahydrobiopterin synthase	Pts	312.846	795.896	330.423	7439.62	9348.93	4323.08
978	P00755	Kallikrein 1-related peptidase b1	Klk1b1	45032	15104.1	56545.9	3497.29	10729.7	3917.69
979	P58389	Serine/threonine-protein phosphatase 2A activator	Ptpa	9938.49	59600.6	267.78	2616.05	355.265	31262.6
980	Q62167	ATP-dependent RNA helicase DDX3X	Ddx3x	3861.55	4101.24	3082.64	11952.9	12730.2	16577
981	P31324	cAMP-dependent protein kinase type II-beta regulatory subunit	Prkar2b	224.283	380.98	1603.02	423.479	2669.81	8663.64
982	Q61093	Cytochrome b-245 heavy chain	Cybb	12483.5	12913.2	1308.72	1956.62	2922.6	3959.66
983	P14094	Sodium/potassium-transporting ATPase subunit beta-1	Atp1b1	2600.36	271.023	680.694	21687.6	23062.6	37986.6
984	P55284	Cadherin-5	Cdh5	1504.02	594.629	2049.41	2121.04	5153.4	4325.07
985	Q9CYN9	Renin receptor	Atp6ap2	43711.9	4884.45	4244.86	4031.4	490.077	1016.34
986	Q8K057	Intraflagellar transport protein 80 homolog	Ift80	308.948	665.346	321.369	8636.13	2551.76	432.1
987	Q61335	B-cell receptor-associated protein 31	Bcap31	2105.47	1775.55	2550.82	16178.8	12518.4	18366.1
988	P63328	Serine/threonine-protein phosphatase 2B catalytic subunit alpha isoform	Ppp3ca	411.938	2130.2	474.117	11695.4	12097.8	14108.2
989	O54734	Dolichyl-diphosphooligosaccharide--protein glycosyltransferase 48 kDa subunit	Ddost	12657.7	375.308	5031.78	408.829	16555.9	447.793
990	P32848	Parvalbumin alpha	Pvalb	10917	7914.22	27455	891.19	1620.52	1660.15
991	P07361	Alpha-1-acid glycoprotein 2	Orm2	720.898	424.52	271.823	20964.2	35651.5	55656.6
992	Q9D0F9	Phosphoglucomutase-1	Pgm1	233.985	380.961	1611.89	6823.49	832.985	7087.73
993	Q9JLF6	Protein-glutamine gamma-glutamyltransferase K	Tgm1	743.275	846.994	850.276	1339.28	1395.41	4047.08
994	Q8K1M6	Dynamin-1-like protein	Dnm1l	2047.36	6949.03	2066.38	421.247	1452.06	3511.19
995	Q61425	Hydroxyacyl-coenzyme A dehydrogenase, mitochondrial	Hadh	9110.87	3725.24	4079.68	3404.55	2042.59	4163.32
996	Q9Z2Y8	Proline synthase co-transcribed bacterial homolog protein	Prosc	1982.42	380.976	697.001	2622.7	1645.95	6976.99
997	Q9D855	Cytochrome b-c1 complex subunit 7	Uqcrb	411.931	285.753	2824.95	21513.7	28984.2	30841.6
998	P63325	40S ribosomal protein S10	Rps10	623.351	822.51	872.525	13942.6	18424.9	22692.7
999	Q61398	Procollagen C-endopeptidase enhancer 1	Pcolce	11949.1	7100.64	4938.47	10372.3	18111.6	3542.35
1000	Q9D1G1	Ras-related protein Rab-1B	Rab1b	7489.19	5598.93	549.231	776.827	293.028	9400.33
1001	P47740	Fatty aldehyde dehydrogenase	Aldh3a2	18858.8	9666.55	6154.46	13931.4	12292.3	15560.7
1002	P43274	Histone H1.4	Hist1h1e	7318.94	10053.8	10224.6	79846.5	82570.9	101869
1003	Q3THW5	Histone H2A.V	H2afv	803.561	1029.7	428.487	12868.7	12653.5	13852.7
1004	P14733	Lamin-B1	Lmnb1	205.991	380.812	214.237	4007.7	3899.96	4341.97
1005	P01783	Ig heavy chain V region MOPC 21 (Fragment)	-	54710.1	4477.45	55903.6	11177.1	569.256	26679.4
1006	P01749	Ig heavy chain V region 3	Ighv1-61	629.964	3566.18	1751.78	239.577	385.001	256.906
1007	P01727	Ig lambda-1 chain V region S43	-	5706.75	13033.7	6994.82	1088.57	1422.29	2066.68
1008	P63168	Dynein light chain 1, cytoplasmic	Dynll1	6126.63	666.542	7658.63	24422	28668.3	36664
1009	P01865	Ig gamma-2A chain C region, membrane-bound form	Igh-1a	411.931	6827.22	2556.84	1901.59	7696.71	481.422
1010	Q8BK48	Pyrethroid hydrolase Ces2e	Ces2e	2864.97	5752.14	3148.95	286.822	569.13	794.621
1011	Q3UZ39	Leucine-rich repeat flightless-interacting protein 1	Lrrfip1	7686.04	636.095	2898.19	1354.73	2017.33	2134.21
1012	O35594	Intraflagellar transport protein 81 homolog	Ift81	32637.1	89892	370.734	443.512	662.193	256.739
1013	Q6DYE8	Ectonucleotide pyrophosphatase/phosphodiesterase family member 3	Enpp3	8285.76	525.937	6017.99	776.206	1214.13	2306.34
1014	P39054	Dynamin-2	Dnm2	2816.41	8749.8	9360.53	11180.1	11523.4	15822
1015	Q91YD6	Villin-like protein	Vill	10866.3	641.611	5834.78	8279.95	9383.16	13449.4
1016	Q62165	Dystroglycan	Dag1	5117.07	3986.43	2831.46	2150.43	272.729	2993.49
1017	P51660	Peroxisomal multifunctional enzyme type 2	Hsd17b4	15860.8	698.043	8634.94	5100.18	5494.54	8148.3
1018	G5E8Q8	Adhesion G protein-coupled receptor F5	Adgrf5	6217.32	5646.99	1288.75	13235.6	2328.79	9449.03
1019	A2ACP1	Tetratricopeptide repeat protein 39A	Ttc39a	156280	35402.8	169398	5430.99	530.066	12840.2
1020	Q9Z140	Copine-6	Cpne6	424.384	1302.08	2829.77	11310.8	15189.8	17467.4
1021	Q9D0I9	Arginine--tRNA ligase, cytoplasmic	Rars	3319.02	2173.55	9684.55	13019.6	10552.7	15304.5
1022	Q8CHP8	Glycerol-3-phosphate phosphatase	Pgp	2653.49	1792.93	992.789	352.916	11915.9	14560.1
1023	Q80UM7	Mannosyl-oligosaccharide glucosidase	Mogs	14089	8079.45	739.871	2632.2	4213.21	687.845
1024	P28352	DNA-(apurinic or apyrimidinic site) lyase	Apex1	5730.33	723.165	942.553	211.771	6802.84	8931.22
1025	O89086	RNA-binding protein 3	Rbm3	60175	12291.8	2542	83071.1	88795.6	123796
1026	Q9ES97	Reticulon-3	Rtn3	911.286	419.3	303.156	10834.4	13025.8	14201
1027	Q9CQD1	Ras-related protein Rab-5A	Rab5a	3383.44	3479.23	4278.33	44877.4	43929.3	48248.3
1028	Q921F2	TAR DNA-binding protein 43	Tardbp	721.625	53097.2	3220.91	21405.8	25388.5	60291.2
1029	Q8R242	Di-N-acetylchitobiase	Ctbs	1644.8	3411.36	928.991	703.77	1139.47	2420.63
1030	Q8QZT1	Acetyl-CoA acetyltransferase, mitochondrial	Acat1	401.183	5122.61	7105.48	9643.64	9141.81	10933.3
1031	Q64374	Regucalcin	Rgn	617.926	3884.19	3048.77	193.551	5180.6	1623.4
1032	Q64310	Surfeit locus protein 4	Surf4	14687.4	2862.45	535.295	4313.66	4442.18	5277.2
1033	Q2TUM3	Potassium channel regulatory protein	Kcnrg	46801.9	31129.3	35656.8	7457.01	5705.95	11993.3
1034	Q05186	Reticulocalbin-1	Rcn1	6401.25	1539.61	867.067	1861.09	2949.45	1093.41
1035	P62900	60S ribosomal protein L31	Rpl31	1166.9	622.149	434.177	20730.9	24190.2	28397.4
1036	P26883	Peptidyl-prolyl cis-trans isomerase FKBP1A	Fkbp1a	22991.4	10963.8	6022.62	5817.42	16119.5	23309.4
1037	O88685	26S protease regulatory subunit 6A	Psmc3	413.184	571.491	535.606	8328.13	7215.59	14468.7
1038	Q9JHU9	Inositol-3-phosphate synthase 1	Isyna1	720.772	896.258	10820.2	4376.1	2438.35	5638.15
1039	Q9D0M3	Cytochrome c1, heme protein, mitochondrial	Cyc1	2671.7	2041.56	9012.05	13684.8	16005.5	17545.5
1040	Q99LU0	Charged multivesicular body protein 1b-1	Chmp1b1	1215.67	6925.09	3797.09	14418.2	9907.42	9328.19
1041	Q99KB8	Hydroxyacylglutathione hydrolase, mitochondrial	Hagh	4430.01	2184.25	2320.89	5564.96	6889.48	7017.73
1042	Q8K157	Aldose 1-epimerase	Galm	7241.1	1355.68	321.364	6223.52	3436.03	9404.35
1043	Q8BYM7	Radial spoke head protein 4 homolog A	Rsph4a	2184.6	4059.56	294.24	20181.4	23448.5	38788.6
1044	Q8BP67	60S ribosomal protein L24	Rpl24	613.182	224.672	7426.35	26313.2	24571.2	30490.9
1045	Q8BGX0	E3 ubiquitin-protein ligase TRIM23	Trim23	885.135	879.458	632.358	4632.34	2365.69	11208.4
1046	Q62418	Drebrin-like protein	Dbnl	2287.86	8564.99	1568.25	20241.7	7372.02	8585.54
1047	P70122	Ribosome maturation protein SBDS	Sbds	787.927	539.889	1228.35	9260.19	21055.2	11988.7
1048	P62717	60S ribosomal protein L18a	Rpl18a	27592.7	5388.96	43743.2	9227.56	2335.07	3801.69
1049	P30999	Catenin delta-1	Ctnnd1	1346.8	311.754	3238.65	5709.77	1733.45	5531.61
1050	P15379	CD44 antigen	Cd44	9777.63	8789.38	6704.66	12551.2	19442.9	19029.6
1051	P04247	Myoglobin	Mb	814.189	2945.54	1279.48	1742.71	1136.81	279.198
1052	P02802	Metallothionein-1	Mt1	514.928	190.49	428.5	3477.04	4053.32	385.445
1053	P01636	Ig kappa chain V-V region MOPC 149	-	451.187	6168.03	7592.33	230.755	498.002	1061.91
1054	O89023	Tripeptidyl-peptidase 1	Tpp1	11369.3	11947	3847.96	12469.6	12889.8	20549.1
1055	O35664	Interferon alpha/beta receptor 2	Ifnar2	26949	26830.2	21315.5	10323.2	698.286	7393.72
1056	Q9Z121	C-C motif chemokine 8	Ccl8	1955.21	683.576	9659.56	280.946	962.953	454.348
1057	Q9ER41	Torsin-1B	Tor1b	9861.47	4915.82	3788.66	4666.07	1781.63	1026.36
1058	Q9D0J8	Parathymosin	Ptms	1232.47	1117.3	818.685	11404.7	13925.6	13571.5
1059	Q9CR62	Mitochondrial 2-oxoglutarate/malate carrier protein	Slc25a11	3402.63	14400.8	16638.3	5323.53	3164.71	8115.9
1060	Q9CQ10	Charged multivesicular body protein 3	Chmp3	829.468	1278.84	1129.81	5311.07	8958.32	3695.72
1061	Q91YT0	NADH dehydrogenase [ubiquinone] flavoprotein 1, mitochondrial	Ndufv1	3839.39	7619.95	9097.49	1943.05	16852.1	5377.88
1062	Q91YK8	Ly6/PLAUR domain-containing protein 3	Lypd3	1697.66	2751.1	1723.73	4564.12	1215.49	3182.09
1063	Q8K023	Aldo-keto reductase family 1 member C18	Akr1c18	98155.9	44525.8	7290.93	772.605	3150.58	6950.48
1064	Q8BTU1	Cilia- and flagella-associated protein 20	Cfap20	308.953	649.859	506.105	298.448	12070.6	12160.1
1065	Q6ZWY3	40S ribosomal protein S27-like	Rps27l	397.865	765.648	1152.27	465.806	334.708	11009.7
1066	Q6P8K8	Carboxypeptidase A4	Cpa4	7080.3	45525	1956.74	4876.05	4056.65	2787.19
1067	Q64010	Adapter molecule crk	Crk	9655.45	77303.4	8227.1	11342.7	9772.52	1107
1068	Q61490	CD166 antigen	Alcam	747.204	761.966	749.842	3328.86	4912.54	3887.83
1069	Q06185	ATP synthase subunit e, mitochondrial	Atp5i	1096.32	5984.47	1008.44	23646.2	24922.4	31094.4
1070	P97823	Acyl-protein thioesterase 1	Lypla1	4013.22	3146.05	15560	10320.3	11751.3	14216.6
1071	P82198	Transforming growth factor-beta-induced protein ig-h3	Tgfbi	2242.41	2166.62	4168.43	552.612	242.259	187.355
1072	P63280	SUMO-conjugating enzyme UBC9	Ube2i	2373.72	11579.5	2638.11	1561.4	1184.84	7797.69
1073	P62830	60S ribosomal protein L23	Rpl23	1240.34	1234.82	1107.25	13505.9	17111.6	17395.5
1074	P62315	Small nuclear ribonucleoprotein Sm D1	Snrpd1	1253.68	1868.55	6822.47	14068.6	14894.8	18691.1
1075	P60824	Cold-inducible RNA-binding protein	Cirbp	1029.7	10950.8	817.006	4527.63	7668.15	10612.7
1076	P57759	Endoplasmic reticulum resident protein 29	Erp29	974.509	19213.5	1988.48	34035.6	671.685	29617.8
1077	P56812	Programmed cell death protein 5	Pdcd5	1422.47	1885.68	642.402	302.231	10285.6	13068.8
1078	P56391	Cytochrome c oxidase subunit 6B1	Cox6b1	3179.94	4187.63	14464.1	25194.2	32011.6	37312.5
1079	P27656	Hepatic triacylglycerol lipase	Lipc	2960.57	1080.84	989.592	14351.8	17332.8	3207.5
1080	P25085	Interleukin-1 receptor antagonist protein	Il1rn	6021.98	7286.34	40590.7	25312.5	27954.5	21884.6
1081	P16460	Argininosuccinate synthase	Ass1	957.527	2635.28	906.181	123.602	3970.63	7116.17
1082	P05208	Chymotrypsin-like elastase family member 2A	Cela2a	926.885	285.723	936.912	583.615	593.79	5683.11
1083	P05017	Insulin-like growth factor I	Igf1	2264.67	666.704	1280.57	211.771	1237.84	1642.06
1084	P04944	Ig kappa chain V-VI region NQ5-78.2.6	-	1135.92	580.518	856.831	352.958	214.985	1604.93
1085	P03976	Ig kappa chain V-II region 17S29.1	-	1836.73	1241.36	1182.84	1561.37	3857.4	255.572
1086	P02798	Metallothionein-2	Mt2	885.302	842.703	498.466	13506	15644.3	6944.19
1087	O88851	Putative hydrolase RBBP9	Rbbp9	715.606	2538.99	906.786	5037.99	5827.67	9146.58
1088	O09167	60S ribosomal protein L21	Rpl21	308.948	1047.69	642.741	14752.4	18349.9	19305.4
1089	O09114	Prostaglandin-H2 D-isomerase	Ptgds	435.436	496.035	642.715	4372.54	2553.62	2927.45
1090	O08749	Dihydrolipoyl dehydrogenase, mitochondrial	Dld	2366.77	815.71	1691.75	5172.07	5741.38	6675.46
1091	G5E8A8	Tektin-5	Tekt5	5470.07	3915.54	2485.42	352.988	215.186	479.274
1092	Q9Z172	Small ubiquitin-related modifier 3	Sumo3	81803.1	6482.93	97686.4	40837.5	37784	44140.7
1093	Q9R0E2	Procollagen-lysine,2-oxoglutarate 5-dioxygenase 1	Plod1	646.973	2265.74	61182.6	1202.6	14495.2	16475.9
1094	Q9DD23	Ly6/PLAUR domain-containing protein 2	Lypd2	1041.44	296.897	5300.39	265.515	9268.31	23040.1
1095	Q9D103	Interferon-induced transmembrane protein 1	Ifitm1	7491.53	5617.84	5113.72	27512.9	42060.8	49651.4
1096	Q9CR21	Acyl carrier protein, mitochondrial	Ndufab1	944.733	9066.94	9291.68	12663.6	20694	23498.8
1097	Q925H3	Keratin-associated protein 6-5	Krtap6-5	1825.02	3770.01	2642.11	33914.4	36395.2	6928.5
1098	Q91V80	Apolipoprotein F	Apof	1384.42	3639.92	960.896	1154.98	1649.63	2793.27
1099	Q8CF02	Protein FAM25C	Fam25c	2842.87	1971.74	1505.57	9812.93	12424.3	16186.8
1100	Q8BJR6	Serine protease 27	Prss27	12799	7422.22	3816.6	36214.3	21298.9	14681.6
1101	Q7TMF3	NADH dehydrogenase [ubiquinone] 1 alpha subcomplex subunit 12	Ndufa12	389960	2894.29	321.36	8903.63	11511.3	11567.3
1102	Q61878	Bone marrow proteoglycan	Prg2	557.474	1761.65	1955.45	12057.9	13303.5	14744.6
1103	Q61025	Intraflagellar transport protein 20 homolog	Ift20	266.605	1441.77	396.121	5706.01	2767.97	8744.05
1104	P97352	Protein S100-A13	S100a13	683.322	3066.22	31057	27152.6	27474.2	46432.7
1105	P63276	40S ribosomal protein S17	Rps17	1806.54	910.848	3054.42	5840.56	529.679	4693.4
1106	P62858	40S ribosomal protein S28	Rps28	2005.23	265.255	2447.6	43482.6	51027.9	64169
1107	P62855	40S ribosomal protein S26	Rps26	761.764	2636.51	6610.7	10500.1	11302.4	14157.2
1108	P62849	40S ribosomal protein S24	Rps24	978.431	1659.22	357.627	7436.33	15302.8	13530.2
1109	P62751	60S ribosomal protein L23a	Rpl23a	1567.21	987.884	2781.23	30024.5	29867.9	34448
1110	P62317	Small nuclear ribonucleoprotein Sm D2	Snrpd2	46531.7	43578.3	50863.5	7112.53	7780.83	10382
1111	P23780	Beta-galactosidase	Glb1	2796.23	1481.89	1215.74	10750.7	10932.5	23550.9
1112	P03930	ATP synthase protein 8	Mtatp8	975.7	3332.78	10190.2	23603.7	18170	30199.1
1113	P01820	Ig heavy chain V region PJ14	-	1699.35	680.903	4038.25	3416.4	934.432	706.826
1114	O08884	Keratin-associated protein 6-2	Krtap6-2	1243.28	2091.37	7409.33	14728.4	15998.8	1389.24
1115	O08742	Platelet glycoprotein V	Gp5	18819.9	2892.12	649.247	9100.42	1101.34	1638.27
1116	P62245	40S ribosomal protein S15a	Rps15a	6000.62	2488.66	696.317	41045	42419.3	53250.4
1117	Q9EQC0	Carbohydrate sulfotransferase 1	Chst1	2062.55	7876.89	1993.02	8153.22	2500.56	6012.17
1118	Q6WVG3	BTB/POZ domain-containing protein KCTD12	Kctd12	376.231	85546.4	19797.2	2314.94	9810.03	1656.74
1119	Q8R5F8	Epidermal growth factor receptor kinase substrate 8-like protein 1	Eps8l1	10290.4	516.535	59934.9	4281.98	804.098	4042.22
1120	P63323	40S ribosomal protein S12	Rps12	1960.33	9714.13	425.413	320.57	17603.3	24399.8
1121	Q8JZK9	Hydroxymethylglutaryl-CoA synthase, cytoplasmic	Hmgcs1	1520.84	1259.18	1392.31	11893.9	643.651	5413.23
1122	O35593	26S proteasome non-ATPase regulatory subunit 14	Psmd14	1270.02	4352.22	7021.44	28002.3	29440.7	33422.9
1123	P70677	Caspase-3	Casp3	1475.16	871.404	884.43	282.318	9239.58	2077.51
1124	Q9D3I6	Keratin-associated protein 7-1	Krtap7-1	1605.24	547.947	2194.23	42575.6	43630.3	392.045
1125	Q8VED9	Galectin-related protein	Lgalsl	1789.57	3321.39	4306.95	19328.7	19545.4	19956
1126	Q8CEZ4	Uncharacterized protein C2orf54 homolog	-	2394.98	3567.08	659.218	2440.37	4980.93	7067.69
1127	P03977	Ig kappa chain V-III region 50S10.1	-	4090.3	381.021	257.144	658.802	2755.86	1168.57
1128	Q922B2	Aspartate--tRNA ligase, cytoplasmic	Dars	1679.02	8672.54	3251.47	8414.07	12791.9	15233.3
1129	Q08857	Platelet glycoprotein 4	Cd36	4799.6	419.865	6241.9	8068.46	8583.39	10622.2
1130	Q9ET66	Peptidase inhibitor 16	Pi16	617.912	272.469	321.287	3731.72	6901.94	794.971
1131	Q8BHB9	Chloride intracellular channel protein 6	Clic6	8429.9	821.415	1526.73	1702.08	1817.67	4834.7
1132	Q99P58	Ras-related protein Rab-27B	Rab27b	808.014	1004.07	533.328	1411.78	3646.11	4910.96
1133	P01634	Ig kappa chain V-V region MOPC 21	-	642.148	1142.35	10453.9	13082.2	8021.11	1450.87
1134	Q80X90	Filamin-B	Flnb	270.081	594.67	347.531	6922.47	568.992	6460.59
1135	Q9CX00	IST1 homolog	Ist1	978.533	1051.23	957.201	8960.28	5823.82	4235.19
1136	Q8JZU2	Tricarboxylate transport protein, mitochondrial	Slc25a1	5894.66	682.542	467.394	6537.9	442.383	10811.4
1137	Q3THS6	S-adenosylmethionine synthase isoform type-2	Mat2a	5545.62	701.031	2587.45	8074.83	10747.1	7789.07
1138	Q91VS7	Microsomal glutathione S-transferase 1	Mgst1	9467.83	310.989	4973.74	13074.7	14020.7	23045.6
1139	Q9DBG5	Perilipin-3	Plin3	8159.55	33905.8	1598.08	8824.11	245.01	8070.84
1140	Q9CQE1	Protein NipSnap homolog 3B	Nipsnap3b	26881.7	25307.5	3179.96	10130.9	8608.09	839.453
1141	Q9DBG9	Tax1-binding protein 3	Tax1bp3	7606.02	45563.6	26065.7	17219.4	25322.3	17816.6
1142	Q64176	Carboxylesterase 1E	Ces1e	411.938	19803.8	747.748	10535.9	5290.7	16589.8
1143	P14115	60S ribosomal protein L27a	Rpl27a	12492.7	846.845	788.432	43622	46127.5	55399.8
1144	Q8VC30	Triokinase/FMN cyclase	Tkfc	3008.88	1608.61	2695.44	7828.16	1095.3	1381.1
1145	P40336	Vacuolar protein sorting-associated protein 26A	Vps26a	3443.4	13584.9	295.038	10287	9812.32	13420
1146	Q9Z261	Claudin-7	Cldn7	2539.44	1025.5	119564	9602.28	10079.1	11957.4
1147	P46460	Vesicle-fusing ATPase	Nsf	9076.44	18637	321.355	9438.1	12186	13328.8
1148	Q922H4	Mannose-1-phosphate guanyltransferase alpha	Gmppa	1729.92	791.163	6871.53	7122.31	5663.98	3208.11
1149	Q9CY64	Biliverdin reductase A	Blvra	308.94	6112.27	7062.34	9653.82	9670.1	493.707
1150	Q9QZE5	Coatomer subunit gamma-1	Copg1	15471	2293.53	519.821	7296.93	6443.19	539.581
1151	Q9CY00	Tetratricopeptide repeat protein 30B	Ttc30b	23914.3	7735.46	549.88	4726.39	6162.59	8196.1
1152	Q99LY9	NADH dehydrogenase [ubiquinone] iron-sulfur protein 5	Ndufs5	3842.94	2929.46	1403.45	430.765	3091.45	5564.53
1153	O09172	Glutamate--cysteine ligase regulatory subunit	Gclm	3532.24	1993.33	9711.22	688.29	9096.71	19162.4
1154	P62267	40S ribosomal protein S23	Rps23	411.981	857.149	964.075	3369.16	3797.93	3753.31
1155	Q9DCL9	Multifunctional protein ADE2	Paics	14990.8	6434.76	15517.4	7977.12	7615.7	8450.14
1156	Q9Z2Q6	Septin-5	Sept5	284.337	476.217	2040.98	1509.06	4685.31	3689.59
1157	Q9DA80	Radial spoke head protein 3 homolog B	Rsph3b	8271.7	856.221	2150.81	8359.2	966.134	1955.97
1158	P13609	Serglycin	Srgn	423.864	571.292	437.208	957.866	39222.7	236.275
1159	P45878	Peptidyl-prolyl cis-trans isomerase FKBP2	Fkbp2	1276.94	532.021	3075.68	493.959	5648.17	11214
1160	O88544	COP9 signalosome complex subunit 4	Cops4	13348.2	1618.08	6781.27	22744.5	16051.3	21785.8
1161	P70670	Nascent polypeptide-associated complex subunit alpha, muscle-specific form	Naca	1129.87	1630.38	749.828	26831.5	30177.6	35293
1162	Q61656	Probable ATP-dependent RNA helicase DDX5	Ddx5	7481.08	2905.53	5119.31	25798.5	26937.2	31937.2
1163	Q3UQ41	Transmembrane protease serine 11A	Tmprss11a	6809.04	7380.13	6708.55	1204.07	9325.76	6877.79
1164	Q9D0E1	Heterogeneous nuclear ribonucleoprotein M	Hnrnpm	323.901	395.457	2023.18	2824.52	3238.05	739.27
1165	Q91YI0	Argininosuccinate lyase	Asl	5723.6	12244.2	20796	10975.7	9501.39	17691.5
1166	Q8C7R4	Ubiquitin-like modifier-activating enzyme 6	Uba6	456.539	520.809	22977.5	10360.2	2658.24	3729.68
1167	P16330	2',3'-cyclic-nucleotide 3'-phosphodiesterase	Cnp	1354.08	340.193	604.087	1938.66	3230.47	3320.24
1168	P22935	Cellular retinoic acid-binding protein 2	Crabp2	678.865	4404.56	857.027	8489.49	11441.1	9715.29
1169	P17665	Cytochrome c oxidase subunit 7C, mitochondrial	Cox7c	9494.62	968.026	2900.17	27024.1	28161.3	34560.4
1170	P62862	40S ribosomal protein S30	Fau	2567.91	4277.51	1419.36	19018.5	17564.7	7364.09
1171	Q8BFR4	N-acetylglucosamine-6-sulfatase	Gns	8881.84	5752.79	5797.43	7286.5	5761.32	15409.1
1172	Q9QZ73	DCN1-like protein 1	Dcun1d1	561.661	770.701	10507.9	1241.4	2705.96	20480
1173	Q99K85	Phosphoserine aminotransferase	Psat1	39100.1	28175.4	2075.28	8661.01	9335.4	7267.15
1174	P84104	Serine/arginine-rich splicing factor 3	Srsf3	870.228	952.683	625.258	10008.8	3701.28	7442.2
1175	P29758	Ornithine aminotransferase, mitochondrial	Oat	1803.18	4714.5	723.352	19563.6	13273.7	28820.7
1176	Q9R1K9	Centrin-2	Cetn2	2563.37	2141.99	424.576	13378.6	13978.8	18859.3
1177	Q9R0P6	Signal peptidase complex catalytic subunit SEC11A	Sec11a	799.522	699.978	1803.8	2504.73	2673.02	8132.46
1178	Q9JJU8	SH3 domain-binding glutamic acid-rich-like protein	Sh3bgrl	937.507	1975.46	1717.97	18001.6	16605.6	20850.2
1179	Q66JS6	Eukaryotic translation initiation factor 3 subunit J-B	Eif3j2	674.301	255.214	321.355	1349.64	2999.52	286.759
1180	Q61937	Nucleophosmin	Npm1	421.111	889.702	649.013	21264.6	20006.4	29660
1181	Q9R0Q3	Transmembrane emp24 domain-containing protein 2	Tmed2	11582.1	2927.76	45536.9	47316.3	20936.6	297170
1182	Q8R059	UDP-glucose 4-epimerase	Gale	821.429	1366.46	428.491	1643.85	5924.01	7132.04
1183	P10404	MLV-related proviral Env polyprotein	-	5233.9	3503.91	1940.93	4923.45	1017.33	792.182
1184	Q99KV1	DnaJ homolog subfamily B member 11	Dnajb11	2268.15	2281.31	2262.84	13758.6	15815	14022.9
1185	Q91VC3	Eukaryotic initiation factor 4A-III	Eif4a3	767.766	8767.32	391.563	6719.08	11910.2	597.222
1186	P00405	Cytochrome c oxidase subunit 2	Mtco2	1666.8	852.805	1104.24	26242.7	35605.9	46425.9
1187	P19253	60S ribosomal protein L13a	Rpl13a	664.547	6292.34	854.388	25905.1	24800.9	28894.5
1188	Q99PL5	Ribosome-binding protein 1	Rrbp1	10214	5353.16	2885.66	7969.29	6866.27	7331.5
1189	Q8R3G9	Tetraspanin-8	Tspan8	1792.48	2682.02	2881.45	22932.5	18994.2	28815.9
1190	Q60598	Src substrate cortactin	Cttn	759.941	263.048	9512.34	17458	19107	25838.7
1191	Q8C878	NEDD8-activating enzyme E1 catalytic subunit	Uba3	810.215	1883.63	319.863	1900.53	8234.09	18227.1
1192	Q9CQ01	Ribonuclease T2	Rnaset2	10913.5	9055.33	11710.2	10593.6	12663.6	7075.65
1193	Q9WV80	Sorting nexin-1	Snx1	344.566	785.494	1279.61	13727.2	14356.3	12666.2
1194	Q60973	Histone-binding protein RBBP7	Rbbp7	2226.68	886.066	7316.66	10059.3	10384	12231.7
1195	Q8R574	Phosphoribosyl pyrophosphate synthase-associated protein 2	Prpsap2	11519.9	3386.19	21282.5	9547.68	12754.4	1027.19
1196	Q921Y0	MOB kinase activator 1A	Mob1a	5637.59	252.982	3181.57	10960.6	30141.6	11717.3
1197	Q99L47	Hsc70-interacting protein	St13	7256.03	5677.49	321.302	25881.2	30314.7	34672.9
1198	P70290	55 kDa erythrocyte membrane protein	Mpp1	10188.5	5675.76	1778.3	1077.71	3983.38	7553.17
1199	P47915	60S ribosomal protein L29	Rpl29	655.927	1945.09	749.847	3393.32	3011.46	6074.66
1200	Q8K4Z3	NAD(P)H-hydrate epimerase	Naxe	1410.35	5512.23	1089.25	15602.2	4167.48	27074.5
1201	Q02496	Mucin-1	Muc1	4496.97	1413.19	1315.98	16005.5	15358.4	16548.6
1202	P47964	60S ribosomal protein L36	Rpl36	309.949	1289.53	5680.04	17247.1	17594.2	20654.1
1203	P11214	Tissue-type plasminogen activator	Plat	872.656	1655.55	535.635	3910.75	5141.82	256.944
1204	Q5NC32	Monocarboxylate transporter 11	Slc16a11	514.92	1233.58	768.36	6955.82	8983.26	15285.8
1205	P23506	Protein-L-isoaspartate(D-aspartate) O-methyltransferase	Pcmt1	7804.41	1072.64	804.33	4064.85	3103.94	8428.56
1206	P97461	40S ribosomal protein S5	Rps5	1889.92	657.979	913.741	5729.4	4844.35	5321.77
1207	Q60648	Ganglioside GM2 activator	Gm2a	15095.4	18772.4	14219.4	14561.6	14211	16361.4
1208	P35174	Stefin-2	Stfa2	1901.59	3028.85	999.427	8171.95	10992.1	9688.49
1209	Q9WV55	Vesicle-associated membrane protein-associated protein A	Vapa	31093.3	380.945	314.486	352.973	3681.56	6147.68
1210	P13597	Intercellular adhesion molecule 1	Icam1	6663.53	1234.42	3186.86	1311.23	961.069	9233.84
1211	Q9WUA2	Phenylalanine--tRNA ligase beta subunit	Farsb	3453.73	1120.14	1465.1	5359.49	4842.93	2765.53
1212	Q9D8U8	Sorting nexin-5	Snx5	1499.24	10817.7	3702.44	3550.78	3360.51	3395.96
1213	Q8VDJ3	Vigilin	Hdlbp	840.047	3249.81	1294.93	4885.78	2143.11	2353.57
1214	P01747	Ig heavy chain V region 36-65	-	727.603	1066.02	428.339	11453.8	12435.7	8118.56
1215	Q9D2Q8	Protein S100-A14	S100a14	876.322	546.265	931.034	4493.43	23080.1	16158.6
1216	O35648	Centrin-3	Cetn3	1652.44	541.188	1475.02	620.897	6720.03	8384.84
1217	Q9QYI3	DnaJ homolog subfamily C member 7	Dnajc7	752.485	964.918	263.922	240.306	5462.71	1914.73
1218	P50544	Very long-chain specific acyl-CoA dehydrogenase, mitochondrial	Acadvl	918.195	3720.05	56064.2	8845.77	9633.9	6889.27
1219	Q9JKB3	Y-box-binding protein 3	Ybx3	14374.6	3691.23	1769.39	12119.5	11991	7545.1
1220	P34914	Bifunctional epoxide hydrolase 2	Ephx2	5366.15	3184.21	4178.76	27099.4	22833.7	16524.8
1221	Q6NSR8	Probable aminopeptidase NPEPL1	Npepl1	1957.98	335.215	4529.67	1776.86	7344.93	6606.75
1222	O70138	Neutrophil collagenase	Mmp8	4716.82	1535.6	10369.3	7047.81	8430.26	3668.43
1223	Q8VIJ6	Splicing factor, proline- and glutamine-rich	Sfpq	8407.56	1943.94	5600.68	929.097	2941.48	3682.89
1224	Q9Z0N2	Eukaryotic translation initiation factor 2 subunit 3, Y-linked	Eif2s3y	139.538	405.072	214.24	5945.53	5159.51	6739.96
1225	Q8BXG3	Intraflagellar transport protein 57 homolog	Ift57	1352.62	952.434	728.954	5620.58	585.24	6646.6
1226	Q99JW5	Epithelial cell adhesion molecule	Epcam	308.967	869.776	3816.86	12821.7	589.789	22672.7
1227	P28271	Cytoplasmic aconitate hydratase	Aco1	3595.38	14204.1	32536.3	4800.3	4881.63	6455.23
1228	Q9QYC0	Alpha-adducin	Add1	42879.4	39850.4	8580.32	423.561	3476.04	4402.83
1229	P61967	AP-1 complex subunit sigma-1A	Ap1s1	735.566	6497.9	298.238	2112.72	2716.25	4246.92
1230	P08030	Adenine phosphoribosyltransferase	Aprt	541.995	56937.1	1390.28	9686.74	5731.58	14051
1231	P51949	CDK-activating kinase assembly factor MAT1	Mnat1	276.891	7542.65	1221.23	5455.72	5742.75	22959
1232	P29351	Tyrosine-protein phosphatase non-receptor type 6	Ptpn6	8041.37	2496.36	856.967	276.277	1689.17	5222.68
1233	P01748	Ig heavy chain V region 23	-	1087.49	5801.05	8369.94	4227.57	2487.84	301.115
