# Supplementary material for: Generation of orthotopically functional salivary gland from embryonic stem cells
Source: Nat Commun. 2018 Oct 11;9:4216. doi: 10.1038/s41467-018-06469-7 (PMC6181987; doi:10.1038/s41467-018-06469-7)
Supplement: Supplementary file 12 — Supplementary Data 6 [file 41467_2018_6469_MOESM12_ESM.xlsx]

## Sheet: group 1 vs. group 2-1
Feature ID	Oral epithelium_1 - RPKM	Oral epithelium_2 - RPKM	Oral epithelium_average - RPKM
Rps7	1256.97	1468.71	1362.84
Rpl14	1165.15	1322.47	1243.81
Rpl5	989.861	1043.84	1016.85
Ptma	1050.62	911.736	981.18
Krt10	980.158	965.79	972.974
Krt6a	845.365	882.711	864.038
Rpl11	536.315	708.72	622.518
Rps3	480.358	481.824	481.091
Rps2	401.085	443.02	422.053
Rps6	374.165	388.464	381.314
Krt24	382.089	370.685	376.387
Hnrnpa1	356.049	386.281	371.165
Vdac1	342.696	338.432	340.564
Rps18	292.189	312.824	302.507
Rpl22	283.741	291.03	287.385
Hnrnpab	255.757	241.197	248.477
Rpl9	208.202	250.211	229.206
H1f0	252.914	196.65	224.782
Hspe1	220.678	225.586	223.132
Rplp0	228.997	207.296	218.146
Rpl13	214.816	220.195	217.505
Rpl6	242.413	189.119	215.766
Rpl23a	194.405	223.606	209.005
Rack1	203.475	206.961	205.218
Rpl12	197.405	199.296	198.351
Ncl	189.973	197.019	193.496
Psma2	137.943	220.055	178.999
Lmna	172.72	176.325	174.522
Uqcrb	139.6	207.331	173.465
Cct2	151.893	187.002	169.447
Vcp	169.738	166.638	168.188
Rab10	151.113	178.396	164.754
Pa2g4	161.497	163.925	162.711
Psmb1	136.191	159.512	147.851
Oxct1	142.102	153.512	147.807
Hdgf	135.015	157.4	146.207
Cox4i1	127.241	163.69	145.465
Glul	139.932	136.279	138.105
Nme2	133.497	140.816	137.157
Ptges3	133.63	138.239	135.935
Ddx5	136.6	116.868	126.734
Txndc17	139.587	111.343	125.465
Rpl30	120.639	125.628	123.133
Csrp1	123.246	110.872	117.059
Cct4	110.142	118.403	114.272
Psmb5	135.076	90.6704	112.873
Tbca	103.242	86.4422	94.842
Psma5	102.775	83.6968	93.2358
Rpl27a	94.5515	86.7636	90.6575
Rpl18	80.0751	101.069	90.5722
Cct6a	82.1424	98.1175	90.13
Ppp1ca	90.0433	90.1499	90.0966
Anp32a	92.1397	87.3449	89.7423
Pebp1	93.0987	83.6648	88.3817
Capg	81.9751	93.7669	87.871
Cox7c	89.4206	84.8369	87.1288
Cct5	82.6291	89.4057	86.0174
Psma6	58.0834	111.046	84.5649
Mob1a	92.9156	75.2924	84.104
Anxa7	81.7486	84.2548	83.0017
Hspa4	80.7882	79.3092	80.0487
Clic1	80.4496	79.2766	79.8631
Cs	72.5544	83.9924	78.2734
Tcp1	83.9767	68.5983	76.2875
Psmd14	82.9958	69.3201	76.158
Pgrmc1	85.0083	66.4242	75.7162
Eif3f	77.6295	70.6034	74.1164
Psmd1	69.198	77.819	73.5085
Psmc5	71.8081	72.3254	72.0667
Ak3	65.8846	76.8892	71.3869
Hint1	42.6974	96.4809	69.5891
Gpx1	66.5686	68.4911	67.5298
Uqcrc2	57.2031	76.7261	66.9646
Rab1a	64.8912	68.973	66.9321
Uqcrc1	63.2487	69.267	66.2579
Cox6b1	94.6402	37.0805	65.8603
Tubb5	77.3283	51.2424	64.2853
Dbi	68.3004	56.8721	62.5862
Etfa	52.0742	70.6948	61.3845
Actr2	57.0976	63.7445	60.421
Tubb4b	55.6708	64.1872	59.929
Ahsa1	58.8878	59.5601	59.224
Pgam1	58.3327	59.0345	58.6836
Mtpn	55.8108	61.1401	58.4755
Atp2a2	61.3506	53.4911	57.4209
Psme1	51.6992	62.7952	57.2472
Psma1	67.9856	45.3361	56.6608
Atp5f1	54.1677	53.6583	53.913
Capns1	54.7599	50.174	52.4669
Gsta1	46.5841	54.8851	50.7346
Rps16	42.0344	58.5614	50.2979
Psmb7	54.0322	45.7199	49.876
Lgals3	54.179	44.2975	49.2382
Adss	44.164	54.2336	49.1988
Cotl1	52.1747	44.0517	48.1132
Hnrnpk	46.9045	47.4302	47.1674
Nudc	48.8467	45.1405	46.9936
Pdia4	46.3636	45.8484	46.106
Vdac2	42.287	49.81	46.0485
Gnai2	41.3335	50.6388	45.9861
Tpm3	42.9182	47.9644	45.4413
Tst	29.5101	60.3902	44.9501
Pdia6	35.7587	50.2952	43.027
Rab2a	42.022	42.3141	42.168
St13	40.1067	44.1352	42.1209
Etfb	41.2753	41.539	41.4071
Tmed10	40.424	42.3573	41.3907
Ptbp1	40.61	39.0272	39.8186
Hmgb2	47.9423	30.6631	39.3027
Idh3a	37.0526	39.8401	38.4463
Vcl	38.5683	38.172	38.3702
Psmb6	32.5288	43.6601	38.0945
Ppp2r2a	32.7456	40.9539	36.8498
Naca	37.4264	36.2232	36.8248
Park7	31.5677	41.2048	36.3863
Capza2	28.2593	44.1222	36.1908
Ywhah	31.3126	40.7299	36.0212
Sord	29.8478	37.0036	33.4257
Gars	27.2707	38.2158	32.7432
Hnrnph1	31.485	33.0325	32.2587
Chit1	38.4197	25.5151	31.9674
Rab5a	19.3067	44.538	31.9224
Fam129b	32.4269	31.2775	31.8522
Ranbp1	29.7788	33.6445	31.7117
Gclc	28.5019	33.0431	30.7725
Abracl	29.1265	30.6676	29.8971
Bpgm	30.2396	29.5471	29.8933
Rbp2	23.6191	34.5872	29.1032
Cox5b	22.8791	33.9004	28.3898
Hadha	28.0345	28.7227	28.3786
Arpc5	23.2435	32.5741	27.9088
Eef1d	33.1259	22.3872	27.7565
Psmd6	20.1164	34.4762	27.2963
Npepps	28.6611	25.3335	26.9973
Atp5d	23.1963	30.763	26.9796
Capn2	29.7052	24.0183	26.8618
Mvp	23.2297	28.3984	25.8141
Hnrnpd	23.8652	27.2783	25.5717
Atp6v1e1	24.8052	26.2824	25.5438
Apoc1	26.5316	22.8213	24.6765
Aox4	25.1454	23.6942	24.4198
Slc9a3r1	18.8855	29.0434	23.9644
Adh5	22.5233	25.2284	23.8758
Vps35	25.2237	22.3249	23.7743
Tufm	20.5001	27.0178	23.759
Tardbp	22.7373	24.4316	23.5844
Atp6v1b2	27.9078	17.5467	22.7273
Txnl1	17.7406	27.667	22.7038
Ppa1	21.4694	23.8443	22.6569
Atp5o	24.9167	19.5489	22.2328
Copa	23.604	19.9842	21.7941
Flna	20.2344	22.8002	21.5173
Hnrnpl	23.2379	19.5835	21.4107
Pdcd6ip	23.445	19.0935	21.2692
S100a1	21.044	21.4172	21.2306
Arhgdia	18.1684	24.0305	21.0995
Usp5	21.3569	20.547	20.9519
Sod2	22.6937	18.1327	20.4132
Ruvbl2	26.8692	13.4155	20.1423
Prmt1	14.357	24.7208	19.5389
Ruvbl1	16.0744	21.9346	19.0045
Syncrip	17.9727	20.0064	18.9896
Atox1	19.4066	18.4044	18.9055
Pcbp1	16.8175	17.1838	17.0006
Dynll1	15.3809	17.0021	16.1915
Psmd3	17.7996	14.472	16.1358
Pycard	13.567	18.1718	15.8694
Rps15a	15.1902	14.6519	14.9211
H2afy	14.7886	14.9386	14.8636
Actr1b	16.8067	12.6286	14.7176
Atp6v1a	18.2316	10.951	14.5913
Arpc1b	15.5138	13.6051	14.5595
Abhd14b	19.4584	9.48529	14.4719
Arpc3	12.3908	16.2351	14.313
Hars	14.7316	13.681	14.2063
Tuba4a	11.906	16.287	14.0965
Psme2	7.46194	20.5271	13.9945
Psma3	11.8552	15.7097	13.7824
Sri	11.4483	16.1047	13.7765
Psma7	13.8643	13.6874	13.7759
Prkcsh	15.6	11.7607	13.6804
Anxa4	10.1071	17.0173	13.5622
Mpst	15.2651	11.3215	13.2933
Ube2n	9.57051	16.9546	13.2626
Cyb5a	11.8312	14.4567	13.1439
Hspa4l	12.2841	13.5251	12.9046
Glrx	15.705	9.69291	12.699
Ywhag	14.3367	10.2043	12.2705
Acp1	15.3539	8.55087	11.9524
Srsf2	4.90551	18.3196	11.6125
Nt5c	10.6666	11.1532	10.9099
Ostf1	8.46394	12.9817	10.7228
Vars	11.2775	9.84169	10.5596
Impa1	5.97751	14.5121	10.2448
Pmm2	11.5402	7.83843	9.6893
Esd	8.69629	10.2681	9.48217
Il1rn	5.41769	13.474	9.44585
Rab11b	8.96752	9.90813	9.43782
Otub1	6.85912	11.3147	9.08691
Ctsc	5.05608	13.0671	9.06159
Psmd11	8.63168	8.54575	8.58871
Pak2	10.1423	6.93124	8.53678
Rps28	4.17441	12.4768	8.32561
Gk	8.4189	7.16964	7.79427
Sprr3	0.256466	15.1528	7.70466
Hopx	7.97975	6.52056	7.25015
Lap3	6.49463	8.00018	7.24741
Cycs	0.570825	13.7624	7.1666
Gsta3	7.44606	6.87952	7.16279
Nme1	4.6607	9.49516	7.07793
Acadm	5.92684	7.835	6.88092
Txnrd1	5.5031	8.01847	6.76078
Wars	5.9189	7.57463	6.74676
Dpysl3	7.48362	5.83115	6.65738
Hist1h3b	8.54272	4.73693	6.63983
Cars	8.86361	4.37758	6.62059
Atic	6.82865	6.36783	6.59824
Muc4	7.61845	5.46209	6.54027
Comt	4.57972	8.40229	6.49101
Pdxk	7.85339	5.03966	6.44652
Ufm1	6.70147	5.51845	6.10996
Vim	6.56143	5.28855	5.92499
Hist1h1d	7.54017	4.09186	5.81602
Hist1h1e	0	11.1087	5.55433
Apip	2.31917	7.16316	4.74117
Txndc12	0.834625	8.56845	4.70154
Pafah1b3	6.41082	2.97474	4.69278
Apeh	5.29083	3.98024	4.63554
Efhd2	1.84276	7.34066	4.59171
Ifitm1	3.95333	4.58338	4.26835
Ndufa4	3.56293	4.74605	4.15449
S100a13	0.701318	7.41362	4.05747
Spr	3.99598	4.07159	4.03378
Xpnpep1	3.69743	3.9488	3.82311
Hspa2	3.18376	3.8232	3.50348
Pgm2	2.42481	3.49453	2.95967
Gmds	4.51758	1.23949	2.87854
Sdccag8	0.660352	4.83154	2.74594
Gdi1	2.7357	2.64283	2.68927
Btd	2.4907	2.37453	2.43261
Agr2	4.7338	0.110971	2.42238
Aldh1a3	3.45509	1.2567	2.35589
Ecm1	0.546992	3.99216	2.26958
Rbp1	3.23801	1.0264	2.1322
Rptn	0.325043	3.93058	2.12781
Srgn	3.66777	0.195715	1.93174
Alox12e	2.92774	0.747747	1.83774
Serpina3n	3.2646	0	1.6323
Gnptg	2.32717	0.477757	1.40246
Mcu	0.478959	2.21525	1.34711
Gpd1l	0.475318	1.7989	1.13711
Prom1	1.66856	0.604002	1.13628
Upp1	2.17351	0.0547922	1.11415
Pgls	0.93106	1.04502	0.988042
Aldh3b1	0.0334295	1.68096	0.857193
Mlf1	1.0392	0.0416705	0.540436
Orm1	1.05141	0	0.525706
Nccrp1	0.736934	0	0.368467
Got1	0.691236	0.0282125	0.359724
Rac2	0.154843	0.51907	0.336956
Basp1	0.254522	0.407218	0.33087
Ahcy	0.100557	0.4469	0.273728
Sptb	0.131584	0.386258	0.258921
Bglap3	0	0.367831	0.183915
Efhc1	0.32646	0	0.16323
Flg2	0.240545	0.00465927	0.122602
Col1a2	0	0.197714	0.0988572
Sod3	0.176068	0	0.0880341
Postn	0.00360149	0.0288107	0.0162061
Ncam1	0.0117599	0.0179191	0.0148395
Krt36	0	0.0214338	0.0107169
Mmp9	0.00885565	0.0101203	0.00948799
C1qc	0	0.0185478	0.00927391
F10	0	0.0131145	0.00655727
Adipoq	0	0	0
Apcs	0	0	0
Apod	0	0	0
Bpifb3	0	0	0
Cd5l	0	0	0
Ctsg	0	0	0
Elane	0	0	0
Fgb	0	0	0
Inmt	0	0	0
Krt33a	0	0	0
Krt33b	0	0	0
Krt87	0	0	0
Krtap3-2	0	0	0
Krtap6-5	0	0	0
Krtap7-1	0	0	0
Lipf	0	0	0
Masp2	0	0	0
Orm2	0	0	0
Proc	0	0	0
Psca	0	0	0
Rab7a	0	0	0
Rbp4	0	0	0
Slc4a1	0	0	0
Ttr	0	0	0
Vmo1	0	0	0
Vtn	0	0	0
Ca1			#DIV/0!
Ca3			#DIV/0!
Calm3			#DIV/0!
Cand1			#DIV/0!
Eppk1			#DIV/0!
Hbb-b2			#DIV/0!
Hprt1			#DIV/0!
Igh-3			#DIV/0!
Mtco2			#DIV/0!
